# Supplementary material for: Sp Transcription Factors Establish the Signaling Environment in the Neuromesodermal Progenitor Niche During Axial Elongation
Source: bioRxiv. 2025 Jun 4:2025.06.03.657492. Preprint. [Version 1] doi: 10.1101/2025.06.03.657492 (PMC12157472; doi:10.1101/2025.06.03.657492)
Supplement: Supplement 1 — Supplementary data file-1. Overlap of Sp5/8 bulk-RNA seq with Sp5 ChIP-seq (GSE73084) data. Related to Fig. 2C [file media-1.xlsx]

## Sheet: Sp5_8dko vs Control bulk RNAseq
	gene_id	gene_name	gene_type	baseMean	log2FoldChange	lfcSE	stat	pvalue	padj
1365	ENSMUSG00000048502.14	Duxbl1	protein_coding	125.338	-10.6325	1.21417	-8.757	2.00515e-18	3.38288e-16
1809	ENSMUSG00000095195.7	Gm3005	protein_coding	121.618	-10.4598	1.2164	-8.59903	8.03958e-18	1.25377e-15
1619	ENSMUSG00000066652.5	Lefty2	protein_coding	2236.77	-7.36067	1.1775	-6.25109	4.07603e-10	2.25128e-08
1366	ENSMUSG00000048562.7	Sp8	protein_coding	2303.23	-7.15903	0.21888	-32.7076	1.21904e-234	3.77049e-231
1749	ENSMUSG00000079244.3	Gm5622	protein_coding	20.9197	-6.94863	1.32477	-5.24517	1.56134e-07	4.69618e-06
1789	ENSMUSG00000091617.8	Gm3752	protein_coding	182.563	-5.83293	1.02879	-5.66971	1.43036e-08	5.57662e-07
1804	ENSMUSG00000094634.8	Gm3468	protein_coding	331.056	-5.56128	0.298451	-18.6338	1.70922e-77	1.51046e-74
1720	ENSMUSG00000075014.1	Gm10800	protein_coding	78.1437	-5.52987	0.954378	-5.79422	6.86408e-09	2.88198e-07
982	ENSMUSG00000035202.8	Lars2	protein_coding	129638	-4.08887	0.201933	-20.2486	3.65432e-91	3.76761e-88
1687	ENSMUSG00000073197.9	5730507C01Rik	protein_coding	398.846	-3.98485	0.18844	-21.1466	2.96634e-99	3.66996e-96
1637	ENSMUSG00000068762.11	Gstm6	protein_coding	221.126	-3.74559	0.240546	-15.5712	1.14292e-54	6.62822e-52
322	ENSMUSG00000022101.6	Fgf17	protein_coding	2510.96	-3.46488	0.209473	-16.541	1.85998e-61	1.27843e-58
689	ENSMUSG00000028946.7	Hes3	protein_coding	2215.51	-3.2859	0.145252	-22.622	2.63039e-113	3.75498e-110
1680	ENSMUSG00000072494.7	Ppp1r3e	protein_coding	141.77	-3.27649	0.279555	-11.7204	1.00237e-31	2.95269e-29
671	ENSMUSG00000028602.12	Tnfrsf8	protein_coding	61.1106	-3.18731	0.74022	-4.3059	1.66311e-05	0.000256619
1815	ENSMUSG00000095681.7	Gm8281	protein_coding	440.976	-2.97883	0.230845	-12.904	4.27155e-38	1.61779e-35
131	ENSMUSG00000009900.7	Wnt3a	protein_coding	3657.5	-2.93501	0.425311	-6.90086	5.16903e-12	3.79157e-10
854	ENSMUSG00000032013.6	Trim29	protein_coding	357.292	-2.92074	0.225864	-12.9314	2.99344e-38	1.15734e-35
1047	ENSMUSG00000037171.6	Nodal	protein_coding	325.054	-2.8959	1.00562	-2.8797	0.00398053	0.0233178
1723	ENSMUSG00000075304.2	Sp5	protein_coding	6151.68	-2.85137	0.199651	-14.2817	2.84449e-46	1.4267e-43
1045	ENSMUSG00000037159.11	Wee2	protein_coding	17.3	-2.74579	0.796378	-3.44784	0.000565086	0.00495131
831	ENSMUSG00000031722.10	Hp	protein_coding	27.2071	-2.70366	0.615499	-4.39263	1.11986e-05	0.000184896
167	ENSMUSG00000017002.14	Slpi	protein_coding	27.8169	-2.61082	0.725466	-3.59882	0.000319663	0.00310592
302	ENSMUSG00000021743.6	Fezf2	protein_coding	116.682	-2.5625	0.31917	-8.02864	9.8561e-16	1.23587e-13
539	ENSMUSG00000026497.7	Mixl1	protein_coding	1240.18	-2.53396	0.250783	-10.1042	5.29405e-24	1.22809e-21
1634	ENSMUSG00000068327.5	Tlx2	protein_coding	715.503	-2.45912	0.289645	-8.4901	2.06456e-17	3.09443e-15
714	ENSMUSG00000029384.5	2010109A12Rik	protein_coding	18.3817	-2.29849	0.670536	-3.42784	0.000608401	0.00525394
1403	ENSMUSG00000050917.5	Fgf4	protein_coding	928.659	-2.23752	0.532072	-4.2053	2.60732e-05	0.000383109
362	ENSMUSG00000022715.3	Tmem114	protein_coding	180.479	-2.2294	0.370797	-6.01245	1.82738e-09	8.58546e-08
1624	ENSMUSG00000067613.6	Krt83	protein_coding	160.349	-2.16182	0.272459	-7.93447	2.11404e-15	2.5642e-13
1040	ENSMUSG00000036913.15	Trim67	protein_coding	49.4647	-2.14366	0.54403	-3.94033	8.13684e-05	0.000992042
1833	ENSMUSG00000097327.7	E030030I06Rik	protein_coding	207.343	-2.07073	0.477267	-4.33872	1.43318e-05	0.000226937
1510	ENSMUSG00000056973.6	Ces1d	protein_coding	18.3476	-2.04814	0.712774	-2.87348	0.00405971	0.0236102
1625	ENSMUSG00000067614.5	Krt86	protein_coding	47.6425	-2.03121	0.49653	-4.09082	4.29849e-05	0.000581001
1702	ENSMUSG00000074151.13	Nlrc5	protein_coding	20.9913	-2.0298	0.636365	-3.18967	0.00142433	0.0102254
1436	ENSMUSG00000053025.13	Sv2b	protein_coding	655.762	-2.01256	0.227761	-8.83631	9.89337e-19	1.68441e-16
610	ENSMUSG00000027485.15	Bpifb1	protein_coding	14.8432	-2.0055	0.686739	-2.92033	0.00349666	0.02098
1418	ENSMUSG00000051748.2	Wfdc21	protein_coding	49.786	-1.99767	0.599115	-3.33438	0.000854909	0.00684444
1306	ENSMUSG00000045725.5	Prr15	protein_coding	188.04	-1.99758	0.411608	-4.85312	1.21533e-06	2.78101e-05
1801	ENSMUSG00000094132.7	Gm3264	protein_coding	40.3068	-1.99486	0.701803	-2.84248	0.0044764	0.0256319
1105	ENSMUSG00000038541.8	Srd5a2	protein_coding	41.9324	-1.99452	0.444034	-4.49183	7.0615e-06	0.000124926
1608	ENSMUSG00000064354.1	mt-Co2	protein_coding	145547	-1.92564	0.110245	-17.467	2.558e-68	1.89886e-65
111	ENSMUSG00000007097.14	Atp1a2	protein_coding	464.931	-1.91199	0.246855	-7.7454	9.52783e-15	1.02801e-12
1442	ENSMUSG00000053469.14	Tg	protein_coding	135.644	-1.89595	0.341136	-5.55777	2.73248e-08	9.86564e-07
1232	ENSMUSG00000042671.12	Rgs8	protein_coding	49.9077	-1.89398	0.42868	-4.41815	9.95476e-06	0.000167641
1853	ENSMUSG00000116563.1	AL731706.2	protein_coding	34.9435	-1.88129	0.478172	-3.93434	8.34249e-05	0.00101256
1549	ENSMUSG00000060257.2	Scrt2	protein_coding	29.6011	-1.8555	0.50862	-3.6481	0.000264182	0.00264936
353	ENSMUSG00000022548.14	Apod	protein_coding	40.2826	-1.84776	0.583124	-3.16873	0.00153105	0.0108905
1810	ENSMUSG00000095295.8	Gm3488	protein_coding	253.726	-1.82425	0.245418	-7.43323	1.05977e-13	9.88305e-12
1222	ENSMUSG00000042417.5	Ccno	protein_coding	107.514	-1.79214	0.357518	-5.01271	5.36686e-07	1.37567e-05
506	ENSMUSG00000025784.5	Clec3b	protein_coding	23.3339	-1.78777	0.613758	-2.91282	0.00358183	0.0213949
1733	ENSMUSG00000078490.10	Cfap74	protein_coding	456.407	-1.76924	0.390918	-4.52585	6.0154e-06	0.000108852
367	ENSMUSG00000022868.6	Ahsg	protein_coding	30.6091	-1.73745	0.516056	-3.36678	0.00076052	0.00624778
739	ENSMUSG00000029830.15	Svopl	protein_coding	222.313	-1.73315	0.241885	-7.1652	7.76747e-13	6.35016e-11
1595	ENSMUSG00000063646.18	Jakmip1	protein_coding	114.238	-1.72687	0.304948	-5.66282	1.48906e-08	5.79329e-07
767	ENSMUSG00000030523.18	Trpm1	protein_coding	91.2204	-1.72528	0.354471	-4.86719	1.13198e-06	2.61611e-05
878	ENSMUSG00000032327.14	Stra6	protein_coding	2927.07	-1.71286	0.139334	-12.2932	9.85523e-35	3.32533e-32
1767	ENSMUSG00000085111.3	Ascl4	protein_coding	23.8667	-1.70917	0.567667	-3.01088	0.00260496	0.0166241
961	ENSMUSG00000034755.18	Pcdh11x	protein_coding	190.89	-1.69893	0.468838	-3.6237	0.000290416	0.00285766
1000	ENSMUSG00000035580.10	Kcnh8	protein_coding	38.4493	-1.6961	0.578265	-2.93307	0.00335624	0.0203214
1654	ENSMUSG00000070331.14	Qrich2	protein_coding	56.8913	-1.68896	0.410968	-4.10971	3.9615e-05	0.000545383
1775	ENSMUSG00000090363.8	Gm3512	protein_coding	381.092	-1.6795	0.207863	-8.07986	6.48428e-16	8.41506e-14
1258	ENSMUSG00000043448.13	Gjc2	protein_coding	25.2285	-1.67468	0.590501	-2.83603	0.00456778	0.0260347
974	ENSMUSG00000034997.5	Htr2a	protein_coding	20.1408	-1.65476	0.586705	-2.82043	0.00479588	0.0270194
933	ENSMUSG00000033854.10	Kcnk10	protein_coding	34.0379	-1.64287	0.489383	-3.35702	0.000787863	0.00642406
1565	ENSMUSG00000061397.8	Krt79	protein_coding	96.3837	-1.63597	0.368839	-4.43544	9.18823e-06	0.000157157
1225	ENSMUSG00000042501.12	Cpa6	protein_coding	88.7781	-1.61367	0.382352	-4.22037	2.43903e-05	0.000361529
511	ENSMUSG00000025938.16	Slco5a1	protein_coding	1133.32	-1.5827	0.194052	-8.15605	3.46163e-16	4.62165e-14
514	ENSMUSG00000026167.14	Wnt10a	protein_coding	106.604	-1.56937	0.318324	-4.9301	8.21887e-07	1.96554e-05
1239	ENSMUSG00000042808.8	Gpx2	protein_coding	884.264	-1.55037	0.192684	-8.04618	8.54196e-16	1.07838e-13
1787	ENSMUSG00000091568.8	Gm8206	protein_coding	104.662	-1.52288	0.519587	-2.93095	0.00337928	0.0204209
1359	ENSMUSG00000048108.13	Tmem72	protein_coding	60.3012	-1.50908	0.484258	-3.11628	0.00183149	0.0125559
877	ENSMUSG00000032281.11	Acsbg1	protein_coding	111.272	-1.49992	0.361389	-4.15042	3.3186e-05	0.000469768
1852	ENSMUSG00000116121.1	Gm49486	protein_coding	41.8888	-1.49935	0.446781	-3.35589	0.000791098	0.00644347
1522	ENSMUSG00000058099.16	Nfam1	protein_coding	462.197	-1.49422	0.171851	-8.69483	3.47364e-18	5.60555e-16
170	ENSMUSG00000017344.4	Vtn	protein_coding	309.143	-1.48965	0.288391	-5.16537	2.3996e-07	6.84053e-06
1729	ENSMUSG00000078137.1	Ankrd63	protein_coding	70.2905	-1.48371	0.458765	-3.23414	0.0012201	0.00906427
1230	ENSMUSG00000042631.7	Xkr7	protein_coding	72.8977	-1.47954	0.437147	-3.38453	0.000712992	0.00596023
1438	ENSMUSG00000053141.16	Ptprt	protein_coding	249.129	-1.45428	0.271803	-5.35047	8.77277e-08	2.86125e-06
762	ENSMUSG00000030423.7	Pop4	protein_coding	6983.46	-1.43961	0.0810996	-17.7511	1.68906e-70	1.30607e-67
394	ENSMUSG00000023781.2	Hes7	protein_coding	3372.51	-1.43508	0.100954	-14.2152	7.37124e-46	3.59988e-43
560	ENSMUSG00000026841.7	Fibcd1	protein_coding	35.0164	-1.43106	0.476794	-3.00142	0.0026872	0.0170567
1199	ENSMUSG00000041673.12	Lrrc18	protein_coding	40.3719	-1.42929	0.475171	-3.00795	0.00263017	0.0167677
1391	ENSMUSG00000050541.14	Adra1b	protein_coding	39.9113	-1.41157	0.549458	-2.56903	0.0101984	0.0483481
565	ENSMUSG00000026896.14	Ifih1	protein_coding	84.3104	-1.40995	0.501838	-2.80957	0.00496082	0.0276404
706	ENSMUSG00000029245.16	Epha5	protein_coding	2939.86	-1.40644	0.149384	-9.41496	4.73242e-21	9.34301e-19
1617	ENSMUSG00000066537.5	Vmn2r57	protein_coding	23.7172	-1.40229	0.532232	-2.63473	0.00842048	0.041861
1051	ENSMUSG00000037225.13	Fgf2	protein_coding	187.79	-1.39694	0.339761	-4.11154	3.93023e-05	0.000541882
1615	ENSMUSG00000066090.5	Insl5	protein_coding	32.8218	-1.38719	0.473065	-2.93235	0.00336412	0.0203558
1577	ENSMUSG00000062327.10	T	protein_coding	14458	-1.386	0.1127	-12.2981	9.27669e-35	3.18809e-32
93	ENSMUSG00000006154.13	Eps8l1	protein_coding	106.359	-1.37931	0.407923	-3.38129	0.000721457	0.00602285
954	ENSMUSG00000034607.6	Pof1b	protein_coding	180.387	-1.37348	0.31433	-4.36955	1.24501e-05	0.000200563
796	ENSMUSG00000031074.14	Fgf3	protein_coding	2552.14	-1.35158	0.166802	-8.10286	5.36833e-16	7.01588e-14
1022	ENSMUSG00000036492.12	Rnf39	protein_coding	468.607	-1.35074	0.21297	-6.34237	2.26262e-10	1.28803e-08
169	ENSMUSG00000017204.4	Gsdma	protein_coding	60.1032	-1.34198	0.369785	-3.62909	0.000284418	0.00280906
674	ENSMUSG00000028655.11	Mfsd2a	protein_coding	318.686	-1.33725	0.222343	-6.01438	1.80577e-09	8.52709e-08
1854	ENSMUSG00000116895.1	Gm3435	protein_coding	248.037	-1.33035	0.321566	-4.13709	3.51733e-05	0.000494452
1334	ENSMUSG00000047002.2	Msgn1	protein_coding	2116.59	-1.32828	0.216693	-6.12977	8.80089e-10	4.52429e-08
1658	ENSMUSG00000070645.5	Ren1	protein_coding	65.6812	-1.32315	0.352075	-3.75815	0.000171172	0.00184045
1106	ENSMUSG00000038550.10	Ciart	protein_coding	1220.27	-1.32275	0.216531	-6.10883	1.00366e-09	5.07516e-08
1269	ENSMUSG00000044217.17	Aqp5	protein_coding	59.9884	-1.31853	0.397828	-3.31432	0.000918663	0.00720564
903	ENSMUSG00000032744.4	Heyl	protein_coding	346.758	-1.3155	0.305064	-4.3122	1.61641e-05	0.000250887
246	ENSMUSG00000020566.19	Atp6v1c2	protein_coding	149.267	-1.31016	0.384325	-3.409	0.000652025	0.0055389
1578	ENSMUSG00000062329.4	Cytl1	protein_coding	45.327	-1.29815	0.43297	-2.99825	0.00271539	0.0171928
825	ENSMUSG00000031621.9	Isx	protein_coding	41.0682	-1.29371	0.448958	-2.88159	0.00395676	0.0232005
76	ENSMUSG00000004612.9	Nkg7	protein_coding	40.3117	-1.28757	0.469685	-2.74135	0.00611867	0.0325919
1652	ENSMUSG00000070304.12	Scn2b	protein_coding	421.84	-1.28705	0.21234	-6.0613	1.35029e-09	6.64684e-08
350	ENSMUSG00000022484.7	Hoxc10	protein_coding	621.206	-1.28449	0.187838	-6.8383	8.01404e-12	5.78694e-10
436	ENSMUSG00000024524.17	Gnal	protein_coding	1148.84	-1.28332	0.206537	-6.21351	5.18149e-10	2.78719e-08
1694	ENSMUSG00000073598.3	1700066B19Rik	protein_coding	59.7926	-1.27515	0.426613	-2.989	0.00279893	0.0176256
441	ENSMUSG00000024619.8	Cdx1	protein_coding	20641	-1.27219	0.39604	-3.21228	0.00131686	0.00961003
383	ENSMUSG00000023232.17	Serinc2	protein_coding	407.273	-1.27083	0.238484	-5.32877	9.88828e-08	3.16391e-06
1491	ENSMUSG00000055675.6	Kbtbd11	protein_coding	1002.05	-1.26557	0.262085	-4.82886	1.37315e-06	3.08137e-05
238	ENSMUSG00000020396.8	Nefh	protein_coding	174.514	-1.26308	0.327635	-3.85514	0.000115663	0.00132417
283	ENSMUSG00000021367.8	Edn1	protein_coding	60.5652	-1.26194	0.455755	-2.76889	0.0056247	0.0304413
1292	ENSMUSG00000045087.8	S1pr5	protein_coding	524.083	-1.24992	0.175537	-7.12058	1.07474e-12	8.67177e-11
1638	ENSMUSG00000068859.5	Sp9	protein_coding	130.162	-1.24647	0.354205	-3.51906	0.000433073	0.00398857
568	ENSMUSG00000026946.9	Nmi	protein_coding	203.98	-1.24623	0.224139	-5.56008	2.6965e-08	9.80776e-07
778	ENSMUSG00000030699.16	Tbx6	protein_coding	4203.94	-1.24311	0.158704	-7.83287	4.76839e-15	5.39584e-13
1350	ENSMUSG00000047786.12	Lix1	protein_coding	3386.25	-1.23871	0.17935	-6.90663	4.96313e-12	3.65499e-10
1780	ENSMUSG00000090691.3	Gm3667	protein_coding	201.474	-1.22747	0.243385	-5.04334	4.57478e-07	1.20253e-05
1007	ENSMUSG00000036040.14	Adamtsl2	protein_coding	1170.84	-1.21252	0.160675	-7.5464	4.47445e-14	4.31924e-12
477	ENSMUSG00000025219.13	Fgf8	protein_coding	3873.83	-1.20707	0.163262	-7.39343	1.43091e-13	1.28284e-11
938	ENSMUSG00000034057.8	Myrfl	protein_coding	160.535	-1.19827	0.248824	-4.81576	1.46644e-06	3.26309e-05
29	ENSMUSG00000001656.3	Hoxc11	protein_coding	211.873	-1.19324	0.251466	-4.74512	2.08383e-06	4.39451e-05
780	ENSMUSG00000030737.17	Slco2b1	protein_coding	170.505	-1.1913	0.306878	-3.88198	0.000103609	0.00121311
724	ENSMUSG00000029561.17	Oasl2	protein_coding	75.1555	-1.18863	0.422164	-2.81556	0.00486928	0.0273028
1678	ENSMUSG00000072437.4	Nanos1	protein_coding	406.049	-1.18802	0.213124	-5.57433	2.48491e-08	9.1498e-07
1224	ENSMUSG00000042499.13	Hoxd11	protein_coding	127.481	-1.18795	0.255061	-4.65751	3.20051e-06	6.29853e-05
1227	ENSMUSG00000042529.14	Kcnj12	protein_coding	117.996	-1.18673	0.326115	-3.63899	0.000273704	0.00271771
173	ENSMUSG00000017724.14	Etv4	protein_coding	12535.8	-1.18447	0.139515	-8.48993	2.06762e-17	3.09443e-15
1443	ENSMUSG00000053550.13	Shisa7	protein_coding	126.814	-1.18404	0.310435	-3.81413	0.000136666	0.00152053
1557	ENSMUSG00000060550.16	H2-Q7	protein_coding	729.485	-1.1814	0.25022	-4.72144	2.34178e-06	4.84092e-05
63	ENSMUSG00000003436.11	Dll3	protein_coding	5486.25	-1.17748	0.120804	-9.747	1.90002e-22	4.24826e-20
972	ENSMUSG00000034968.3	Lbx2	protein_coding	41.5386	-1.16743	0.42302	-2.75974	0.00578472	0.0311077
311	ENSMUSG00000021904.6	Sema3g	protein_coding	752.748	-1.16328	0.236575	-4.91717	8.78036e-07	2.07839e-05
426	ENSMUSG00000024347.16	Psd2	protein_coding	259.311	-1.15334	0.292491	-3.94316	8.0416e-05	0.00098311
601	ENSMUSG00000027344.14	Fsip1	protein_coding	131.589	-1.15106	0.27348	-4.20892	2.56593e-05	0.000377925
89	ENSMUSG00000005503.8	Evx1	protein_coding	8945.32	-1.14907	0.153061	-7.50726	6.03765e-14	5.7756e-12
227	ENSMUSG00000020108.4	Ddit4	protein_coding	4647.61	-1.14758	0.157562	-7.28336	3.25599e-13	2.82358e-11
1734	ENSMUSG00000078496.9	Zfp982	protein_coding	631.675	-1.14664	0.334817	-3.42468	0.000615534	0.0053032
1831	ENSMUSG00000096847.2	Tmem151b	protein_coding	797.046	-1.14305	0.204665	-5.585	2.33702e-08	8.6741e-07
1208	ENSMUSG00000041930.7	Fam222a	protein_coding	1377.65	-1.14075	0.154055	-7.40481	1.31334e-13	1.19475e-11
254	ENSMUSG00000020651.8	Slc26a4	protein_coding	150.906	-1.14045	0.225395	-5.05977	4.1976e-07	1.12571e-05
1347	ENSMUSG00000047636.3	Cdcp2	protein_coding	63.3936	-1.13855	0.387912	-2.93506	0.00333478	0.0202178
478	ENSMUSG00000025221.16	Kcnip2	protein_coding	462.191	-1.12824	0.187713	-6.01042	1.85045e-09	8.67189e-08
316	ENSMUSG00000021974.15	Fgf9	protein_coding	482.367	-1.12752	0.272482	-4.13796	3.50403e-05	0.000493009
1273	ENSMUSG00000044243.3	Bhlha9	protein_coding	549.212	-1.12663	0.199121	-5.658	1.5315e-08	5.93352e-07
1029	ENSMUSG00000036596.6	Cpz	protein_coding	136.994	-1.12399	0.309035	-3.63711	0.000275719	0.00273212
1555	ENSMUSG00000060534.16	Dcc	protein_coding	219.8	-1.12121	0.338904	-3.30835	0.000938463	0.00732997
634	ENSMUSG00000027962.14	Vcam1	protein_coding	2329.03	-1.11951	0.262374	-4.26686	1.98246e-05	0.000300331
421	ENSMUSG00000024176.10	Sox8	protein_coding	148.386	-1.11882	0.280324	-3.99117	6.57487e-05	0.000832638
149	ENSMUSG00000014773.13	Dll1	protein_coding	9246.72	-1.11717	0.132881	-8.40729	4.19584e-17	6.13122e-15
929	ENSMUSG00000033717.6	Adra2a	protein_coding	557.64	-1.11137	0.135449	-8.20506	2.30478e-16	3.26505e-14
481	ENSMUSG00000025321.14	Itgb8	protein_coding	2574.43	-1.10356	0.181417	-6.083	1.17956e-09	5.86872e-08
349	ENSMUSG00000022483.17	Col2a1	protein_coding	2029.55	-1.10188	0.156847	-7.02521	2.13748e-12	1.65973e-10
740	ENSMUSG00000029832.16	Nfe2l3	protein_coding	211.426	-1.09545	0.225925	-4.84872	1.24262e-06	2.82605e-05
798	ENSMUSG00000031119.4	Gpc4	protein_coding	1984.58	-1.09285	0.0947537	-11.5335	8.93969e-31	2.47616e-28
1726	ENSMUSG00000075543.4	Urad	protein_coding	205.499	-1.08534	0.222973	-4.86758	1.12973e-06	2.61611e-05
1692	ENSMUSG00000073409.12	H2-Q6	protein_coding	380.918	-1.07678	0.188871	-5.70113	1.19016e-08	4.73968e-07
1244	ENSMUSG00000042988.10	Notum	protein_coding	3587.86	-1.0668	0.131497	-8.11272	4.95004e-16	6.51509e-14
114	ENSMUSG00000007379.15	Dennd2c	protein_coding	578.546	-1.06595	0.219521	-4.85579	1.19906e-06	2.75399e-05
1588	ENSMUSG00000063245.11	Zfp993	protein_coding	463.166	-1.06473	0.253609	-4.19829	2.68942e-05	0.000393382
1333	ENSMUSG00000046999.2	1110032F04Rik	protein_coding	345.895	-1.0581	0.199505	-5.30361	1.13533e-07	3.53514e-06
351	ENSMUSG00000022485.3	Hoxc5	protein_coding	1658.97	-1.05686	0.164338	-6.43102	1.26751e-10	7.58791e-09
1509	ENSMUSG00000056856.13	Jakmip3	protein_coding	173.839	-1.05528	0.378729	-2.78638	0.00533008	0.0292304
1112	ENSMUSG00000038765.14	Lmx1b	protein_coding	277.493	-1.04942	0.218153	-4.81046	1.50582e-06	3.33871e-05
851	ENSMUSG00000031932.14	Gpr83	protein_coding	202.571	-1.04877	0.354382	-2.95943	0.0030821	0.0190215
50	ENSMUSG00000002633.4	Shh	protein_coding	1487.1	-1.04655	0.189879	-5.51168	3.55427e-08	1.25878e-06
1284	ENSMUSG00000044707.7	Ccnjl	protein_coding	5812.1	-1.04624	0.143848	-7.27322	3.51021e-13	3.01585e-11
346	ENSMUSG00000022429.11	Dmc1	protein_coding	149.216	-1.04505	0.301321	-3.46822	0.000523923	0.00464495
792	ENSMUSG00000030935.15	Acsm3	protein_coding	150.125	-1.04455	0.382129	-2.7335	0.00626645	0.0331886
1086	ENSMUSG00000038132.6	Rbm24	protein_coding	1141.11	-1.04342	0.131133	-7.95698	1.76294e-15	2.16666e-13
1756	ENSMUSG00000079450.11	Cldn34c1	protein_coding	482.814	-1.04313	0.333375	-3.129	0.00175404	0.0121416
1681	ENSMUSG00000072625.1	Gdf2	protein_coding	253.124	-1.03621	0.234747	-4.41415	1.0141e-05	0.000169546
1465	ENSMUSG00000054409.5	Tmem74	protein_coding	166.608	-1.03054	0.233362	-4.41607	1.00511e-05	0.000168347
997	ENSMUSG00000035506.16	Slc12a8	protein_coding	159.343	-1.03051	0.227466	-4.53042	5.88677e-06	0.000107105
1311	ENSMUSG00000046204.14	Pnma2	protein_coding	1218.39	-1.0281	0.206578	-4.9768	6.46437e-07	1.59954e-05
1529	ENSMUSG00000058297.16	Spock2	protein_coding	947.895	-1.0276	0.19085	-5.38435	7.27083e-08	2.41814e-06
841	ENSMUSG00000031841.19	Cdh13	protein_coding	189.292	-1.01742	0.224786	-4.52618	6.00597e-06	0.000108846
754	ENSMUSG00000030170.14	Wnt5b	protein_coding	8694.57	-1.01626	0.13212	-7.69195	1.44912e-14	1.51936e-12
1325	ENSMUSG00000046733.7	Gprc5a	protein_coding	2292.74	-1.0139	0.160315	-6.32443	2.54161e-10	1.43802e-08
1254	ENSMUSG00000043259.15	Fam13c	protein_coding	632.572	-1.01002	0.230899	-4.37429	1.2183e-05	0.000197115
147	ENSMUSG00000013611.14	Snx31	protein_coding	78.1629	-1.00334	0.326415	-3.07381	0.00211342	0.0140605
1614	ENSMUSG00000066009.8	Zfp987	protein_coding	153.29	-0.996709	0.372242	-2.67758	0.00741559	0.0380056
1376	ENSMUSG00000049551.2	Fzd9	protein_coding	246.473	-0.992131	0.220948	-4.49034	7.11085e-06	0.000125679
468	ENSMUSG00000025091.4	Pnliprp2	protein_coding	151.614	-0.985709	0.298678	-3.30024	0.000966031	0.00750491
463	ENSMUSG00000025038.7	Efhc2	protein_coding	346.981	-0.984515	0.270395	-3.64102	0.00027156	0.0027051
1413	ENSMUSG00000051351.14	Zfp46	protein_coding	2265.64	-0.984074	0.186891	-5.26549	1.39816e-07	4.25362e-06
340	ENSMUSG00000022325.14	Pop1	protein_coding	6040.85	-0.975249	0.093125	-10.4725	1.1558e-25	2.78562e-23
946	ENSMUSG00000034324.16	Tmem132c	protein_coding	9141.65	-0.97035	0.215917	-4.4941	6.98657e-06	0.000123955
751	ENSMUSG00000030093.7	Wnt7a	protein_coding	561.135	-0.969779	0.271174	-3.57622	0.000348595	0.003345
71	ENSMUSG00000004151.17	Etv1	protein_coding	1272.18	-0.965873	0.200813	-4.80982	1.51065e-06	3.34542e-05
1535	ENSMUSG00000059246.4	Foxb1	protein_coding	4768.04	-0.964728	0.0933655	-10.3328	5.00754e-25	1.19141e-22
431	ENSMUSG00000024427.7	Spry4	protein_coding	5299	-0.963208	0.147211	-6.54304	6.02792e-11	3.80497e-09
476	ENSMUSG00000025216.9	Lbx1	protein_coding	51.3843	-0.96091	0.368011	-2.61109	0.00902541	0.0442052
849	ENSMUSG00000031910.14	Has3	protein_coding	321.914	-0.95949	0.25497	-3.76314	0.00016779	0.00180828
1039	ENSMUSG00000036912.18	Piwil4	protein_coding	86.4644	-0.953083	0.290775	-3.27774	0.00104643	0.00799164
1201	ENSMUSG00000041696.14	Rasl12	protein_coding	263.686	-0.952845	0.200678	-4.74812	2.05312e-06	4.33961e-05
1635	ENSMUSG00000068614.7	Actc1	protein_coding	1395.9	-0.95232	0.289694	-3.28733	0.00101144	0.00778848
827	ENSMUSG00000031661.12	Nkd1	protein_coding	10050.5	-0.943691	0.0990579	-9.52667	1.62416e-21	3.34901e-19
824	ENSMUSG00000031548.7	Sfrp1	protein_coding	8055.39	-0.943358	0.129803	-7.26761	3.65909e-13	3.12928e-11
1056	ENSMUSG00000037347.7	Chst7	protein_coding	1745.2	-0.943001	0.131601	-7.16563	7.74313e-13	6.35016e-11
1695	ENSMUSG00000073643.11	Wdfy1	protein_coding	4207.12	-0.940606	0.230505	-4.08063	4.49138e-05	0.000603119
1242	ENSMUSG00000042961.13	Egflam	protein_coding	2226.55	-0.932028	0.121244	-7.68721	1.50373e-14	1.56776e-12
1730	ENSMUSG00000078202.3	Nrarp	protein_coding	5814.37	-0.925063	0.0721734	-12.8172	1.31308e-37	4.87362e-35
1479	ENSMUSG00000054988.9	Agtr1b	protein_coding	59.0085	-0.91863	0.332453	-2.76319	0.00572395	0.0308973
279	ENSMUSG00000021301.9	Hecw1	protein_coding	100.42	-0.91573	0.357747	-2.55972	0.0104757	0.0494552
1450	ENSMUSG00000053930.13	Shisa6	protein_coding	103.563	-0.911889	0.343461	-2.655	0.00793076	0.0399618
1107	ENSMUSG00000038576.15	Susd4	protein_coding	1765.6	-0.908989	0.137991	-6.58729	4.4792e-11	2.89634e-09
1841	ENSMUSG00000108841.1	Frmpd2	protein_coding	278.041	-0.908063	0.224686	-4.04148	5.31148e-05	0.000693182
893	ENSMUSG00000032528.5	Vipr1	protein_coding	392.617	-0.907457	0.162391	-5.5881	2.29562e-08	8.53749e-07
1668	ENSMUSG00000071192.6	Wfikkn1	protein_coding	2901.51	-0.904067	0.177506	-5.09316	3.52137e-07	9.62438e-06
1656	ENSMUSG00000070583.1	Fv1	protein_coding	484.393	-0.899516	0.273024	-3.29464	0.000985464	0.00761692
1372	ENSMUSG00000049265.7	Kcnk3	protein_coding	404.894	-0.899394	0.217405	-4.13694	3.51962e-05	0.000494452
104	ENSMUSG00000006457.4	Actn3	protein_coding	369.441	-0.89617	0.238539	-3.75691	0.000172025	0.00184321
1157	ENSMUSG00000040412.17	5330417C22Rik	protein_coding	80.4738	-0.889716	0.325765	-2.73116	0.00631122	0.0333876
491	ENSMUSG00000025489.5	Ifitm5	protein_coding	158.436	-0.886934	0.255448	-3.47207	0.000516457	0.00460125
712	ENSMUSG00000029348.11	Asphd2	protein_coding	1339.85	-0.883968	0.126895	-6.96613	3.25778e-12	2.46767e-10
1053	ENSMUSG00000037325.10	Bbs7	protein_coding	1329.01	-0.875866	0.124189	-7.0527	1.75479e-12	1.37989e-10
103	ENSMUSG00000006445.3	Epha2	protein_coding	2720.67	-0.875103	0.0958776	-9.12729	7.02357e-20	1.3166e-17
1836	ENSMUSG00000098789.7	Jmjd7	protein_coding	1070.32	-0.874936	0.209379	-4.17871	2.93162e-05	0.000422071
1180	ENSMUSG00000040724.5	Kcna2	protein_coding	193.873	-0.87441	0.33635	-2.5997	0.00933048	0.0453285
804	ENSMUSG00000031253.15	Srpx2	protein_coding	78.4225	-0.870383	0.327176	-2.66029	0.00780744	0.0395228
1816	ENSMUSG00000095930.1	Nim1k	protein_coding	353.385	-0.869717	0.237395	-3.66359	0.000248706	0.00251388
1845	ENSMUSG00000112241.1	Gm49325	protein_coding	643.739	-0.868811	0.249677	-3.47973	0.000501913	0.00449325
635	ENSMUSG00000027967.8	Neurog2	protein_coding	165.523	-0.86874	0.268278	-3.23821	0.00120283	0.0089595
932	ENSMUSG00000033852.16	Gm28042	protein_coding	1141.84	-0.86817	0.226363	-3.8353	0.000125411	0.00141816
790	ENSMUSG00000030905.5	Crym	protein_coding	305.155	-0.864853	0.175633	-4.92421	8.47038e-07	2.0153e-05
112	ENSMUSG00000007122.11	Casq1	protein_coding	114.755	-0.864844	0.326178	-2.65145	0.00801464	0.0402206
1581	ENSMUSG00000062545.4	Tlr12	protein_coding	182.137	-0.859824	0.288639	-2.97889	0.00289298	0.0181183
1318	ENSMUSG00000046532.8	Ar	protein_coding	129.961	-0.859601	0.270488	-3.17797	0.0014831	0.0105818
1294	ENSMUSG00000045106.12	Ccdc73	protein_coding	171.826	-0.858875	0.320293	-2.68153	0.00732868	0.0376226
321	ENSMUSG00000022099.17	Dmtn	protein_coding	1231.91	-0.858779	0.235993	-3.639	0.000273696	0.00271771
409	ENSMUSG00000023972.10	Ptk7	protein_coding	49235.4	-0.857663	0.141649	-6.05485	1.40546e-09	6.88184e-08
447	ENSMUSG00000024697.4	Gna14	protein_coding	420.436	-0.856627	0.27515	-3.11331	0.00185004	0.0126457
532	ENSMUSG00000026432.7	Avpr1b	protein_coding	185.723	-0.855271	0.218084	-3.92174	8.79102e-05	0.00106075
1009	ENSMUSG00000036093.7	Arl5a	protein_coding	16621.2	-0.854621	0.0683477	-12.504	7.0969e-36	2.53277e-33
1791	ENSMUSG00000091754.8	Gm3636	protein_coding	1063.73	-0.854136	0.146718	-5.82162	5.82794e-09	2.48062e-07
72	ENSMUSG00000004231.15	Pax2	protein_coding	740.349	-0.852137	0.200711	-4.24559	2.18016e-05	0.000326285
534	ENSMUSG00000026447.17	Pik3c2b	protein_coding	2698.26	-0.848607	0.136677	-6.20883	5.33798e-10	2.84662e-08
1613	ENSMUSG00000066000.12	Zfp979	protein_coding	1334.46	-0.844951	0.279835	-3.01946	0.00253228	0.0162553
27	ENSMUSG00000001566.9	Mnx1	protein_coding	1192.2	-0.839218	0.134991	-6.21685	5.07243e-10	2.75246e-08
1295	ENSMUSG00000045179.9	Sox3	protein_coding	1731.5	-0.838066	0.125514	-6.67708	2.43746e-11	1.6213e-09
1293	ENSMUSG00000045095.16	Magi1	protein_coding	6113.54	-0.836661	0.138281	-6.05042	1.44471e-09	7.037e-08
1152	ENSMUSG00000040152.8	Thbs1	protein_coding	1101.85	-0.835841	0.112627	-7.42133	1.15949e-13	1.05999e-11
1562	ENSMUSG00000061086.12	Myl4	protein_coding	190.714	-0.832329	0.296005	-2.81187	0.00492539	0.0274821
622	ENSMUSG00000027714.11	Exosc9	protein_coding	9139	-0.831719	0.0759083	-10.9569	6.15766e-28	1.60949e-25
704	ENSMUSG00000029223.12	Uchl1	protein_coding	2775.33	-0.831597	0.0889581	-9.34819	8.91623e-21	1.74176e-18
589	ENSMUSG00000027236.8	Eif3j1	protein_coding	25225.1	-0.831317	0.173692	-4.78616	1.70004e-06	3.68998e-05
370	ENSMUSG00000022947.8	Cbr3	protein_coding	192.988	-0.831313	0.197334	-4.21272	2.52315e-05	0.000372215
1764	ENSMUSG00000079710.10	Gm3448	protein_coding	203.151	-0.831062	0.260744	-3.18728	0.00143619	0.0103026
914	ENSMUSG00000033192.5	Lpcat2	protein_coding	223.195	-0.829411	0.300625	-2.75896	0.00579863	0.0311555
1317	ENSMUSG00000046500.8	Tafa4	protein_coding	88.8255	-0.829193	0.322124	-2.57414	0.0100489	0.0478908
18	ENSMUSG00000001027.7	Scn4a	protein_coding	97.2872	-0.826199	0.321536	-2.56954	0.0101833	0.048296
1826	ENSMUSG00000096606.2	Tpbgl	protein_coding	116.463	-0.823981	0.27114	-3.03895	0.00237406	0.0154698
288	ENSMUSG00000021451.16	Sema4d	protein_coding	3573.05	-0.821386	0.131065	-6.26701	3.68045e-10	2.05111e-08
768	ENSMUSG00000030554.16	Synm	protein_coding	831.891	-0.820441	0.157831	-5.19821	2.01216e-07	5.84377e-06
1400	ENSMUSG00000050840.8	Cdh20	protein_coding	186.955	-0.818372	0.28596	-2.86184	0.00421194	0.0243302
1274	ENSMUSG00000044254.6	Pcsk9	protein_coding	1799.45	-0.816065	0.139637	-5.84421	5.08984e-09	2.2018e-07
273	ENSMUSG00000021194.6	Chga	protein_coding	679.358	-0.814613	0.194445	-4.18943	2.79658e-05	0.000406096
848	ENSMUSG00000031906.9	Smpd3	protein_coding	508.972	-0.813591	0.138101	-5.89128	3.83226e-09	1.69331e-07
1329	ENSMUSG00000046782.14	Ttc6	protein_coding	74.2598	-0.813448	0.317479	-2.56221	0.0104009	0.0492021
39	ENSMUSG00000001930.17	Vwf	protein_coding	2082.81	-0.812622	0.120217	-6.7596	1.38369e-11	9.61742e-10
466	ENSMUSG00000025082.8	Vwa2	protein_coding	2674.21	-0.812293	0.133943	-6.06447	1.32393e-09	6.53443e-08
296	ENSMUSG00000021587.5	Pcsk1	protein_coding	838.971	-0.809372	0.185585	-4.3612	1.29349e-05	0.000207472
125	ENSMUSG00000009216.7	Fam163b	protein_coding	181.63	-0.809246	0.307165	-2.63456	0.00842455	0.0418701
1640	ENSMUSG00000068923.14	Syt11	protein_coding	2101.39	-0.807349	0.134452	-6.00474	1.91636e-09	8.93562e-08
415	ENSMUSG00000024063.13	Lbh	protein_coding	1152.58	-0.801156	0.109584	-7.31086	2.65439e-13	2.32359e-11
567	ENSMUSG00000026923.15	Notch1	protein_coding	7629.51	-0.798747	0.145532	-5.48848	4.05405e-08	1.41686e-06
1023	ENSMUSG00000036523.16	Greb1	protein_coding	22316.4	-0.798646	0.180837	-4.41639	1.00363e-05	0.000168251
618	ENSMUSG00000027597.15	Ahcy	protein_coding	61321	-0.795549	0.129741	-6.13182	8.6882e-10	4.47877e-08
873	ENSMUSG00000032221.14	Mns1	protein_coding	9815.23	-0.7924	0.0894571	-8.85788	8.1553e-19	1.40135e-16
1123	ENSMUSG00000039081.10	Zfp503	protein_coding	9723.72	-0.786465	0.0863923	-9.10342	8.75349e-20	1.62447e-17
1092	ENSMUSG00000038227.15	Hoxa9	protein_coding	6976.75	-0.781753	0.181319	-4.31147	1.62171e-05	0.000251426
1666	ENSMUSG00000070923.4	Klhl9	protein_coding	14157.1	-0.780543	0.137011	-5.69692	1.21989e-08	4.82872e-07
795	ENSMUSG00000031073.6	Fgf15	protein_coding	2146.96	-0.777692	0.153256	-5.07446	3.88593e-07	1.05586e-05
1428	ENSMUSG00000052407.17	Ccdc171	protein_coding	720.058	-0.777529	0.159804	-4.86552	1.14158e-06	2.635e-05
361	ENSMUSG00000022701.18	Ccdc191	protein_coding	1486.67	-0.775686	0.154046	-5.03541	4.7682e-07	1.24107e-05
637	ENSMUSG00000027985.14	Lef1	protein_coding	16207.8	-0.774811	0.121357	-6.38456	1.71886e-10	1.0077e-08
471	ENSMUSG00000025140.15	Pycr1	protein_coding	4113.02	-0.773543	0.0989154	-7.82025	5.27177e-15	5.85829e-13
547	ENSMUSG00000026649.14	Cfap126	protein_coding	258.1	-0.773081	0.214961	-3.59637	0.000322689	0.0031304
4	ENSMUSG00000000202.9	Btbd17	protein_coding	172.095	-0.772537	0.263552	-2.93126	0.00337594	0.0204114
604	ENSMUSG00000027375.14	Mal	protein_coding	154.003	-0.767456	0.292239	-2.62613	0.00863626	0.042732
575	ENSMUSG00000027004.3	Frzb	protein_coding	7031.98	-0.766656	0.097785	-7.84022	4.49753e-15	5.12056e-13
855	ENSMUSG00000032017.14	Grik4	protein_coding	521.263	-0.765307	0.274498	-2.78803	0.00530304	0.0290993
1600	ENSMUSG00000063972.13	Nr6a1	protein_coding	56473.3	-0.764326	0.13874	-5.50904	3.60795e-08	1.27536e-06
1137	ENSMUSG00000039621.13	Prex1	protein_coding	6604.24	-0.759995	0.21257	-3.57528	0.000349858	0.00335192
1148	ENSMUSG00000040035.14	Disp2	protein_coding	392.452	-0.759387	0.235087	-3.23024	0.00123686	0.00916584
1796	ENSMUSG00000093803.3	Ppp2r3d	protein_coding	2030.15	-0.759051	0.118483	-6.4064	1.48998e-10	8.83421e-09
1270	ENSMUSG00000044221.14	Grsf1	protein_coding	44475.3	-0.756086	0.174613	-4.33007	1.49063e-05	0.000234235
1390	ENSMUSG00000050538.8	B230217C12Rik	protein_coding	487.019	-0.755975	0.154475	-4.89385	9.88843e-07	2.31372e-05
1193	ENSMUSG00000041329.13	Atp1b2	protein_coding	315.493	-0.75481	0.185647	-4.06584	4.78605e-05	0.00063609
1592	ENSMUSG00000063524.13	Eno1	protein_coding	443115	-0.753195	0.138289	-5.44652	5.13654e-08	1.77512e-06
947	ENSMUSG00000034342.9	Cbl	protein_coding	9856.35	-0.752123	0.180346	-4.17046	3.0399e-05	0.000435969
1494	ENSMUSG00000055782.9	Abcd2	protein_coding	596.897	-0.752057	0.183705	-4.09383	4.24312e-05	0.000575485
440	ENSMUSG00000024598.9	Fbn2	protein_coding	15372.1	-0.751856	0.144268	-5.21154	1.87283e-07	5.48202e-06
1623	ENSMUSG00000067586.4	S1pr3	protein_coding	1687.63	-0.750181	0.163029	-4.60151	4.19437e-06	7.94276e-05
46	ENSMUSG00000002289.16	Angptl4	protein_coding	583.095	-0.750063	0.273429	-2.74317	0.00608484	0.0324529
1511	ENSMUSG00000057058.16	Skap1	protein_coding	227.098	-0.749705	0.266402	-2.81419	0.00489007	0.0273347
327	ENSMUSG00000022177.9	Haus4	protein_coding	4728.83	-0.747219	0.0859987	-8.68872	3.66547e-18	5.814e-16
1710	ENSMUSG00000074505.6	Fat3	protein_coding	680.892	-0.746997	0.224418	-3.3286	0.000872846	0.00694603
30	ENSMUSG00000001657.7	Hoxc8	protein_coding	8927.77	-0.746279	0.125126	-5.96421	2.45815e-09	1.1181e-07
1253	ENSMUSG00000043219.9	Hoxa6	protein_coding	141.52	-0.745411	0.278428	-2.67721	0.00742377	0.0380269
500	ENSMUSG00000025592.17	Dach2	protein_coding	163.489	-0.744832	0.222886	-3.34177	0.000832462	0.00669957
1432	ENSMUSG00000052727.6	Map1b	protein_coding	13681.5	-0.744727	0.171127	-4.35189	1.34969e-05	0.000214816
1215	ENSMUSG00000042190.12	Cmklr1	protein_coding	767.296	-0.742534	0.141558	-5.24544	1.55907e-07	4.69618e-06
1817	ENSMUSG00000096039.8	D830030K20Rik	protein_coding	353.029	-0.740185	0.161824	-4.57401	4.78476e-06	8.91522e-05
642	ENSMUSG00000028039.11	Efna3	protein_coding	1852.77	-0.740127	0.183108	-4.04203	5.29911e-05	0.000692054
236	ENSMUSG00000020275.9	Rel	protein_coding	1105.97	-0.739775	0.168441	-4.3919	1.12366e-05	0.00018503
262	ENSMUSG00000020810.5	Cygb	protein_coding	285.985	-0.739661	0.230276	-3.21206	0.00131788	0.00961369
872	ENSMUSG00000032186.15	Tmod2	protein_coding	2759.23	-0.739225	0.144387	-5.11976	3.05932e-07	8.49924e-06
101	ENSMUSG00000006403.13	Adamts4	protein_coding	620.757	-0.737735	0.198246	-3.72131	0.000198192	0.00207799
1003	ENSMUSG00000035735.10	Dagla	protein_coding	197.151	-0.73651	0.220935	-3.3336	0.000857295	0.00685719
2	ENSMUSG00000000142.15	Axin2	protein_coding	15460.1	-0.735956	0.179104	-4.10909	3.97214e-05	0.000546036
1556	ENSMUSG00000060548.13	Tnfrsf19	protein_coding	15978.1	-0.734537	0.112998	-6.50044	8.00872e-11	4.93774e-09
1444	ENSMUSG00000053626.5	Tll1	protein_coding	167.511	-0.734414	0.249142	-2.94778	0.00320068	0.0195296
1328	ENSMUSG00000046768.13	Rhoj	protein_coding	1639.3	-0.733002	0.168116	-4.3601	1.30003e-05	0.000208342
454	ENSMUSG00000024868.8	Dkk1	protein_coding	1935.1	-0.732279	0.135178	-5.41713	6.05635e-08	2.05473e-06
504	ENSMUSG00000025742.5	Prps2	protein_coding	6693.62	-0.727505	0.212396	-3.42523	0.000614276	0.00529727
1238	ENSMUSG00000042804.13	Gpr153	protein_coding	1454.12	-0.727049	0.134086	-5.42225	5.88523e-08	2.01509e-06
1014	ENSMUSG00000036139.6	Hoxc9	protein_coding	1712.56	-0.725113	0.163983	-4.42187	9.78509e-06	0.000165083
992	ENSMUSG00000035451.7	Foxa1	protein_coding	1473.02	-0.723586	0.153493	-4.71412	2.42753e-06	4.97243e-05
437	ENSMUSG00000024565.10	Sall3	protein_coding	7421.63	-0.722138	0.151056	-4.78061	1.74767e-06	3.77131e-05
1760	ENSMUSG00000079560.13	Hoxa3	protein_coding	4260.69	-0.720734	0.115709	-6.22885	4.6986e-10	2.55709e-08
1	ENSMUSG00000000120.6	Ngfr	protein_coding	6525.4	-0.720364	0.149551	-4.81685	1.45839e-06	3.25299e-05
1187	ENSMUSG00000041020.14	Map7d2	protein_coding	842.09	-0.719156	0.187287	-3.83986	0.000123104	0.00139729
609	ENSMUSG00000027457.15	Snph	protein_coding	1690.84	-0.716778	0.204755	-3.50066	0.000464114	0.00421737
1291	ENSMUSG00000045031.18	Cetn4	protein_coding	128.739	-0.7142	0.248205	-2.87746	0.00400885	0.0234109
1394	ENSMUSG00000050675.7	Gp1ba	protein_coding	112.819	-0.712954	0.265407	-2.68627	0.00722548	0.0371966
1163	ENSMUSG00000040495.4	Chrm4	protein_coding	156.564	-0.711535	0.235674	-3.01916	0.00253481	0.0162659
1716	ENSMUSG00000074766.10	Ism1	protein_coding	966.066	-0.711038	0.111581	-6.37241	1.86079e-10	1.07578e-08
260	ENSMUSG00000020734.13	Grin2c	protein_coding	340.353	-0.709747	0.17442	-4.06918	4.71792e-05	0.000628537
916	ENSMUSG00000033256.14	Shf	protein_coding	5971.97	-0.708955	0.104292	-6.79777	1.06254e-11	7.46919e-10
1176	ENSMUSG00000040710.10	St8sia4	protein_coding	1164.33	-0.708787	0.174815	-4.05451	5.02396e-05	0.000659369
10	ENSMUSG00000000628.10	Hk2	protein_coding	26896	-0.706943	0.1017	-6.95128	3.61981e-12	2.73075e-10
677	ENSMUSG00000028766.10	Alpl	protein_coding	7314.08	-0.70538	0.118722	-5.94146	2.82494e-09	1.27555e-07
673	ENSMUSG00000028654.13	Mycl	protein_coding	5898.08	-0.705247	0.119675	-5.89301	3.79215e-09	1.67959e-07
248	ENSMUSG00000020601.8	Trib2	protein_coding	647.274	-0.703182	0.132787	-5.29556	1.18651e-07	3.676e-06
1541	ENSMUSG00000059423.13	Zfp933	protein_coding	1297.87	-0.702882	0.176824	-3.97504	7.03666e-05	0.000881744
263	ENSMUSG00000020875.9	Hoxb9	protein_coding	25187.5	-0.700919	0.109896	-6.37804	1.79366e-10	1.04021e-08
237	ENSMUSG00000020303.2	Stc2	protein_coding	1996.2	-0.699363	0.25667	-2.72475	0.00643498	0.0338781
520	ENSMUSG00000026204.15	Ptprn	protein_coding	1418.44	-0.698235	0.193476	-3.60889	0.000307509	0.0030004
427	ENSMUSG00000024349.10	Sting1	protein_coding	1379.51	-0.694911	0.134551	-5.16466	2.40871e-07	6.85596e-06
698	ENSMUSG00000029120.10	Ppp2r2c	protein_coding	287.504	-0.693943	0.197595	-3.51194	0.000444843	0.00407674
1727	ENSMUSG00000076431.4	Sox4	protein_coding	17290.6	-0.692276	0.11138	-6.21543	5.11857e-10	2.7694e-08
319	ENSMUSG00000022048.8	Dpysl2	protein_coding	4625.76	-0.691205	0.0982873	-7.03249	2.02881e-12	1.58196e-10
31	ENSMUSG00000001661.5	Hoxc6	protein_coding	3123.68	-0.690788	0.166248	-4.15516	3.25067e-05	0.00046156
1300	ENSMUSG00000045382.6	Cxcr4	protein_coding	3319.1	-0.690551	0.133448	-5.17466	2.28323e-07	6.54902e-06
1115	ENSMUSG00000038855.10	Itpkb	protein_coding	1784.8	-0.688471	0.147269	-4.67492	2.94068e-06	5.84295e-05
47	ENSMUSG00000002324.8	Rec8	protein_coding	712.246	-0.687947	0.168696	-4.07803	4.54191e-05	0.000609023
828	ENSMUSG00000031665.7	Sall1	protein_coding	22716.5	-0.687433	0.135449	-5.07522	3.87048e-07	1.0532e-05
81	ENSMUSG00000005089.15	Slc1a2	protein_coding	487.19	-0.687026	0.208551	-3.29428	0.000986754	0.00762372
1131	ENSMUSG00000039316.14	Rftn1	protein_coding	3620.36	-0.686999	0.135703	-5.0625	4.13792e-07	1.11131e-05
130	ENSMUSG00000009687.14	Fxyd5	protein_coding	317.727	-0.685074	0.227977	-3.00502	0.00265567	0.0169012
1766	ENSMUSG00000081683.5	Fzd10	protein_coding	13480.3	-0.683068	0.139144	-4.90907	9.15115e-07	2.1579e-05
555	ENSMUSG00000026773.19	Pfkfb3	protein_coding	5672.74	-0.682996	0.171558	-3.98113	6.85881e-05	0.000861204
1278	ENSMUSG00000044548.11	Dact1	protein_coding	5276.88	-0.680723	0.10989	-6.19456	5.84493e-10	3.10803e-08
805	ENSMUSG00000031326.2	Cdx4	protein_coding	24793.1	-0.680007	0.158039	-4.30278	1.68665e-05	0.000259758
395	ENSMUSG00000023828.3	Slc22a3	protein_coding	386.02	-0.679938	0.176336	-3.85592	0.000115295	0.00132077
1602	ENSMUSG00000064120.14	Mocs1	protein_coding	3624.98	-0.67903	0.204645	-3.31809	0.000906346	0.00713315
621	ENSMUSG00000027709.9	Mccc1	protein_coding	3341.93	-0.678542	0.0775782	-8.74655	2.1997e-18	3.64482e-16
1407	ENSMUSG00000051111.16	Sv2c	protein_coding	154.295	-0.678239	0.224728	-3.01805	0.00254408	0.0163198
1073	ENSMUSG00000037747.9	Phyhipl	protein_coding	544.697	-0.675314	0.183766	-3.67487	0.000237972	0.0024252
923	ENSMUSG00000033569.17	Adgrb3	protein_coding	116.986	-0.673701	0.242458	-2.77862	0.00545898	0.0297614
1475	ENSMUSG00000054855.13	Rnd1	protein_coding	583.288	-0.671449	0.143721	-4.67188	2.98457e-06	5.92381e-05
1192	ENSMUSG00000041301.15	Cftr	protein_coding	158.29	-0.670577	0.258719	-2.59192	0.00954431	0.0459501
1357	ENSMUSG00000048001.7	Hes5	protein_coding	703.756	-0.670025	0.18003	-3.72174	0.000197853	0.00207561
405	ENSMUSG00000023915.5	Tnfrsf21	protein_coding	6407.57	-0.669783	0.0844566	-7.9305	2.18263e-15	2.63021e-13
1474	ENSMUSG00000054793.8	Cadm4	protein_coding	392.517	-0.668765	0.172288	-3.88168	0.000103739	0.00121386
645	ENSMUSG00000028078.14	Dclk2	protein_coding	1312.2	-0.666292	0.142701	-4.66914	3.02468e-06	5.98422e-05
1653	ENSMUSG00000070327.14	Rnf213	protein_coding	12797.2	-0.663775	0.189751	-3.49814	0.000468514	0.0042496
1178	ENSMUSG00000040717.6	Il17rd	protein_coding	14002.3	-0.663695	0.153704	-4.318	1.57449e-05	0.000245334
369	ENSMUSG00000022895.16	Ets2	protein_coding	12489.5	-0.662879	0.118512	-5.59335	2.22725e-08	8.31657e-07
1109	ENSMUSG00000038679.16	Trps1	protein_coding	1590.48	-0.662685	0.183001	-3.62121	0.000293232	0.00287773
212	ENSMUSG00000019960.8	Dusp6	protein_coding	11601.6	-0.662279	0.138006	-4.79891	1.59535e-06	3.50546e-05
252	ENSMUSG00000020638.8	Cmpk2	protein_coding	284.683	-0.658944	0.179857	-3.66371	0.000248591	0.00251388
1326	ENSMUSG00000046750.17	Selenov	protein_coding	155.81	-0.658664	0.249038	-2.64483	0.00817312	0.0408943
909	ENSMUSG00000032936.13	Camkv	protein_coding	2500.05	-0.657857	0.117237	-5.61134	2.00762e-08	7.60356e-07
882	ENSMUSG00000032375.15	Aph1b	protein_coding	985.708	-0.65487	0.252234	-2.59627	0.0094241	0.0456638
1747	ENSMUSG00000079055.10	Slc8a3	protein_coding	595.459	-0.654723	0.180894	-3.61937	0.000295324	0.00289258
37	ENSMUSG00000001819.4	Hoxd13	protein_coding	610.102	-0.653307	0.185853	-3.51519	0.000439447	0.00403339
856	ENSMUSG00000032020.15	Ubash3b	protein_coding	1953.81	-0.650399	0.18781	-3.46307	0.000534054	0.00471422
1340	ENSMUSG00000047407.17	Tgif1	protein_coding	9932.04	-0.647556	0.136533	-4.74286	2.10723e-06	4.4298e-05
951	ENSMUSG00000034460.9	Six4	protein_coding	3927.96	-0.64647	0.134718	-4.79869	1.59703e-06	3.50546e-05
442	ENSMUSG00000024642.17	Tle4	protein_coding	8588	-0.643632	0.104301	-6.1709	6.79035e-10	3.54973e-08
1210	ENSMUSG00000042063.11	Zfp386	protein_coding	3209.14	-0.641734	0.17376	-3.69323	0.000221425	0.00227657
941	ENSMUSG00000034177.15	Rnf43	protein_coding	1307.19	-0.641511	0.178409	-3.59574	0.000323475	0.00313639
598	ENSMUSG00000027339.15	Rassf2	protein_coding	3446.3	-0.640194	0.16196	-3.95278	7.72471e-05	0.000951894
1682	ENSMUSG00000072774.10	Zfp951	protein_coding	651.914	-0.638706	0.140369	-4.55018	5.3599e-06	9.82896e-05
1779	ENSMUSG00000090659.9	Zfp493	protein_coding	711.534	-0.638691	0.126578	-5.04581	4.51594e-07	1.19044e-05
617	ENSMUSG00000027579.6	Srms	protein_coding	370.009	-0.638265	0.211283	-3.0209	0.00252028	0.0161951
859	ENSMUSG00000032059.13	Alg9	protein_coding	4664.08	-0.637641	0.102159	-6.24166	4.32947e-10	2.37711e-08
651	ENSMUSG00000028197.4	Col24a1	protein_coding	529.148	-0.637303	0.240049	-2.65488	0.00793362	0.0399653
1189	ENSMUSG00000041134.15	Cyyr1	protein_coding	232.791	-0.636249	0.24711	-2.57476	0.010031	0.047818
602	ENSMUSG00000027368.6	Dusp2	protein_coding	1080.77	-0.63297	0.105925	-5.97563	2.29206e-09	1.04769e-07
1437	ENSMUSG00000053137.7	Mapk11	protein_coding	1582.95	-0.632686	0.134407	-4.70723	2.511e-06	5.12079e-05
1478	ENSMUSG00000054978.3	Kbtbd13	protein_coding	220.467	-0.629037	0.224553	-2.80129	0.00508991	0.0281609
952	ENSMUSG00000034486.8	Gbx2	protein_coding	4143.66	-0.628091	0.169469	-3.70623	0.000210371	0.0021847
614	ENSMUSG00000027547.17	Sall4	protein_coding	28523.9	-0.628043	0.125901	-4.98838	6.08886e-07	1.52493e-05
1502	ENSMUSG00000056313.5	Tcim	protein_coding	907.808	-0.62804	0.130888	-4.7983	1.60019e-06	3.50605e-05
746	ENSMUSG00000030019.6	Fbxl14	protein_coding	17363.8	-0.626465	0.119639	-5.23627	1.63853e-07	4.89661e-06
669	ENSMUSG00000028583.14	Pdpn	protein_coding	4484.35	-0.626233	0.156694	-3.99653	6.42781e-05	0.000815361
1378	ENSMUSG00000049580.12	Tsku	protein_coding	2723.25	-0.626029	0.120734	-5.1852	2.15784e-07	6.21819e-06
732	ENSMUSG00000029657.15	Hsph1	protein_coding	53714.2	-0.625715	0.0967003	-6.47067	9.75702e-11	5.89807e-09
607	ENSMUSG00000027428.9	Rbbp9	protein_coding	4576.09	-0.624372	0.12625	-4.9455	7.59477e-07	1.83521e-05
1085	ENSMUSG00000038112.15	AW551984	protein_coding	2735.5	-0.622702	0.116907	-5.32647	1.0014e-07	3.19314e-06
162	ENSMUSG00000016087.13	Fli1	protein_coding	2769.19	-0.622631	0.143718	-4.33231	1.47556e-05	0.00023226
1601	ENSMUSG00000064080.12	Fbln2	protein_coding	2988.77	-0.622202	0.130247	-4.7771	1.77838e-06	3.81994e-05
264	ENSMUSG00000020902.12	Ntn1	protein_coding	3667.21	-0.621217	0.190285	-3.26466	0.00109596	0.00827794
937	ENSMUSG00000033965.10	Slc16a2	protein_coding	1796.92	-0.621089	0.153195	-4.05424	5.02976e-05	0.000659663
295	ENSMUSG00000021567.15	Nkd2	protein_coding	1140.69	-0.621009	0.117749	-5.27403	1.33464e-07	4.08042e-06
208	ENSMUSG00000019880.10	Rspo3	protein_coding	7237.03	-0.61957	0.125508	-4.93649	7.95401e-07	1.91453e-05
1110	ENSMUSG00000038721.8	Hoxb7	protein_coding	3503.74	-0.619193	0.101469	-6.10229	1.04561e-09	5.25867e-08
766	ENSMUSG00000030519.14	Apba2	protein_coding	1206.31	-0.617895	0.195042	-3.16801	0.00153486	0.0109092
358	ENSMUSG00000022621.16	Rabl2	protein_coding	3165.68	-0.617719	0.143238	-4.31255	1.61386e-05	0.000250837
580	ENSMUSG00000027111.16	Itga6	protein_coding	7214.74	-0.61771	0.103272	-5.98137	2.21274e-09	1.01643e-07
247	ENSMUSG00000020598.16	Nrcam	protein_coding	488.027	-0.616434	0.23751	-2.59541	0.00944794	0.0457261
537	ENSMUSG00000026475.7	Rgs16	protein_coding	196.222	-0.616044	0.213437	-2.88631	0.00389788	0.0228842
1313	ENSMUSG00000046223.10	Plaur	protein_coding	576.39	-0.61555	0.124244	-4.95437	7.25658e-07	1.76263e-05
462	ENSMUSG00000025020.11	Slit1	protein_coding	465.069	-0.612454	0.168776	-3.62879	0.000284756	0.00281091
123	ENSMUSG00000008540.11	Mgst1	protein_coding	1419.91	-0.61148	0.1429	-4.27907	1.87676e-05	0.000286658
1385	ENSMUSG00000049939.6	Lrrc4	protein_coding	486.339	-0.610893	0.237673	-2.5703	0.0101609	0.0482104
1082	ENSMUSG00000038059.7	Smim3	protein_coding	3609.57	-0.610055	0.0929777	-6.5613	5.33421e-11	3.43723e-09
1605	ENSMUSG00000064247.14	Plcxd1	protein_coding	1752.6	-0.608939	0.098066	-6.20948	5.31585e-10	2.84299e-08
1838	ENSMUSG00000103088.1	Pcdhgb6	protein_coding	505.798	-0.60717	0.201338	-3.01568	0.00256404	0.0164137
118	ENSMUSG00000007946.11	Phox2a	protein_coding	501.378	-0.605998	0.21033	-2.88117	0.00396197	0.0232237
592	ENSMUSG00000027276.7	Jag1	protein_coding	6071.86	-0.605688	0.130456	-4.64284	3.43651e-06	6.70608e-05
1081	ENSMUSG00000038037.5	Socs1	protein_coding	581.401	-0.604788	0.190303	-3.17803	0.00148278	0.0105818
1262	ENSMUSG00000043668.13	Tox3	protein_coding	1801.47	-0.60289	0.139694	-4.31578	1.59043e-05	0.000247403
308	ENSMUSG00000021838.17	Samd4	protein_coding	1059.39	-0.596418	0.14193	-4.2022	2.64333e-05	0.000388092
172	ENSMUSG00000017607.9	Tns4	protein_coding	388.19	-0.595381	0.174595	-3.41006	0.000649479	0.00552384
404	ENSMUSG00000023913.17	Pla2g7	protein_coding	2819.61	-0.592676	0.0986427	-6.00831	1.87469e-09	8.76334e-08
1146	ENSMUSG00000039958.17	Etfbkmt	protein_coding	1659	-0.592659	0.110924	-5.34294	9.14504e-08	2.97222e-06
1322	ENSMUSG00000046694.6	Tent5b	protein_coding	219.132	-0.589604	0.209491	-2.81446	0.00488598	0.0273347
523	ENSMUSG00000026235.14	Epha4	protein_coding	8176.86	-0.588384	0.153568	-3.83142	0.000127408	0.00143473
729	ENSMUSG00000029646.3	Cdx2	protein_coding	31060	-0.588262	0.12802	-4.59506	4.32618e-06	8.16736e-05
1460	ENSMUSG00000054162.15	Spock3	protein_coding	465.605	-0.588221	0.149312	-3.93953	8.16399e-05	0.000994143
687	ENSMUSG00000028937.14	Acot7	protein_coding	6156.76	-0.588022	0.140421	-4.18758	2.81946e-05	0.000409097
756	ENSMUSG00000030268.17	Bcat1	protein_coding	18043.6	-0.587602	0.12473	-4.71098	2.46523e-06	5.03297e-05
611	ENSMUSG00000027500.10	Stmn2	protein_coding	2316.85	-0.586162	0.182645	-3.20929	0.00133063	0.00967247
301	ENSMUSG00000021732.14	Fgf10	protein_coding	1731.73	-0.58504	0.116957	-5.00216	5.66911e-07	1.43923e-05
1746	ENSMUSG00000079042.10	Apela	protein_coding	4733.25	-0.584706	0.118477	-4.93519	8.00715e-07	1.92483e-05
821	ENSMUSG00000031520.6	Vegfc	protein_coding	2078.83	-0.584154	0.115917	-5.03942	4.6694e-07	1.22394e-05
1155	ENSMUSG00000040289.8	Hey1	protein_coding	4241.29	-0.584149	0.123212	-4.74102	2.12642e-06	4.459e-05
202	ENSMUSG00000019647.16	Sema6a	protein_coding	8952.37	-0.58318	0.132822	-4.3907	1.12988e-05	0.000185889
115	ENSMUSG00000007476.18	Lrrc8a	protein_coding	4137.03	-0.580105	0.11172	-5.19251	2.07483e-07	6.00698e-06
525	ENSMUSG00000026321.7	Tnfrsf11a	protein_coding	316.827	-0.579732	0.16384	-3.53841	0.000402545	0.00375587
335	ENSMUSG00000022246.14	Rai14	protein_coding	12865	-0.578149	0.0766117	-7.54648	4.47178e-14	4.31924e-12
1856	ENSMUSG00000118219.1	Gm29695	protein_coding	1395.69	-0.576555	0.177305	-3.25176	0.00114693	0.00859294
194	ENSMUSG00000018906.14	P4ha2	protein_coding	7826.28	-0.576536	0.14056	-4.1017	4.10119e-05	0.000560456
1594	ENSMUSG00000063632.6	Sox11	protein_coding	17277.3	-0.574994	0.128267	-4.48278	7.36783e-06	0.000129604
270	ENSMUSG00000021136.13	Smoc1	protein_coding	13262.7	-0.57452	0.077958	-7.36961	1.71122e-13	1.51947e-11
1518	ENSMUSG00000057706.7	Mex3b	protein_coding	8282.54	-0.573893	0.121448	-4.72541	2.2965e-06	4.75652e-05
272	ENSMUSG00000021193.10	Pitrm1	protein_coding	33269.5	-0.572525	0.108423	-5.2805	1.28833e-07	3.94534e-06
1048	ENSMUSG00000037172.14	Dennd11	protein_coding	6431.05	-0.570161	0.142594	-3.99848	6.37495e-05	0.000809763
908	ENSMUSG00000032872.16	Cyb5r4	protein_coding	10048.6	-0.569869	0.0700735	-8.13245	4.2071e-16	5.57682e-14
96	ENSMUSG00000006289.14	Osgep	protein_coding	5303.91	-0.569009	0.108247	-5.25659	1.46749e-07	4.44268e-06
1049	ENSMUSG00000037211.12	Spry1	protein_coding	3158.41	-0.568954	0.108808	-5.22896	1.70464e-07	5.05346e-06
955	ENSMUSG00000034612.7	Chst11	protein_coding	1793.04	-0.568919	0.148885	-3.8212	0.000132807	0.00148471
700	ENSMUSG00000029168.14	Dpysl5	protein_coding	10648.4	-0.567721	0.123337	-4.60302	4.1641e-06	7.90157e-05
73	ENSMUSG00000004347.17	Pde1c	protein_coding	219.98	-0.56568	0.203758	-2.77623	0.00549931	0.029921
226	ENSMUSG00000020105.9	Lrig3	protein_coding	5654.83	-0.564546	0.0965241	-5.84876	4.95261e-09	2.15247e-07
1041	ENSMUSG00000036923.12	Stox1	protein_coding	190.812	-0.564474	0.216954	-2.60182	0.00927316	0.0451091
508	ENSMUSG00000025902.13	Sox17	protein_coding	3199.6	-0.564131	0.169033	-3.3374	0.000845667	0.00678215
1576	ENSMUSG00000062175.13	Tgif2	protein_coding	11543.3	-0.563673	0.0829112	-6.79851	1.05703e-11	7.45873e-10
850	ENSMUSG00000031925.17	Maml2	protein_coding	918.502	-0.56292	0.146785	-3.835	0.000125565	0.00141816
1725	ENSMUSG00000075394.4	Hoxc4	protein_coding	6555.89	-0.562615	0.142558	-3.94657	7.92779e-05	0.000971943
1676	ENSMUSG00000071856.10	Mcc	protein_coding	4476.07	-0.559779	0.177925	-3.14615	0.00165434	0.0115758
910	ENSMUSG00000033083.16	Tbc1d4	protein_coding	1933.67	-0.559034	0.153323	-3.64612	0.000266235	0.00266493
1297	ENSMUSG00000045294.11	Insig1	protein_coding	4259.94	-0.557368	0.125317	-4.44766	8.68089e-06	0.000149443
207	ENSMUSG00000019851.8	Perp	protein_coding	2576.03	-0.555488	0.168731	-3.29214	0.000994266	0.00767537
1229	ENSMUSG00000042622.14	Maff	protein_coding	1613	-0.555207	0.134997	-4.11274	3.90998e-05	0.000539892
1046	ENSMUSG00000037169.15	Mycn	protein_coding	15905.8	-0.555159	0.0824713	-6.73153	1.67884e-11	1.14967e-09
1636	ENSMUSG00000068735.14	Trp53i11	protein_coding	4669.23	-0.554723	0.126453	-4.38681	1.15027e-05	0.000188575
255	ENSMUSG00000020661.15	Dnmt3a	protein_coding	18303.7	-0.55471	0.0866962	-6.39832	1.57096e-10	9.2552e-09
1362	ENSMUSG00000048387.8	Osr1	protein_coding	3935.54	-0.554702	0.143656	-3.86133	0.000112773	0.00129434
472	ENSMUSG00000025161.16	Slc16a3	protein_coding	37263.6	-0.552542	0.14093	-3.92069	8.8296e-05	0.00106333
1611	ENSMUSG00000065952.13	Rps23rg1	protein_coding	329.301	-0.552519	0.172526	-3.20252	0.00136232	0.00985647
1010	ENSMUSG00000036111.8	Lmo1	protein_coding	231.806	-0.552311	0.186748	-2.95751	0.00310133	0.0190894
1079	ENSMUSG00000037995.15	Igsf9	protein_coding	9869.57	-0.551674	0.107523	-5.13076	2.88574e-07	8.1265e-06
984	ENSMUSG00000035245.12	Eogt	protein_coding	3060.21	-0.550613	0.120826	-4.55709	5.18667e-06	9.56801e-05
538	ENSMUSG00000026494.12	Kif26b	protein_coding	7549.89	-0.548526	0.162989	-3.36542	0.000764282	0.00626481
1566	ENSMUSG00000061524.8	Zic2	protein_coding	2200.53	-0.54844	0.103258	-5.31134	1.08824e-07	3.42072e-06
344	ENSMUSG00000022419.16	Deptor	protein_coding	748.043	-0.547792	0.138264	-3.96193	7.43452e-05	0.000923493
413	ENSMUSG00000024053.11	Emilin2	protein_coding	1745.9	-0.54693	0.197006	-2.77622	0.00549954	0.029921
737	ENSMUSG00000029821.15	Gsdme	protein_coding	2192.16	-0.545744	0.132226	-4.12737	3.66939e-05	0.000511619
939	ENSMUSG00000034158.9	Lrrc58	protein_coding	15425.4	-0.545319	0.0952435	-5.72552	1.03116e-08	4.18735e-07
1688	ENSMUSG00000073209.4	Klf14	protein_coding	2102.79	-0.545052	0.131444	-4.14663	3.374e-05	0.000477247
1431	ENSMUSG00000052684.4	Jun	protein_coding	3043.79	-0.544734	0.16515	-3.29843	0.000972281	0.00753701
216	ENSMUSG00000020027.18	Socs2	protein_coding	1297.21	-0.542856	0.106735	-5.08602	3.65656e-07	9.97917e-06
457	ENSMUSG00000024924.14	Vldlr	protein_coding	3852.8	-0.542524	0.146071	-3.7141	0.00020393	0.00212614
1404	ENSMUSG00000050966.9	Lin28a	protein_coding	146152	-0.54247	0.103769	-5.22766	1.71669e-07	5.08106e-06
1703	ENSMUSG00000074166.7	AW146154	protein_coding	832.589	-0.542305	0.136003	-3.98743	6.67918e-05	0.000843786
1100	ENSMUSG00000038500.15	Prr3	protein_coding	4093.76	-0.541039	0.129662	-4.17269	3.01023e-05	0.000432382
1453	ENSMUSG00000053965.10	Pde5a	protein_coding	5092.58	-0.539651	0.132814	-4.06322	4.83994e-05	0.000640525
1246	ENSMUSG00000043008.9	Klhl6	protein_coding	1333.67	-0.539371	0.141887	-3.80141	0.000143873	0.00158834
925	ENSMUSG00000033610.16	Pank1	protein_coding	1669.92	-0.538601	0.095396	-5.64595	1.64269e-08	6.35104e-07
1618	ENSMUSG00000066551.12	Hmgb1	protein_coding	169731	-0.538347	0.0689196	-7.81123	5.66347e-15	6.25611e-13
1520	ENSMUSG00000057963.9	Itpk1	protein_coding	3265.53	-0.538344	0.115475	-4.66198	3.13182e-06	6.16989e-05
64	ENSMUSG00000003452.15	Bicd1	protein_coding	1761.14	-0.538208	0.123745	-4.34932	1.36561e-05	0.000216977
1118	ENSMUSG00000038916.7	Soga3	protein_coding	1005.56	-0.537935	0.162519	-3.30998	0.000933031	0.00730291
213	ENSMUSG00000019966.18	Kitl	protein_coding	9614.03	-0.537637	0.0870918	-6.17323	6.691e-10	3.5293e-08
120	ENSMUSG00000008305.18	Tle1	protein_coding	5290.48	-0.536689	0.0722775	-7.42539	1.12446e-13	1.03305e-11
1840	ENSMUSG00000104063.1	Pcdhgb7	protein_coding	562.406	-0.53573	0.171619	-3.12162	0.00179862	0.0123763
605	ENSMUSG00000027377.2	Mall	protein_coding	648.688	-0.535673	0.170372	-3.14414	0.00166576	0.0116258
396	ENSMUSG00000023868.17	Pde10a	protein_coding	734.272	-0.535636	0.176041	-3.04267	0.00234486	0.0153063
1477	ENSMUSG00000054934.10	Kcnmb4	protein_coding	991.811	-0.533668	0.146007	-3.65508	0.0002571	0.00258605
155	ENSMUSG00000015468.14	Notch4	protein_coding	1151.32	-0.533392	0.163222	-3.26789	0.00108351	0.0081972
1206	ENSMUSG00000041912.12	Tdrkh	protein_coding	574.23	-0.533098	0.132884	-4.01175	6.02701e-05	0.000772439
1319	ENSMUSG00000046546.3	Fam43a	protein_coding	3038.98	-0.532761	0.101405	-5.25378	1.49007e-07	4.50371e-06
889	ENSMUSG00000032501.9	Trib1	protein_coding	3272.9	-0.53269	0.115023	-4.63118	3.63589e-06	7.02132e-05
1528	ENSMUSG00000058258.14	Idi1	protein_coding	9218.73	-0.532013	0.0763617	-6.96701	3.23747e-12	2.46234e-10
1811	ENSMUSG00000095432.9	Zfp748	protein_coding	2477.58	-0.531714	0.0768846	-6.91574	4.65421e-12	3.44115e-10
911	ENSMUSG00000033102.15	Cdc14b	protein_coding	9586.06	-0.530925	0.118896	-4.46547	7.98915e-06	0.000138693
1223	ENSMUSG00000042444.10	Mindy2	protein_coding	1084.98	-0.529431	0.142277	-3.72114	0.000198328	0.00207824
121	ENSMUSG00000008398.16	Elk3	protein_coding	3695.39	-0.529386	0.144715	-3.65813	0.00025406	0.00255913
116	ENSMUSG00000007805.4	Twist2	protein_coding	2921.23	-0.529223	0.151767	-3.48707	0.000488336	0.00439929
300	ENSMUSG00000021702.7	Thbs4	protein_coding	278.436	-0.528633	0.168669	-3.13414	0.00172361	0.0119622
425	ENSMUSG00000024304.14	Cdh2	protein_coding	19672.6	-0.528582	0.116063	-4.55428	5.25661e-06	9.6778e-05
1665	ENSMUSG00000070880.10	Gad1	protein_coding	647.541	-0.528505	0.197409	-2.67721	0.00742383	0.0380269
339	ENSMUSG00000022324.15	Matn2	protein_coding	726.309	-0.527823	0.117106	-4.50721	6.56864e-06	0.000117325
1675	ENSMUSG00000071847.13	Apcdd1	protein_coding	10531.7	-0.526481	0.0966384	-5.44794	5.09551e-08	1.76423e-06
1260	ENSMUSG00000043587.15	Pxylp1	protein_coding	856.704	-0.526238	0.178492	-2.94824	0.00319593	0.0195228
1094	ENSMUSG00000038244.14	Mical2	protein_coding	839.508	-0.525423	0.155094	-3.38776	0.000704649	0.00590632
1798	ENSMUSG00000093930.2	Hmgcs1	protein_coding	17819.6	-0.524302	0.111877	-4.68642	2.78026e-06	5.55992e-05
1220	ENSMUSG00000042348.10	Arl15	protein_coding	2390.03	-0.52206	0.100569	-5.19105	2.09113e-07	6.03535e-06
448	ENSMUSG00000024726.10	Carnmt1	protein_coding	9427.42	-0.520811	0.134198	-3.88092	0.000104062	0.00121687
56	ENSMUSG00000003038.15	Hmgn2	protein_coding	103201	-0.520798	0.118439	-4.39718	1.09666e-05	0.00018155
403	ENSMUSG00000023911.12	Flywch2	protein_coding	558.823	-0.519699	0.191947	-2.70752	0.00677888	0.0352981
725	ENSMUSG00000029570.5	Lfng	protein_coding	2899.12	-0.519677	0.103849	-5.00417	5.61033e-07	1.42625e-05
1719	ENSMUSG00000075012.4	Fjx1	protein_coding	3110.07	-0.518888	0.0892912	-5.81119	6.20296e-09	2.62819e-07
773	ENSMUSG00000030671.9	Pde3b	protein_coding	4514	-0.518674	0.13023	-3.98276	6.81205e-05	0.000857071
1447	ENSMUSG00000053716.9	Dusp7	protein_coding	6462.97	-0.51773	0.138202	-3.74617	0.000179556	0.00191395
726	ENSMUSG00000029580.14	Actb	protein_coding	335895	-0.517466	0.0994323	-5.2042	1.94831e-07	5.69397e-06
985	ENSMUSG00000035268.14	Pkig	protein_coding	6027.48	-0.516495	0.176544	-2.92558	0.00343812	0.0206957
229	ENSMUSG00000020142.12	Slc1a4	protein_coding	3596.01	-0.516414	0.133261	-3.87521	0.000106534	0.00123591
1533	ENSMUSG00000058806.15	Col13a1	protein_coding	2014.25	-0.513811	0.140828	-3.64851	0.00026377	0.0026474
1042	ENSMUSG00000036943.9	Rab8b	protein_coding	9280.29	-0.512863	0.125576	-4.0841	4.42479e-05	0.000595038
957	ENSMUSG00000034681.17	Rnps1	protein_coding	38435.7	-0.511918	0.160813	-3.18331	0.00145603	0.0104288
990	ENSMUSG00000035407.8	Kank4	protein_coding	442.807	-0.511352	0.18981	-2.69402	0.00705953	0.0365136
1018	ENSMUSG00000036339.18	Tmem260	protein_coding	2131.1	-0.511311	0.0915947	-5.58232	2.37333e-08	8.77377e-07
253	ENSMUSG00000020649.11	Rrm2	protein_coding	44291.3	-0.510853	0.0788998	-6.4747	9.49986e-11	5.76139e-09
1228	ENSMUSG00000042599.8	Kdm7a	protein_coding	5014.05	-0.510579	0.185344	-2.75477	0.00587342	0.0314757
52	ENSMUSG00000002897.5	Il17ra	protein_coding	1645.8	-0.510407	0.124822	-4.08908	4.33095e-05	0.000584537
822	ENSMUSG00000031530.6	Dusp4	protein_coding	15804.9	-0.50831	0.144002	-3.52989	0.000415729	0.00385562
1544	ENSMUSG00000059824.12	Dbp	protein_coding	499.481	-0.508199	0.133273	-3.81321	0.000137171	0.00152432
599	ENSMUSG00000027340.15	Slc23a2	protein_coding	3887.41	-0.507904	0.102928	-4.93456	8.03315e-07	1.92858e-05
1411	ENSMUSG00000051323.16	Pcdh19	protein_coding	7769.38	-0.507819	0.1767	-2.8739	0.00405435	0.0235968
1156	ENSMUSG00000040296.15	Ddx58	protein_coding	1285.65	-0.507702	0.180443	-2.81364	0.00489837	0.0273642
966	ENSMUSG00000034845.6	Plvap	protein_coding	5657.14	-0.507599	0.170009	-2.98571	0.00282916	0.0177916
858	ENSMUSG00000032058.14	Ppp2r1b	protein_coding	24293.3	-0.507454	0.0609146	-8.33058	8.04475e-17	1.16636e-14
290	ENSMUSG00000021461.17	Fancc	protein_coding	2674.74	-0.507319	0.100355	-5.05523	4.29862e-07	1.14783e-05
1188	ENSMUSG00000041075.8	Fzd7	protein_coding	8351.54	-0.507219	0.0682459	-7.43223	1.06779e-13	9.90798e-12
483	ENSMUSG00000025352.6	Gdf11	protein_coding	3557.76	-0.505786	0.124331	-4.06806	4.74069e-05	0.000630665
1119	ENSMUSG00000038932.13	Tcfl5	protein_coding	3387.76	-0.504658	0.166786	-3.02578	0.00247995	0.016012
379	ENSMUSG00000023067.14	Cdkn1a	protein_coding	2428.48	-0.5042	0.142137	-3.54729	0.000389209	0.00365907
119	ENSMUSG00000007989.7	Fzd3	protein_coding	7205.5	-0.503543	0.115003	-4.37852	1.19489e-05	0.000194344
863	ENSMUSG00000032076.20	Cadm1	protein_coding	13403.4	-0.503106	0.100055	-5.02828	4.94896e-07	1.28272e-05
1341	ENSMUSG00000047414.6	Flrt2	protein_coding	1970.92	-0.502385	0.17298	-2.9043	0.0036808	0.0218866
24	ENSMUSG00000001467.5	Cyp51	protein_coding	7335.32	-0.501776	0.119425	-4.2016	2.65039e-05	0.000388522
485	ENSMUSG00000025359.10	Pmel	protein_coding	292.978	-0.501747	0.178961	-2.80367	0.00505253	0.0280062
375	ENSMUSG00000023036.14	Pcdhgc4	protein_coding	5732.36	-0.501404	0.0909462	-5.51319	3.52385e-08	1.25039e-06
1698	ENSMUSG00000073889.10	Il11ra1	protein_coding	2577.3	-0.500933	0.186881	-2.68049	0.00735142	0.0377289
117	ENSMUSG00000007837.11	Prrg2	protein_coding	1435.54	0.500557	0.126975	3.94218	8.07433e-05	0.000986461
1585	ENSMUSG00000062908.12	Acadm	protein_coding	6479.88	0.500884	0.130349	3.84264	0.000121716	0.00138407
1172	ENSMUSG00000040659.3	Efhd2	protein_coding	5903.71	0.501159	0.136081	3.6828	0.00023069	0.00235876
342	ENSMUSG00000022358.7	Fbxo32	protein_coding	548.202	0.503046	0.1354	3.71525	0.000203002	0.00211884
1216	ENSMUSG00000042228.14	Lyn	protein_coding	1399.79	0.504492	0.156326	3.22718	0.00125016	0.00923215
839	ENSMUSG00000031827.13	Cotl1	protein_coding	24140.2	0.506006	0.177835	2.84537	0.00443594	0.0254473
152	ENSMUSG00000015214.14	Mtmr1	protein_coding	1309.16	0.506642	0.134202	3.77522	0.00015987	0.00173602
747	ENSMUSG00000030022.14	Adamts9	protein_coding	10058.8	0.506766	0.147494	3.43583	0.000590747	0.00512054
600	ENSMUSG00000027341.10	Tmem230	protein_coding	3069.19	0.507004	0.120563	4.2053	2.60732e-05	0.000383109
793	ENSMUSG00000030987.5	Stim1	protein_coding	2737.4	0.507047	0.0928689	5.45982	4.76612e-08	1.65636e-06
1449	ENSMUSG00000053898.12	Ech1	protein_coding	2880.36	0.507057	0.130905	3.87349	0.00010729	0.00124203
818	ENSMUSG00000031447.7	Lamp1	protein_coding	55116.9	0.507095	0.115293	4.39833	1.09086e-05	0.000180861
1321	ENSMUSG00000046667.14	Rbm12b1	protein_coding	1231.84	0.507295	0.121825	4.16413	3.1254e-05	0.000446506
810	ENSMUSG00000031371.14	Haus7	protein_coding	5887.7	0.508325	0.109562	4.63962	3.49059e-06	6.79018e-05
1205	ENSMUSG00000041895.15	Wipi1	protein_coding	1183.5	0.508332	0.141386	3.59534	0.000323963	0.00313948
423	ENSMUSG00000024206.15	Rfx2	protein_coding	305.008	0.509225	0.171669	2.96632	0.00301385	0.0186998
1846	ENSMUSG00000112449.1	Srp54b	protein_coding	10612.6	0.509682	0.101823	5.00557	5.56974e-07	1.41788e-05
556	ENSMUSG00000026792.16	Lrsam1	protein_coding	1338.35	0.509931	0.133288	3.82579	0.000130356	0.0014629
1542	ENSMUSG00000059481.5	Plg	protein_coding	1160.6	0.510019	0.162669	3.13532	0.00171668	0.0119185
883	ENSMUSG00000032380.9	Dapk2	protein_coding	257.006	0.510088	0.192369	2.65161	0.00801099	0.0402131
164	ENSMUSG00000016262.14	Sertad4	protein_coding	2476.08	0.510409	0.172245	2.96328	0.00304378	0.0188414
475	ENSMUSG00000025207.16	Sema4g	protein_coding	2169.49	0.510443	0.094639	5.39358	6.90671e-08	2.30946e-06
1069	ENSMUSG00000037606.18	Osbpl5	protein_coding	819.724	0.510835	0.145619	3.50803	0.000451443	0.0041311
1255	ENSMUSG00000043300.2	B3galnt1	protein_coding	1205.79	0.511245	0.125851	4.06231	4.85889e-05	0.000641332
251	ENSMUSG00000020635.8	Fkbp1b	protein_coding	370.155	0.511254	0.169056	3.02417	0.00249315	0.0160653
927	ENSMUSG00000033684.14	Qsox1	protein_coding	2271.43	0.512799	0.125074	4.09998	4.13194e-05	0.000564243
536	ENSMUSG00000026463.17	Atp2b4	protein_coding	954.206	0.514783	0.193528	2.66	0.0078141	0.0395349
612	ENSMUSG00000027508.15	Pag1	protein_coding	1316.99	0.515069	0.143325	3.59372	0.000325996	0.00315462
690	ENSMUSG00000028962.14	Slc4a2	protein_coding	6706.7	0.51524	0.122433	4.20835	2.57243e-05	0.000378582
443	ENSMUSG00000024661.7	Fth1	protein_coding	96152.6	0.516431	0.11627	4.44164	8.92741e-06	0.000153119
97	ENSMUSG00000006301.17	Tmbim1	protein_coding	3185.99	0.516847	0.119538	4.3237	1.53431e-05	0.000240083
312	ENSMUSG00000021928.9	Ebpl	protein_coding	2407.28	0.517256	0.103548	4.99531	5.87417e-07	1.48519e-05
1299	ENSMUSG00000045377.5	Tmem88	protein_coding	7938.45	0.518479	0.121557	4.26533	1.99611e-05	0.000301905
309	ENSMUSG00000021866.15	Anxa11	protein_coding	2559.64	0.518542	0.125165	4.14288	3.42973e-05	0.000484022
662	ENSMUSG00000028439.14	Fam219a	protein_coding	758.433	0.518768	0.154101	3.36642	0.000761498	0.00625305
75	ENSMUSG00000004565.15	Pnpla6	protein_coding	5708.39	0.518786	0.127381	4.07272	4.64671e-05	0.000620833
7	ENSMUSG00000000303.12	Cdh1	protein_coding	17936.2	0.518836	0.150083	3.45699	0.000546252	0.00480671
496	ENSMUSG00000025533.15	Asl	protein_coding	5858.76	0.519924	0.146861	3.54025	0.000399742	0.00373503
435	ENSMUSG00000024516.13	Sec11c	protein_coding	1851.68	0.520428	0.146426	3.5542	0.000379136	0.00357884
1462	ENSMUSG00000054252.18	Fgfr3	protein_coding	6124.66	0.520517	0.126606	4.11133	3.93389e-05	0.000541984
385	ENSMUSG00000023262.13	Acy1	protein_coding	4500.11	0.520761	0.159744	3.25998	0.00111421	0.00839528
217	ENSMUSG00000020032.14	Nuak1	protein_coding	2723.89	0.522336	0.148247	3.52342	0.00042601	0.00393328
1396	ENSMUSG00000050737.13	Ptges	protein_coding	2208.25	0.522512	0.127742	4.09037	4.30691e-05	0.000581715
742	ENSMUSG00000029864.7	Gstk1	protein_coding	336.972	0.52275	0.20436	2.55799	0.010528	0.0496389
417	ENSMUSG00000024104.11	Washc2	protein_coding	14471.6	0.522883	0.113821	4.59391	4.35012e-06	8.20421e-05
1348	ENSMUSG00000047656.9	Trpt1	protein_coding	289.172	0.523156	0.181697	2.87928	0.00398585	0.0233416
814	ENSMUSG00000031434.15	Morc4	protein_coding	23692.9	0.523165	0.102695	5.09436	3.49926e-07	9.57807e-06
1570	ENSMUSG00000061751.16	Kalrn	protein_coding	5032.09	0.523291	0.142564	3.67058	0.000242003	0.00245684
1190	ENSMUSG00000041135.15	Ripk2	protein_coding	2439.96	0.523369	0.0980805	5.33612	9.49582e-08	3.05967e-06
571	ENSMUSG00000026972.15	Arrdc1	protein_coding	1003.9	0.524307	0.137505	3.81299	0.000137294	0.00152477
1024	ENSMUSG00000036534.6	Slc38a7	protein_coding	4935.07	0.524624	0.121759	4.30873	1.64198e-05	0.000254143
234	ENSMUSG00000020261.15	Slc36a1	protein_coding	2326.67	0.52489	0.118435	4.43189	9.34107e-06	0.000159038
991	ENSMUSG00000035441.14	Myo1d	protein_coding	897.174	0.524987	0.152767	3.43652	0.000589239	0.00511464
495	ENSMUSG00000025511.15	Tspan4	protein_coding	6745.59	0.525333	0.119443	4.3982	1.09152e-05	0.000180861
693	ENSMUSG00000028992.13	Nmnat1	protein_coding	1343.41	0.525743	0.139027	3.78158	0.000155834	0.00169716
701	ENSMUSG00000029175.17	Slc35f6	protein_coding	5961.58	0.526038	0.134025	3.92493	8.67548e-05	0.00104749
759	ENSMUSG00000030342.8	Cd9	protein_coding	4236.37	0.527206	0.181924	2.89794	0.00375624	0.0222142
305	ENSMUSG00000021792.15	Prxl2a	protein_coding	4702.81	0.527545	0.101956	5.17425	2.28825e-07	6.55328e-06
1179	ENSMUSG00000040722.7	Scamp5	protein_coding	3420.88	0.527681	0.113165	4.66292	3.11757e-06	6.15488e-05
1349	ENSMUSG00000047767.17	Atg16l2	protein_coding	785.988	0.527827	0.154356	3.41955	0.000627256	0.00536929
336	ENSMUSG00000022265.7	Ank	protein_coding	2306.73	0.528652	0.165631	3.19174	0.00141416	0.0101603
141	ENSMUSG00000011832.16	Evi5l	protein_coding	667.653	0.52882	0.164812	3.20864	0.00133366	0.00968061
870	ENSMUSG00000032126.16	Hmbs	protein_coding	11252.6	0.529176	0.135873	3.89465	9.83417e-05	0.00116318
1677	ENSMUSG00000072244.11	Trim6	protein_coding	7385.77	0.529938	0.151959	3.48738	0.000487776	0.00439638
835	ENSMUSG00000031781.14	Ciapin1	protein_coding	17251	0.530053	0.0978956	5.41448	6.14687e-08	2.08164e-06
1337	ENSMUSG00000047115.15	Fam221a	protein_coding	241.178	0.530537	0.183038	2.89851	0.00374941	0.0221809
1005	ENSMUSG00000035783.9	Acta2	protein_coding	12914.5	0.531052	0.189831	2.79751	0.00514989	0.0284101
1021	ENSMUSG00000036395.15	Glb1l2	protein_coding	255.959	0.531763	0.183838	2.89256	0.00382122	0.0225053
1484	ENSMUSG00000055235.11	Wdr86	protein_coding	3171.62	0.532316	0.129911	4.09754	4.17567e-05	0.000569795
397	ENSMUSG00000023882.15	Zfp54	protein_coding	490.129	0.5342	0.155798	3.42881	0.000606239	0.00524014
772	ENSMUSG00000030598.15	Fbxo17	protein_coding	666.893	0.535127	0.136013	3.93438	8.34135e-05	0.00101256
1439	ENSMUSG00000053198.14	Prx	protein_coding	1156.25	0.535174	0.118762	4.50627	6.5977e-06	0.000117731
603	ENSMUSG00000027371.10	Fahd2a	protein_coding	422.538	0.535677	0.1516	3.5335	0.000410096	0.003811
298	ENSMUSG00000021662.11	Arhgef28	protein_coding	502.271	0.53659	0.174115	3.08182	0.00205737	0.0137539
150	ENSMUSG00000014791.10	Elmo3	protein_coding	574.262	0.536725	0.173535	3.09289	0.00198216	0.0133376
307	ENSMUSG00000021815.4	Mss51	protein_coding	281.83	0.536992	0.197771	2.71522	0.00662316	0.0346721
310	ENSMUSG00000021895.10	Arhgef3	protein_coding	2347.22	0.537377	0.15681	3.42693	0.000610456	0.00526923
723	ENSMUSG00000029560.12	Snx8	protein_coding	7734.19	0.538357	0.119347	4.51084	6.4571e-06	0.000115555
1209	ENSMUSG00000041959.14	S100a10	protein_coding	9716.09	0.538739	0.10824	4.97726	6.44895e-07	1.59786e-05
633	ENSMUSG00000027953.13	Slc50a1	protein_coding	1117.99	0.53877	0.142007	3.79397	0.000148256	0.00163284
1256	ENSMUSG00000043388.8	Tmem130	protein_coding	505.787	0.538876	0.182019	2.96055	0.00307092	0.0189651
936	ENSMUSG00000033910.13	Gucy1a1	protein_coding	767.615	0.539241	0.192242	2.80501	0.00503151	0.0279398
192	ENSMUSG00000018821.3	Avpi1	protein_coding	1951.43	0.539563	0.165304	3.26406	0.0010983	0.00829218
1275	ENSMUSG00000044279.15	Crb3	protein_coding	1807.21	0.539961	0.133759	4.03684	5.41767e-05	0.000705057
533	ENSMUSG00000026443.3	Lrrn2	protein_coding	624.516	0.540092	0.138575	3.89748	9.72003e-05	0.00115114
400	ENSMUSG00000023904.10	Hcfc1r1	protein_coding	1563.08	0.540404	0.145562	3.71254	0.000205191	0.00213689
646	ENSMUSG00000028128.13	F3	protein_coding	450.062	0.540749	0.134946	4.00714	6.14577e-05	0.000784508
1252	ENSMUSG00000043190.14	Rfesd	protein_coding	1087.83	0.540814	0.139596	3.87414	0.000107001	0.00123953
1020	ENSMUSG00000036390.8	Gadd45a	protein_coding	1269.69	0.542101	0.154638	3.50562	0.000455539	0.00416038
983	ENSMUSG00000035237.7	Lcat	protein_coding	344.906	0.543175	0.160222	3.39014	0.000698576	0.00586349
180	ENSMUSG00000018166.8	Erbb3	protein_coding	2065.4	0.544106	0.161669	3.36556	0.000763876	0.00626425
456	ENSMUSG00000024922.2	Ovol1	protein_coding	416.715	0.544288	0.170149	3.1989	0.00137954	0.00996165
785	ENSMUSG00000030782.17	Tgfb1i1	protein_coding	1891.24	0.544794	0.118889	4.58239	4.59694e-06	8.60848e-05
501	ENSMUSG00000025608.9	Podxl	protein_coding	95299.4	0.544827	0.0935827	5.82187	5.81924e-09	2.48062e-07
1026	ENSMUSG00000036553.16	Sh3tc1	protein_coding	3128.75	0.545689	0.16535	3.30021	0.000966119	0.00750491
1622	ENSMUSG00000067369.12	Trmt2b	protein_coding	636.861	0.546303	0.128389	4.25508	2.08975e-05	0.000314276
1684	ENSMUSG00000072944.11	Nup62cl	protein_coding	6627.69	0.548572	0.133032	4.1236	3.7299e-05	0.000518887
78	ENSMUSG00000004748.5	Mtfp1	protein_coding	1559.91	0.549022	0.167626	3.27528	0.00105556	0.00804481
583	ENSMUSG00000027175.10	Tcp11l1	protein_coding	972.524	0.549572	0.110922	4.95457	7.24909e-07	1.76263e-05
995	ENSMUSG00000035493.10	Tgfbi	protein_coding	1109.74	0.549808	0.157226	3.49692	0.000470669	0.00426498
1455	ENSMUSG00000054034.10	Tceal5	protein_coding	590.184	0.550113	0.200136	2.7487	0.00598323	0.0319898
892	ENSMUSG00000032515.8	Csrnp1	protein_coding	1447.64	0.550203	0.201393	2.73199	0.00629533	0.0333225
168	ENSMUSG00000017009.3	Sdc4	protein_coding	4633.36	0.551205	0.154819	3.56031	0.000370418	0.00351363
1080	ENSMUSG00000038009.7	Dnajc22	protein_coding	1835.13	0.551439	0.157287	3.50594	0.000455002	0.00415752
1351	ENSMUSG00000047789.5	Slc38a9	protein_coding	1966.28	0.552059	0.160235	3.44531	0.000570394	0.00497901
1035	ENSMUSG00000036832.5	Lpar3	protein_coding	746.199	0.55237	0.133627	4.13368	3.57008e-05	0.000500026
1062	ENSMUSG00000037434.7	Slc30a1	protein_coding	3448.25	0.552391	0.144851	3.81351	0.000137009	0.00152343
65	ENSMUSG00000003546.10	Klc4	protein_coding	4457.77	0.552776	0.147111	3.75753	0.000171598	0.00184183
402	ENSMUSG00000023906.3	Cldn6	protein_coding	27904.6	0.552962	0.125862	4.39339	1.11597e-05	0.000184418
1143	ENSMUSG00000039886.8	Tmem120a	protein_coding	5395.01	0.553083	0.13811	4.00465	6.21105e-05	0.00079111
151	ENSMUSG00000015027.11	Galns	protein_coding	1708.14	0.553239	0.104919	5.27301	1.34203e-07	4.09628e-06
794	ENSMUSG00000031021.13	Tmem9b	protein_coding	2871.32	0.554575	0.125879	4.40561	1.05487e-05	0.000175414
1423	ENSMUSG00000052151.12	Plpp2	protein_coding	3351.07	0.554693	0.140814	3.93918	8.17609e-05	0.000994963
1580	ENSMUSG00000062526.4	Mppe1	protein_coding	746.046	0.554795	0.167069	3.32076	0.000897721	0.00708932
1469	ENSMUSG00000054509.7	Parp4	protein_coding	639.239	0.55486	0.160839	3.4498	0.000561009	0.00491793
1488	ENSMUSG00000055407.14	Map6	protein_coding	824.692	0.554891	0.162083	3.4235	0.000618214	0.00532134
1207	ENSMUSG00000041920.14	Slc16a6	protein_coding	3118.89	0.555144	0.167391	3.31645	0.0009117	0.00716617
890	ENSMUSG00000032508.8	Myd88	protein_coding	833.716	0.555556	0.21062	2.63772	0.00834649	0.04156
1263	ENSMUSG00000043789.8	Vwce	protein_coding	693.39	0.555569	0.17157	3.23814	0.0012031	0.0089595
1814	ENSMUSG00000095677.2	Dynlt1f	protein_coding	8937.05	0.555603	0.089089	6.23649	4.47494e-10	2.44253e-08
1167	ENSMUSG00000040557.14	Mettl27	protein_coding	620.899	0.556698	0.135129	4.11974	3.79299e-05	0.000526268
657	ENSMUSG00000028385.14	Snx30	protein_coding	4568.06	0.556871	0.088306	6.30614	2.86072e-10	1.61366e-08
846	ENSMUSG00000031887.13	Tradd	protein_coding	835.178	0.557005	0.148942	3.73976	0.000184198	0.00195222
250	ENSMUSG00000020629.12	Adi1	protein_coding	8316.27	0.557139	0.098081	5.6804	1.34383e-08	5.26133e-07
546	ENSMUSG00000026638.15	Irf6	protein_coding	2689.33	0.55763	0.160626	3.4716	0.00051737	0.00460276
1345	ENSMUSG00000047557.2	Lxn	protein_coding	4096.86	0.557643	0.126107	4.42198	9.78004e-06	0.000165083
978	ENSMUSG00000035112.17	Wnk4	protein_coding	1036.73	0.558735	0.2157	2.59034	0.00958811	0.0461094
1620	ENSMUSG00000066705.7	Fxyd6	protein_coding	8208.99	0.559543	0.111465	5.01988	5.17025e-07	1.32894e-05
582	ENSMUSG00000027173.7	Depdc7	protein_coding	1618.17	0.559783	0.173536	3.22575	0.00125642	0.00926734
760	ENSMUSG00000030353.15	Tead4	protein_coding	2617.97	0.560199	0.144436	3.87852	0.000105093	0.00122584
261	ENSMUSG00000020782.18	Llgl2	protein_coding	8620.35	0.560736	0.108007	5.19168	2.08409e-07	6.02439e-06
1855	ENSMUSG00000117406.1	Ntn3	protein_coding	1140.72	0.56081	0.139901	4.00863	6.10719e-05	0.000781097
573	ENSMUSG00000026988.15	Wdsub1	protein_coding	1167.96	0.561041	0.101025	5.55351	2.79991e-08	1.00895e-06
1004	ENSMUSG00000035769.9	Xylb	protein_coding	1303.57	0.561332	0.196927	2.85045	0.00436567	0.0250986
806	ENSMUSG00000031340.8	Gabre	protein_coding	487.036	0.561789	0.217324	2.58503	0.00973704	0.0466563
44	ENSMUSG00000002249.21	Tead3	protein_coding	2876.6	0.562335	0.0823964	6.82475	8.80776e-12	6.28671e-10
1718	ENSMUSG00000074863.5	Platr25	protein_coding	3281.43	0.563672	0.100038	5.63458	1.75485e-08	6.74254e-07
613	ENSMUSG00000027544.16	Nfatc2	protein_coding	396.869	0.564456	0.168539	3.34911	0.000810726	0.0065672
187	ENSMUSG00000018569.12	Cldn7	protein_coding	6053.02	0.564492	0.141615	3.98609	6.71712e-05	0.000847426
1800	ENSMUSG00000093989.1	Rnasek	protein_coding	3820.19	0.565059	0.118631	4.76316	1.90585e-06	4.06537e-05
1338	ENSMUSG00000047181.12	Samd14	protein_coding	3096.09	0.56508	0.14372	3.9318	8.43119e-05	0.00102199
1377	ENSMUSG00000049562.6	Ap5b1	protein_coding	484.985	0.565802	0.188912	2.99506	0.00274391	0.0173202
1096	ENSMUSG00000038280.12	Ostm1	protein_coding	2002.95	0.566477	0.126622	4.47378	7.68493e-06	0.000134038
1289	ENSMUSG00000045005.9	Fzd5	protein_coding	849.421	0.566939	0.146375	3.8732	0.000107418	0.00124203
80	ENSMUSG00000005054.7	Cstb	protein_coding	6070.67	0.567355	0.115992	4.89132	1.00163e-06	2.33229e-05
1480	ENSMUSG00000055041.8	Commd5	protein_coding	2367.72	0.56745	0.10857	5.2266	1.7266e-07	5.10225e-06
58	ENSMUSG00000003161.15	Sri	protein_coding	7544.43	0.567695	0.0994429	5.70875	1.1381e-08	4.58152e-07
897	ENSMUSG00000032609.12	Klhdc8b	protein_coding	911.026	0.568205	0.156634	3.6276	0.000286063	0.00282231
569	ENSMUSG00000026956.15	Uap1l1	protein_coding	4970.62	0.568735	0.175542	3.23988	0.00119579	0.00891578
1217	ENSMUSG00000042289.11	Hsd3b7	protein_coding	511.113	0.569512	0.196335	2.90072	0.00372303	0.0220804
962	ENSMUSG00000034758.12	Tle6	protein_coding	664.419	0.569808	0.179177	3.18015	0.001472	0.0105297
988	ENSMUSG00000035311.16	Gnptab	protein_coding	5756.88	0.569886	0.111278	5.12126	3.035e-07	8.44431e-06
1586	ENSMUSG00000063063.12	Ctnna2	protein_coding	230.322	0.570454	0.207221	2.75287	0.00590745	0.0316302
764	ENSMUSG00000030465.19	Psd3	protein_coding	2004.08	0.571265	0.171464	3.33169	0.00086319	0.00688696
535	ENSMUSG00000026458.13	Ppfia4	protein_coding	1099.18	0.571426	0.198836	2.87386	0.00405487	0.0235968
660	ENSMUSG00000028399.18	Ptprd	protein_coding	1335.22	0.571865	0.126015	4.53808	5.67689e-06	0.000103693
489	ENSMUSG00000025402.12	Nab2	protein_coding	1192.84	0.572045	0.150874	3.79153	0.000149723	0.00164606
989	ENSMUSG00000035314.10	Gdpd5	protein_coding	1692.97	0.573271	0.135133	4.24229	2.21252e-05	0.000329799
1271	ENSMUSG00000044229.9	Nxpe4	protein_coding	470.966	0.573441	0.202608	2.8303	0.00465042	0.0263922
665	ENSMUSG00000028497.12	Hacd4	protein_coding	1044.53	0.574176	0.131977	4.35058	1.3578e-05	0.000215922
314	ENSMUSG00000021947.11	Cryl1	protein_coding	461.396	0.574199	0.153306	3.74544	0.000180081	0.00191845
1250	ENSMUSG00000043091.9	Tuba1c	protein_coding	42712	0.574244	0.206627	2.77913	0.0054505	0.0297326
1288	ENSMUSG00000044986.10	Tst	protein_coding	1015.82	0.574365	0.156187	3.67743	0.000235598	0.00240267
981	ENSMUSG00000035199.6	Arl6ip5	protein_coding	2709.53	0.575427	0.154251	3.73047	0.000191123	0.00201986
629	ENSMUSG00000027890.17	Gstm4	protein_coding	1423.06	0.5778	0.120908	4.77886	1.76295e-06	3.79987e-05
1301	ENSMUSG00000045466.18	Zfp956	protein_coding	1087.55	0.5793	0.133581	4.3367	1.4464e-05	0.00022864
1417	ENSMUSG00000051726.6	Kcnf1	protein_coding	253.829	0.579753	0.198886	2.915	0.00355688	0.0212794
61	ENSMUSG00000003380.11	Rabac1	protein_coding	3583.18	0.580275	0.107546	5.39558	6.83021e-08	2.288e-06
945	ENSMUSG00000034312.15	Iqsec1	protein_coding	6704.26	0.580772	0.094094	6.17226	6.73227e-10	3.5293e-08
979	ENSMUSG00000035121.6	Neil2	protein_coding	246.189	0.581714	0.198456	2.9312	0.00337661	0.0204114
1381	ENSMUSG00000049791.4	Fzd4	protein_coding	5626.49	0.581755	0.0981455	5.92748	3.07627e-09	1.37565e-07
1091	ENSMUSG00000038224.12	Serpinf2	protein_coding	3071.57	0.582461	0.18017	3.23283	0.00122569	0.00910215
652	ENSMUSG00000028229.11	Rmdn1	protein_coding	483.292	0.583041	0.135011	4.31847	1.57111e-05	0.000245014
871	ENSMUSG00000032179.7	Bmp5	protein_coding	2724.76	0.583449	0.118826	4.91013	9.10156e-07	2.14894e-05
769	ENSMUSG00000030560.17	Ctsc	protein_coding	8938.79	0.584328	0.176726	3.3064	0.000945026	0.007368
458	ENSMUSG00000024952.13	Rps6ka4	protein_coding	811.195	0.584962	0.188024	3.11111	0.00186386	0.0127214
159	ENSMUSG00000015766.14	Eps8	protein_coding	3094.88	0.585887	0.183029	3.20106	0.00136925	0.00989889
1596	ENSMUSG00000063698.9	Sfxn4	protein_coding	378.175	0.586047	0.19388	3.02274	0.00250499	0.0161136
376	ENSMUSG00000023043.7	Krt18	protein_coding	42249.7	0.587066	0.117898	4.97942	6.37748e-07	1.58438e-05
256	ENSMUSG00000020679.11	Hnf1b	protein_coding	2354.11	0.587791	0.140269	4.19044	2.78411e-05	0.0004046
1248	ENSMUSG00000043085.14	Tmem82	protein_coding	1217.45	0.588283	0.153404	3.83487	0.000125631	0.00141816
1434	ENSMUSG00000052911.9	Lamb2	protein_coding	4971.96	0.588637	0.148623	3.96061	7.47572e-05	0.00092799
1088	ENSMUSG00000038172.14	Ttc39b	protein_coding	560.666	0.589866	0.211081	2.79451	0.00519791	0.0286218
1308	ENSMUSG00000045934.15	Mtmr11	protein_coding	1172.17	0.589869	0.130538	4.51877	6.22006e-06	0.000111853
1044	ENSMUSG00000037157.8	Il22ra1	protein_coding	477.479	0.590156	0.228427	2.58357	0.00977844	0.0468426
788	ENSMUSG00000030849.18	Fgfr2	protein_coding	8057.65	0.590632	0.0779103	7.58093	3.43094e-14	3.40489e-12
918	ENSMUSG00000033379.13	Atp6v0b	protein_coding	11074.2	0.591395	0.123084	4.8048	1.54903e-06	3.41411e-05
1583	ENSMUSG00000062743.9	Zfp677	protein_coding	410.511	0.591749	0.216166	2.73748	0.00619128	0.0329031
1493	ENSMUSG00000055737.12	Ghr	protein_coding	2586.04	0.592497	0.173932	3.40648	0.000658061	0.00558149
1147	ENSMUSG00000040033.16	Stat2	protein_coding	1236.81	0.59251	0.114071	5.19424	2.05556e-07	5.96048e-06
717	ENSMUSG00000029446.14	Psph	protein_coding	6990.99	0.593882	0.161356	3.68058	0.000232704	0.00237673
176	ENSMUSG00000017760.16	Ctsa	protein_coding	17331.8	0.593912	0.11927	4.97956	6.37287e-07	1.58438e-05
861	ENSMUSG00000032062.3	2310030G06Rik	protein_coding	641.229	0.59411	0.170436	3.48582	0.000490638	0.0044114
884	ENSMUSG00000032418.15	Me1	protein_coding	3790.55	0.594973	0.128008	4.64794	3.35272e-06	6.56327e-05
23	ENSMUSG00000001420.13	Tmem79	protein_coding	573.302	0.594999	0.166732	3.5686	0.000358897	0.00342261
566	ENSMUSG00000026922.13	Agpat2	protein_coding	1486.59	0.595519	0.124447	4.78531	1.70723e-06	3.70125e-05
638	ENSMUSG00000028007.13	Snx7	protein_coding	1910.19	0.596103	0.141482	4.21327	2.51704e-05	0.000371653
1327	ENSMUSG00000046761.13	Fam83h	protein_coding	1924.55	0.59683	0.111059	5.374	7.70068e-08	2.5474e-06
297	ENSMUSG00000021591.8	Glrx	protein_coding	4826.68	0.597111	0.117774	5.06996	3.97893e-07	1.07327e-05
899	ENSMUSG00000032724.5	Abtb2	protein_coding	1312.72	0.597175	0.127248	4.69299	2.69236e-06	5.42507e-05
1512	ENSMUSG00000057143.15	Trim12c	protein_coding	557.671	0.597836	0.175589	3.40475	0.000662256	0.00560539
1354	ENSMUSG00000047875.6	Gpr157	protein_coding	488.217	0.598077	0.199107	3.0038	0.0026663	0.0169514
771	ENSMUSG00000030589.15	Rasgrp4	protein_coding	861.139	0.598587	0.12495	4.79062	1.66267e-06	3.62159e-05
1516	ENSMUSG00000057554.13	Lgals8	protein_coding	459.36	0.598652	0.20104	2.97778	0.00290342	0.0181521
26	ENSMUSG00000001552.14	Jup	protein_coding	7861.11	0.598722	0.118503	5.05239	4.36314e-07	1.15711e-05
1164	ENSMUSG00000040525.13	Cblc	protein_coding	323.11	0.60083	0.204871	2.93272	0.00336004	0.0203378
1384	ENSMUSG00000049907.8	Rasl11b	protein_coding	2120.54	0.601095	0.119933	5.01193	5.38861e-07	1.37933e-05
479	ENSMUSG00000025232.8	Hexa	protein_coding	8768.99	0.601739	0.171665	3.50531	0.000456069	0.00416113
888	ENSMUSG00000032492.14	Pth1r	protein_coding	6042.35	0.602111	0.133004	4.52702	5.98224e-06	0.000108522
230	ENSMUSG00000020182.16	Ddc	protein_coding	1700.1	0.602726	0.177444	3.39671	0.000682014	0.00574787
1807	ENSMUSG00000095041.7	AC149090.1	protein_coding	5035.01	0.603501	0.160688	3.75572	0.000172842	0.00184983
917	ENSMUSG00000033318.7	Gstt2	protein_coding	776.862	0.604199	0.153293	3.94148	8.0982e-05	0.000988076
1593	ENSMUSG00000063564.13	Col23a1	protein_coding	2548.86	0.605329	0.116333	5.20343	1.95641e-07	5.69969e-06
1765	ENSMUSG00000079834.2	Tmlhe	protein_coding	558.243	0.605866	0.204286	2.96577	0.00301925	0.018727
959	ENSMUSG00000034708.12	Grn	protein_coding	6322.07	0.606236	0.122942	4.93107	8.17811e-07	1.95832e-05
45	ENSMUSG00000002266.17	Zim1	protein_coding	3512.34	0.606748	0.187801	3.23081	0.0012344	0.00915689
626	ENSMUSG00000027820.12	Mme	protein_coding	3031.48	0.607031	0.161667	3.75483	0.000173459	0.00185429
902	ENSMUSG00000032741.9	Tpcn1	protein_coding	16728.1	0.607441	0.11878	5.11401	3.15391e-07	8.73012e-06
1547	ENSMUSG00000059901.12	Adamts14	protein_coding	221.61	0.608028	0.203763	2.984	0.00284503	0.0178795
1315	ENSMUSG00000046318.16	Ccbe1	protein_coding	458.689	0.608174	0.162495	3.74272	0.000182037	0.00193485
242	ENSMUSG00000020473.13	Aebp1	protein_coding	1979.24	0.608554	0.114556	5.31229	1.08255e-07	3.41087e-06
401	ENSMUSG00000023905.15	Tnfrsf12a	protein_coding	1696.07	0.609559	0.175709	3.46915	0.000522109	0.00463602
1013	ENSMUSG00000036136.9	Fam110c	protein_coding	674.005	0.610169	0.179256	3.40389	0.000664328	0.00561411
1433	ENSMUSG00000052854.15	Nrk	protein_coding	16079.6	0.610272	0.182829	3.33794	0.000844027	0.00677192
518	ENSMUSG00000026200.13	Glb1l	protein_coding	701.479	0.611587	0.191277	3.19739	0.00138678	0.00998677
1191	ENSMUSG00000041237.12	Pklr	protein_coding	762.419	0.612214	0.174741	3.50356	0.000459087	0.00418455
1036	ENSMUSG00000036856.4	Wnt4	protein_coding	1415.12	0.612298	0.132042	4.63715	3.53243e-06	6.84707e-05
1031	ENSMUSG00000036718.17	Micall2	protein_coding	407.772	0.612424	0.235647	2.59891	0.00935199	0.0453737
1630	ENSMUSG00000067931.6	Zfp948	protein_coding	3645.58	0.612459	0.111418	5.49694	3.86442e-08	1.35313e-06
428	ENSMUSG00000024354.13	Slc23a1	protein_coding	2354.23	0.613197	0.164647	3.72432	0.000195843	0.00206035
1599	ENSMUSG00000063931.14	Pepd	protein_coding	9115.1	0.613364	0.120886	5.07389	3.89766e-07	1.05595e-05
1536	ENSMUSG00000059316.2	Slc27a4	protein_coding	6368.07	0.613387	0.185846	3.3005	0.000965118	0.00750342
595	ENSMUSG00000027315.13	Spint1	protein_coding	9205.65	0.613503	0.0870442	7.04817	1.81281e-12	1.4195e-10
1113	ENSMUSG00000038781.7	Stap2	protein_coding	808.836	0.614022	0.129275	4.74973	2.0369e-06	4.31024e-05
1001	ENSMUSG00000035615.12	Frmpd1	protein_coding	610.456	0.614635	0.178819	3.4372	0.000587766	0.00510663
1059	ENSMUSG00000037366.14	Pafah2	protein_coding	2950.89	0.61592	0.180677	3.40895	0.000652144	0.0055389
368	ENSMUSG00000022887.9	Masp1	protein_coding	1520.01	0.616335	0.150825	4.08643	4.38069e-05	0.000589534
1277	ENSMUSG00000044393.15	Dsg2	protein_coding	9092.23	0.617028	0.0949626	6.49759	8.16161e-11	5.01533e-09
572	ENSMUSG00000026980.15	Ly75	protein_coding	11462.6	0.617124	0.0993139	6.21388	5.16934e-10	2.78719e-08
1543	ENSMUSG00000059498.13	Fcgr3	protein_coding	366.59	0.617131	0.233545	2.64245	0.00823097	0.041084
688	ENSMUSG00000028943.18	Espn	protein_coding	1947.17	0.618117	0.184703	3.34654	0.000818279	0.00661394
1032	ENSMUSG00000036745.15	Ttll7	protein_coding	343.809	0.618278	0.195989	3.15466	0.00160686	0.0113212
1231	ENSMUSG00000042644.9	Itpr3	protein_coding	3241.87	0.618632	0.167204	3.69986	0.00021572	0.00223147
143	ENSMUSG00000012123.17	Crybg2	protein_coding	301.921	0.619051	0.20657	2.99681	0.00272819	0.0172445
1693	ENSMUSG00000073481.9	Mtarc2	protein_coding	3071.63	0.619056	0.134503	4.60253	4.17385e-06	7.91198e-05
935	ENSMUSG00000033871.14	Ppargc1b	protein_coding	317.449	0.619579	0.196568	3.15198	0.00162168	0.011404
658	ENSMUSG00000028392.15	Bspry	protein_coding	1163.5	0.619584	0.242124	2.55895	0.0104989	0.0495394
516	ENSMUSG00000026175.12	Vil1	protein_coding	6397.5	0.619784	0.199692	3.1037	0.00191119	0.0129681
680	ENSMUSG00000028786.15	Tmem54	protein_coding	901.231	0.621828	0.216633	2.87042	0.00409931	0.0237735
1204	ENSMUSG00000041836.10	Ptpre	protein_coding	593.979	0.621832	0.177426	3.50473	0.000457066	0.00416817
971	ENSMUSG00000034947.13	Tmem106a	protein_coding	762.151	0.622198	0.167504	3.71453	0.000203583	0.00212371
847	ENSMUSG00000031891.6	Hsd11b2	protein_coding	3692.24	0.624842	0.175981	3.55062	0.00038433	0.00362418
512	ENSMUSG00000025993.10	Slc40a1	protein_coding	3255.04	0.625496	0.190487	3.28367	0.00102463	0.00786725
1249	ENSMUSG00000043088.16	Il17re	protein_coding	376.856	0.62552	0.217669	2.87372	0.00405674	0.0236003
869	ENSMUSG00000032120.11	C2cd2l	protein_coding	3254.46	0.627168	0.186638	3.36034	0.000778457	0.00636283
631	ENSMUSG00000027907.4	S100a11	protein_coding	6829.73	0.628183	0.0769157	8.16716	3.15732e-16	4.30835e-14
728	ENSMUSG00000029644.7	Pdx1	protein_coding	276.872	0.629683	0.241289	2.60966	0.00906319	0.0443084
1120	ENSMUSG00000038936.13	Sccpdh	protein_coding	10839.9	0.629889	0.101409	6.21139	5.25173e-10	2.81681e-08
1446	ENSMUSG00000053702.16	Nebl	protein_coding	820.598	0.630264	0.230928	2.72927	0.00634747	0.0335411
1151	ENSMUSG00000040147.14	Maob	protein_coding	913.824	0.632023	0.233078	2.71164	0.00669511	0.0349403
709	ENSMUSG00000029311.16	Hsd17b11	protein_coding	3919.76	0.632986	0.162993	3.88352	0.000102954	0.00120773
60	ENSMUSG00000003309.14	Ap1m2	protein_coding	3650.61	0.633007	0.181128	3.4948	0.000474421	0.00429478
384	ENSMUSG00000023259.16	Slc26a6	protein_coding	1159.76	0.634028	0.193929	3.26938	0.00107783	0.00817211
222	ENSMUSG00000020080.8	Hkdc1	protein_coding	2160.4	0.634802	0.193358	3.28303	0.00102697	0.0078819
1063	ENSMUSG00000037440.8	Vnn1	protein_coding	928.972	0.635796	0.165292	3.84651	0.000119814	0.00136495
670	ENSMUSG00000028601.18	Echdc2	protein_coding	1718.61	0.635898	0.18937	3.35796	0.000785194	0.00640511
1819	ENSMUSG00000096145.2	Vkorc1	protein_coding	3512.22	0.63592	0.128702	4.94103	7.77094e-07	1.87533e-05
1043	ENSMUSG00000036995.7	Asap3	protein_coding	159.68	0.63611	0.221006	2.87826	0.00399881	0.0233799
189	ENSMUSG00000018659.12	Pnpo	protein_coding	3563.07	0.636207	0.186086	3.41889	0.00062877	0.00537729
482	ENSMUSG00000025351.14	Cd63	protein_coding	17088.4	0.636359	0.145246	4.38126	1.17992e-05	0.000192267
782	ENSMUSG00000030747.5	Dgat2	protein_coding	7445.76	0.636427	0.171375	3.71365	0.000204288	0.00212868
1197	ENSMUSG00000041540.16	Sox5	protein_coding	459.203	0.637367	0.202707	3.14428	0.00166494	0.0116245
91	ENSMUSG00000005873.6	Reep5	protein_coding	10217	0.638132	0.133771	4.77032	1.83934e-06	3.94163e-05
881	ENSMUSG00000032359.14	Ctsh	protein_coding	15407.8	0.639231	0.195212	3.27456	0.00105828	0.00805891
721	ENSMUSG00000029499.11	Pxmp2	protein_coding	946.383	0.639771	0.189945	3.3682	0.00075662	0.00622717
424	ENSMUSG00000024247.14	Pkdcc	protein_coding	7238.92	0.641442	0.135376	4.73823	2.15595e-06	4.51582e-05
716	ENSMUSG00000029432.12	Nipsnap2	protein_coding	4120.97	0.641572	0.0987901	6.49429	8.34243e-11	5.09272e-09
21	ENSMUSG00000001313.12	Rnd2	protein_coding	3106.02	0.642537	0.173734	3.6984	0.000216964	0.00224063
1382	ENSMUSG00000049799.13	Lrrc19	protein_coding	1179.07	0.642609	0.228563	2.81152	0.00493081	0.027504
1498	ENSMUSG00000056144.14	Trim34a	protein_coding	185.632	0.642697	0.212023	3.03126	0.00243538	0.0157917
1268	ENSMUSG00000044197.8	Gpr146	protein_coding	272.412	0.644465	0.19614	3.28575	0.00101713	0.00782256
541	ENSMUSG00000026568.6	Mpc2	protein_coding	1809.43	0.645233	0.142619	4.52418	6.06309e-06	0.000109561
1429	ENSMUSG00000052566.8	Hook2	protein_coding	3433.38	0.646181	0.131513	4.91343	8.94953e-07	2.11574e-05
1513	ENSMUSG00000057228.6	Aadat	protein_coding	1175.04	0.646576	0.134301	4.81437	1.47668e-06	3.27801e-05
133	ENSMUSG00000010051.15	Hyal1	protein_coding	335.033	0.646687	0.191512	3.37674	0.000733496	0.00607692
211	ENSMUSG00000019944.14	Rhobtb1	protein_coding	1808.02	0.647357	0.14125	4.58305	4.58252e-06	8.59014e-05
1537	ENSMUSG00000059325.14	Hopx	protein_coding	754.861	0.650408	0.122906	5.29193	1.21031e-07	3.73725e-06
87	ENSMUSG00000005360.14	Slc1a3	protein_coding	801.137	0.651205	0.151017	4.31213	1.61688e-05	0.000250887
1648	ENSMUSG00000069899.3	Gm12166	protein_coding	224.485	0.651322	0.248237	2.6238	0.00869555	0.0429295
699	ENSMUSG00000029161.7	Cgref1	protein_coding	1267.48	0.651347	0.174289	3.73718	0.000186099	0.00197013
1552	ENSMUSG00000060429.12	Sntb1	protein_coding	376.138	0.651429	0.193061	3.37421	0.000740278	0.00612214
994	ENSMUSG00000035473.10	Galm	protein_coding	2807.14	0.653055	0.169315	3.85703	0.000114774	0.00131561
986	ENSMUSG00000035275.14	Raver2	protein_coding	1609.71	0.653565	0.107875	6.05856	1.37349e-09	6.74319e-08
864	ENSMUSG00000032080.6	Apoa4	protein_coding	18024	0.653797	0.209057	3.12737	0.0017638	0.0121909
445	ENSMUSG00000024664.5	Fads3	protein_coding	729.374	0.654018	0.199569	3.27714	0.00104863	0.00800512
186	ENSMUSG00000018500.2	Adora2b	protein_coding	1867.98	0.654588	0.186903	3.50228	0.000461291	0.00419845
529	ENSMUSG00000026409.14	Pfkfb2	protein_coding	745.72	0.655925	0.143967	4.55607	5.21184e-06	9.60491e-05
450	ENSMUSG00000024769.7	Cdc42bpg	protein_coding	2610.48	0.656088	0.159891	4.10334	4.07234e-05	0.000558158
515	ENSMUSG00000026170.6	Cyp27a1	protein_coding	183.37	0.657066	0.240899	2.72756	0.00638045	0.0336675
606	ENSMUSG00000027412.12	Lpin3	protein_coding	920.549	0.657491	0.142628	4.60984	4.02983e-06	7.70985e-05
204	ENSMUSG00000019779.15	Frk	protein_coding	1296.35	0.658569	0.180244	3.65376	0.000258428	0.002598
1568	ENSMUSG00000061654.3	Spry3	protein_coding	473.528	0.658797	0.148472	4.43719	9.11411e-06	0.000156033
1196	ENSMUSG00000041488.16	Stx3	protein_coding	8957.05	0.659542	0.130973	5.03571	4.7608e-07	1.24088e-05
636	ENSMUSG00000027978.9	Prss12	protein_coding	1098.52	0.660247	0.236615	2.79038	0.00526454	0.0289223
284	ENSMUSG00000021376.11	Tpmt	protein_coding	1557.64	0.66061	0.137458	4.80592	1.54042e-06	3.39918e-05
999	ENSMUSG00000035559.9	Mpv17l2	protein_coding	889.995	0.661185	0.172848	3.82524	0.000130642	0.00146492
1574	ENSMUSG00000062157.6	Ifnlr1	protein_coding	400.779	0.661594	0.201633	3.28117	0.00103376	0.00793077
543	ENSMUSG00000026579.8	F5	protein_coding	413.345	0.661643	0.147538	4.48457	7.30602e-06	0.000128639
275	ENSMUSG00000021221.15	Dpf3	protein_coding	968.39	0.662074	0.172069	3.84773	0.000119217	0.00136043
531	ENSMUSG00000026418.16	Tnni1	protein_coding	1013.36	0.663202	0.170907	3.88048	0.00010425	0.0012183
1514	ENSMUSG00000057230.14	Aak1	protein_coding	8604.77	0.663269	0.2135	3.10665	0.0018922	0.0128722
371	ENSMUSG00000022949.9	Clic6	protein_coding	22009	0.663385	0.151795	4.37026	1.24096e-05	0.000200258
1793	ENSMUSG00000092060.4	Bend4	protein_coding	19706.1	0.663852	0.0860541	7.71436	1.21595e-14	1.28947e-12
735	ENSMUSG00000029762.6	Akr1b8	protein_coding	1251.42	0.665335	0.223601	2.97555	0.00292464	0.0182623
134	ENSMUSG00000010066.15	Cacna2d2	protein_coding	398.037	0.665674	0.208123	3.19847	0.0013816	0.00996877
1639	ENSMUSG00000068876.16	Cgn	protein_coding	7650.03	0.666193	0.118103	5.64078	1.69281e-08	6.53123e-07
1401	ENSMUSG00000050854.9	Tmem125	protein_coding	879.695	0.666297	0.214001	3.11352	0.00184873	0.0126414
128	ENSMUSG00000009628.14	Tex15	protein_coding	862.769	0.666401	0.206331	3.22977	0.00123891	0.00917463
108	ENSMUSG00000006717.7	Acot13	protein_coding	1309.55	0.666865	0.137883	4.83645	1.32181e-06	2.98421e-05
1101	ENSMUSG00000038515.10	Grtp1	protein_coding	1543.42	0.667957	0.14302	4.67037	3.00662e-06	5.95485e-05
1065	ENSMUSG00000037463.14	Fbxo27	protein_coding	391.082	0.668616	0.155311	4.305	1.66983e-05	0.000257381
956	ENSMUSG00000034616.17	Ssh3	protein_coding	676.407	0.668952	0.14469	4.62335	3.77591e-06	7.26148e-05
391	ENSMUSG00000023467.18	Tulp2	protein_coding	425.246	0.669831	0.242004	2.76785	0.00564266	0.0305296
912	ENSMUSG00000033111.16	3830406C13Rik	protein_coding	910.53	0.670592	0.140787	4.76316	1.90583e-06	4.06537e-05
1591	ENSMUSG00000063506.14	Arhgap22	protein_coding	410.567	0.670818	0.213424	3.14312	0.00167157	0.011662
203	ENSMUSG00000019734.16	Tmc4	protein_coding	1221.62	0.670825	0.1257	5.3367	9.4651e-08	3.05967e-06
663	ENSMUSG00000028469.15	Npr2	protein_coding	743.86	0.671673	0.122149	5.49881	3.82356e-08	1.3439e-06
1075	ENSMUSG00000037847.14	Nmrk1	protein_coding	326.168	0.672258	0.227533	2.95455	0.00313127	0.0192481
1356	ENSMUSG00000047986.12	Palm3	protein_coding	6679.98	0.672899	0.128624	5.23151	1.68133e-07	5.00034e-06
748	ENSMUSG00000030074.9	Gxylt2	protein_coding	122.579	0.672982	0.253676	2.65292	0.00797981	0.0401
1159	ENSMUSG00000040434.16	Large2	protein_coding	1873.96	0.673729	0.185962	3.62294	0.000291278	0.0028631
259	ENSMUSG00000020732.13	Rab37	protein_coding	189.495	0.674078	0.224436	3.00343	0.00266957	0.0169664
127	ENSMUSG00000009549.14	Srp14	protein_coding	8668.56	0.674448	0.0911262	7.40125	1.34909e-13	1.22129e-11
697	ENSMUSG00000029119.9	Man2b2	protein_coding	3089.02	0.675241	0.176234	3.8315	0.000127365	0.00143473
48	ENSMUSG00000002346.16	Slc25a42	protein_coding	507.395	0.676641	0.137409	4.92428	8.46713e-07	2.0153e-05
641	ENSMUSG00000028024.14	Enpep	protein_coding	455.681	0.676997	0.218365	3.10029	0.00193328	0.0130743
1174	ENSMUSG00000040701.16	Ap1g2	protein_coding	2492.77	0.677517	0.110613	6.12513	9.06122e-10	4.64525e-08
1487	ENSMUSG00000055401.14	Fbxo6	protein_coding	1115.85	0.678796	0.164336	4.13054	3.61908e-05	0.000504985
1282	ENSMUSG00000044641.7	Pard6b	protein_coding	6296.12	0.67947	0.100576	6.75581	1.42043e-11	9.81781e-10
1177	ENSMUSG00000040713.12	Creg1	protein_coding	2583.5	0.680443	0.121714	5.59051	2.26399e-08	8.43678e-07
940	ENSMUSG00000034164.17	Emid1	protein_coding	2472.22	0.68061	0.170622	3.989	6.6353e-05	0.000839386
315	ENSMUSG00000021953.14	Tdh	protein_coding	9799.35	0.68113	0.16777	4.0599	4.90948e-05	0.000646629
1134	ENSMUSG00000039395.8	Mreg	protein_coding	3126.97	0.682186	0.174455	3.91038	9.21519e-05	0.00110333
107	ENSMUSG00000006567.11	Atp7b	protein_coding	2984.75	0.682568	0.190542	3.58226	0.000340641	0.00327884
1768	ENSMUSG00000087166.9	L1td1	protein_coding	4092.78	0.682812	0.193598	3.52696	0.000420359	0.00389079
695	ENSMUSG00000029073.9	Cptp	protein_coding	2559.59	0.683013	0.146054	4.67644	2.91896e-06	5.80602e-05
834	ENSMUSG00000031775.5	Pllp	protein_coding	353.409	0.683773	0.193154	3.54005	0.000400051	0.00373503
190	ENSMUSG00000018750.14	Zbtb4	protein_coding	468.959	0.683934	0.255588	2.67593	0.00745231	0.0381201
574	ENSMUSG00000026994.9	Galnt3	protein_coding	561.477	0.684338	0.206819	3.30887	0.000936725	0.00732602
895	ENSMUSG00000032579.14	Hemk1	protein_coding	1001.09	0.685724	0.217873	3.14736	0.00164752	0.0115333
1554	ENSMUSG00000060512.7	0610040J01Rik	protein_coding	1555.12	0.688016	0.146295	4.70292	2.56464e-06	5.21201e-05
84	ENSMUSG00000005251.15	Ripk4	protein_coding	2685.69	0.688119	0.0972314	7.07712	1.47179e-12	1.16228e-10
68	ENSMUSG00000003863.18	Ppfia3	protein_coding	218.703	0.688205	0.233939	2.94181	0.00326296	0.0198603
199	ENSMUSG00000019194.15	Scn1b	protein_coding	401.953	0.688526	0.218152	3.15618	0.00159851	0.0112753
1683	ENSMUSG00000072941.5	Sod3	protein_coding	853.422	0.68883	0.223998	3.07516	0.0021039	0.0140144
1540	ENSMUSG00000059412.7	Fxyd2	protein_coding	842.389	0.690183	0.154664	4.46246	8.10225e-06	0.000140394
644	ENSMUSG00000028064.17	Sema4a	protein_coding	1155.09	0.691148	0.183755	3.76125	0.000169069	0.00181994
154	ENSMUSG00000015452.14	Ager	protein_coding	445.193	0.691522	0.228605	3.02496	0.00248665	0.0160401
836	ENSMUSG00000031788.14	Kifc3	protein_coding	2615.94	0.692578	0.0996728	6.94852	3.69143e-12	2.7735e-10
1144	ENSMUSG00000039936.18	Pik3cd	protein_coding	1566.11	0.693227	0.141272	4.90704	9.24589e-07	2.17748e-05
215	ENSMUSG00000019998.6	Stx7	protein_coding	12429.6	0.69325	0.132187	5.24448	1.56724e-07	4.70628e-06
620	ENSMUSG00000027690.13	Slc2a2	protein_coding	9611.01	0.693299	0.162146	4.27577	1.90479e-05	0.000290547
1451	ENSMUSG00000053963.7	Stum	protein_coding	492.553	0.694072	0.186398	3.72361	0.000196395	0.00206498
770	ENSMUSG00000030587.5	2200002D01Rik	protein_coding	1241.48	0.69424	0.183191	3.7897	0.000150832	0.00165629
266	ENSMUSG00000021066.9	Atl1	protein_coding	417.144	0.695035	0.211639	3.28407	0.00102321	0.00785957
517	ENSMUSG00000026198.15	Abcb6	protein_coding	3266.68	0.696183	0.159308	4.37005	1.2422e-05	0.000200284
1203	ENSMUSG00000041771.14	Slc24a4	protein_coding	117.006	0.696469	0.242006	2.8779	0.00400333	0.0233922
13	ENSMUSG00000000794.9	Kcnn3	protein_coding	338.479	0.697083	0.227383	3.06568	0.00217173	0.0143529
1251	ENSMUSG00000043110.2	Lrrn4	protein_coding	3964.01	0.697452	0.156495	4.45672	8.32247e-06	0.000143539
1307	ENSMUSG00000045827.10	Serpinb9	protein_coding	225.75	0.698222	0.204139	3.42032	0.000625478	0.00535901
1314	ENSMUSG00000046312.4	Myorg	protein_coding	2719.47	0.698487	0.202706	3.44581	0.000569356	0.00497228
738	ENSMUSG00000029826.14	Zc3hav1	protein_coding	2220.04	0.698743	0.167155	4.1802	2.91252e-05	0.000419647
205	ENSMUSG00000019808.8	Adat2	protein_coding	1185.28	0.699113	0.105616	6.61936	3.60749e-11	2.36565e-09
920	ENSMUSG00000033486.14	Catsper2	protein_coding	130.194	0.700696	0.260883	2.68586	0.00723426	0.0372306
649	ENSMUSG00000028158.14	Mttp	protein_coding	17098.4	0.701147	0.148696	4.7153	2.4136e-06	4.9508e-05
313	ENSMUSG00000021939.8	Ctsb	protein_coding	41482.2	0.70138	0.168336	4.16654	3.09262e-05	0.000442164
921	ENSMUSG00000033488.11	Cryzl2	protein_coding	794.12	0.70239	0.176398	3.98185	6.83806e-05	0.000859761
106	ENSMUSG00000006519.11	Cyba	protein_coding	6087.89	0.702662	0.148885	4.7195	2.3643e-06	4.87518e-05
318	ENSMUSG00000022040.8	Ephx2	protein_coding	1242.05	0.703063	0.137174	5.12534	2.97001e-07	8.30082e-06
907	ENSMUSG00000032849.14	Abcc4	protein_coding	2910.77	0.703347	0.123074	5.71482	1.09819e-08	4.44012e-07
438	ENSMUSG00000024588.9	Fech	protein_coding	5183.88	0.703806	0.133005	5.29159	1.2126e-07	3.7381e-06
191	ENSMUSG00000018796.13	Acsl1	protein_coding	2641.74	0.704054	0.123524	5.69974	1.1999e-08	4.76824e-07
705	ENSMUSG00000029228.15	Lnx1	protein_coding	438.581	0.70432	0.212869	3.3087	0.000937309	0.00732712
317	ENSMUSG00000021983.16	Atp8a2	protein_coding	620.105	0.705267	0.241128	2.92486	0.00344608	0.0207368
676	ENSMUSG00000028744.15	Pqlc2	protein_coding	3723.44	0.705765	0.182367	3.87003	0.000108821	0.00125434
904	ENSMUSG00000032754.14	Slc8b1	protein_coding	1416.07	0.706213	0.143549	4.91966	8.6693e-07	2.05735e-05
85	ENSMUSG00000005320.9	Fgfr4	protein_coding	1754.52	0.706642	0.13153	5.37248	7.76592e-08	2.55986e-06
519	ENSMUSG00000026202.13	Tuba4a	protein_coding	4413.97	0.708447	0.234239	3.02446	0.00249074	0.0160553
879	ENSMUSG00000032332.17	Col12a1	protein_coding	184.759	0.708478	0.26794	2.64417	0.00818914	0.0409192
1071	ENSMUSG00000037661.14	Gpr160	protein_coding	194.467	0.709473	0.270973	2.61824	0.00883839	0.0434728
632	ENSMUSG00000027938.11	Creb3l4	protein_coding	191.798	0.70955	0.212791	3.33449	0.000854564	0.00684444
867	ENSMUSG00000032092.5	Mpzl2	protein_coding	1622.6	0.710022	0.221225	3.2095	0.00132965	0.00967103
200	ENSMUSG00000019256.17	Ahr	protein_coding	364.958	0.711168	0.164637	4.31961	1.56302e-05	0.000243957
898	ENSMUSG00000032652.13	Crebl2	protein_coding	460.719	0.711266	0.15558	4.57169	4.83796e-06	8.99384e-05
1818	ENSMUSG00000096141.2	Dnah7a	protein_coding	103.008	0.711636	0.257351	2.76523	0.0056882	0.0307312
1072	ENSMUSG00000037703.14	Lzts3	protein_coding	389.885	0.712228	0.192779	3.69453	0.000220296	0.00226621
837	ENSMUSG00000031803.8	B3gnt3	protein_coding	496.867	0.713055	0.234314	3.04315	0.00234112	0.0152873
1135	ENSMUSG00000039457.4	Ppl	protein_coding	1149.98	0.713486	0.233938	3.04989	0.00228924	0.0150013
1175	ENSMUSG00000040703.11	Cyp2s1	protein_coding	702.003	0.713599	0.226137	3.1556	0.00160166	0.0112889
145	ENSMUSG00000013418.8	B4galnt2	protein_coding	1210.33	0.7143	0.239247	2.98561	0.00283009	0.0177916
175	ENSMUSG00000017747.13	Ghdc	protein_coding	1156.9	0.714403	0.149354	4.78329	1.72451e-06	3.73436e-05
1828	ENSMUSG00000096696.1	Zfp960	protein_coding	1015.02	0.715	0.142409	5.02073	5.14753e-07	1.32677e-05
1503	ENSMUSG00000056380.13	Gpr50	protein_coding	852.689	0.715008	0.219713	3.25428	0.0011368	0.00853772
1834	ENSMUSG00000097328.7	Tnfsf12	protein_coding	684.795	0.715388	0.147697	4.84362	1.27492e-06	2.89243e-05
451	ENSMUSG00000024787.14	Snx15	protein_coding	1671.39	0.715957	0.136643	5.2396	1.60924e-07	4.81682e-06
1108	ENSMUSG00000038607.12	Gng10	protein_coding	4556.18	0.717358	0.0955682	7.50624	6.08508e-14	5.79112e-12
549	ENSMUSG00000026664.7	Phyh	protein_coding	3523.21	0.719513	0.149943	4.79857	1.59803e-06	3.50546e-05
3	ENSMUSG00000000154.16	Slc22a18	protein_coding	1052.31	0.71983	0.168973	4.26002	2.04408e-05	0.000307906
1213	ENSMUSG00000042118.7	Bhmt2	protein_coding	891.833	0.720678	0.172579	4.17594	2.96758e-05	0.000426587
299	ENSMUSG00000021665.9	Hexb	protein_coding	3031.89	0.72091	0.123077	5.8574	4.70173e-09	2.0579e-07
291	ENSMUSG00000021477.9	Ctsl	protein_coding	70423.6	0.721418	0.182273	3.95791	7.56084e-05	0.000935427
49	ENSMUSG00000002578.18	Ikzf4	protein_coding	554.746	0.721642	0.177941	4.0555	5.0027e-05	0.000657508
233	ENSMUSG00000020258.16	Glyctk	protein_coding	1152.14	0.722768	0.213953	3.37816	0.000729718	0.00606954
1323	ENSMUSG00000046699.14	Slitrk4	protein_coding	178.291	0.723388	0.278681	2.59576	0.00943813	0.0457049
399	ENSMUSG00000023886.10	Smoc2	protein_coding	3061.08	0.723525	0.14916	4.85066	1.2305e-06	2.80537e-05
812	ENSMUSG00000031387.14	Renbp	protein_coding	3977.8	0.723786	0.163535	4.42588	9.60521e-06	0.000162789
499	ENSMUSG00000025584.17	Pde8a	protein_coding	228.594	0.723957	0.212635	3.40469	0.00066239	0.00560539
857	ENSMUSG00000032047.5	Acat1	protein_coding	2419.8	0.724311	0.13176	5.49719	3.8588e-08	1.35313e-06
492	ENSMUSG00000025492.6	Ifitm3	protein_coding	1592.98	0.726181	0.138771	5.23293	1.66845e-07	4.97001e-06
1452	ENSMUSG00000053964.17	Lgals4	protein_coding	127.359	0.72633	0.257878	2.81657	0.00485397	0.0272392
844	ENSMUSG00000031845.15	Bco1	protein_coding	781.429	0.726745	0.23925	3.0376	0.0023847	0.0155336
919	ENSMUSG00000033453.8	Adamts15	protein_coding	1630.77	0.726924	0.172533	4.21324	2.51734e-05	0.000371653
42	ENSMUSG00000001999.15	Blvra	protein_coding	720.829	0.727487	0.241701	3.00986	0.00261365	0.0166681
1061	ENSMUSG00000037405.8	Icam1	protein_coding	1169.7	0.727535	0.228634	3.1821	0.00146214	0.0104645
1097	ENSMUSG00000038298.14	Pdzk1	protein_coding	7023.98	0.728538	0.196404	3.70938	0.000207769	0.00216131
412	ENSMUSG00000024036.16	Slc37a1	protein_coding	633.655	0.729581	0.209082	3.48944	0.000484027	0.00436684
473	ENSMUSG00000025176.14	Hoga1	protein_coding	215.373	0.729988	0.194537	3.75244	0.000175121	0.00186883
1344	ENSMUSG00000047547.14	Cltb	protein_coding	854.99	0.730802	0.217182	3.36492	0.000765646	0.00627323
734	ENSMUSG00000029755.10	Dlx5	protein_coding	479.198	0.73098	0.195665	3.73588	0.000187062	0.00197918
206	ENSMUSG00000019810.15	Fuca2	protein_coding	3827.38	0.731085	0.150491	4.85801	1.18572e-06	2.73349e-05
1515	ENSMUSG00000057286.6	St6galnac2	protein_coding	1286.95	0.731102	0.131512	5.55922	2.70979e-08	9.82193e-07
591	ENSMUSG00000027254.13	Map1a	protein_coding	1175.7	0.73115	0.112389	6.50553	7.74184e-11	4.7891e-09
55	ENSMUSG00000003032.8	Klf4	protein_coding	336.366	0.731834	0.174888	4.18458	2.85696e-05	0.000413569
1561	ENSMUSG00000060969.9	Irx1	protein_coding	838.043	0.732839	0.186397	3.9316	8.43823e-05	0.00102217
241	ENSMUSG00000020432.12	Tcn2	protein_coding	6452.9	0.733472	0.159988	4.58454	4.54991e-06	8.54627e-05
913	ENSMUSG00000033114.11	Slc35d2	protein_coding	549.284	0.733639	0.1472	4.98397	6.22919e-07	1.55378e-05
1165	ENSMUSG00000040537.17	Adam22	protein_coding	713.745	0.733718	0.215579	3.40348	0.000665334	0.00562006
1661	ENSMUSG00000070780.11	Rbm47	protein_coding	2517.56	0.734512	0.160367	4.58018	4.64571e-06	8.69104e-05
830	ENSMUSG00000031712.10	Il15	protein_coding	155.229	0.735189	0.284972	2.57987	0.00988387	0.0472501
1124	ENSMUSG00000039103.12	Nexn	protein_coding	1598.93	0.735496	0.205868	3.57266	0.000353371	0.00338209
102	ENSMUSG00000006435.16	Neurl1a	protein_coding	933.477	0.736152	0.193249	3.80934	0.000139339	0.00154563
1468	ENSMUSG00000054484.14	Tmem62	protein_coding	446.839	0.736297	0.13916	5.29103	1.21633e-07	3.74338e-06
498	ENSMUSG00000025579.14	Gaa	protein_coding	5702.76	0.738515	0.14798	4.99065	6.01763e-07	1.51117e-05
1240	ENSMUSG00000042826.13	Fgf11	protein_coding	117.993	0.738686	0.257786	2.8655	0.00416357	0.0240859
1550	ENSMUSG00000060260.13	Pwwp2b	protein_coding	2666.2	0.738854	0.168507	4.3847	1.16145e-05	0.000189782
811	ENSMUSG00000031383.8	Dusp9	protein_coding	23453.7	0.741811	0.193427	3.8351	0.000125516	0.00141816
1285	ENSMUSG00000044712.15	Slc38a6	protein_coding	2220.1	0.742655	0.172346	4.30909	1.63929e-05	0.000253939
1427	ENSMUSG00000052392.5	Acot4	protein_coding	342.393	0.743889	0.289305	2.5713	0.0101319	0.0481504
1125	ENSMUSG00000039110.15	Mycbpap	protein_coding	230.257	0.744253	0.263917	2.82002	0.00480203	0.0270433
1074	ENSMUSG00000037820.15	Tgm2	protein_coding	2561.18	0.744409	0.166427	4.4729	7.71666e-06	0.000134465
730	ENSMUSG00000029650.10	Slc46a3	protein_coding	427.283	0.744522	0.198141	3.75754	0.000171594	0.00184183
654	ENSMUSG00000028356.4	Ambp	protein_coding	582.194	0.745742	0.120986	6.16385	7.09985e-10	3.69073e-08
15	ENSMUSG00000000958.10	Slc7a7	protein_coding	4450.28	0.748004	0.193122	3.87322	0.000107405	0.00124203
1133	ENSMUSG00000039349.5	C130074G19Rik	protein_coding	2063.56	0.748996	0.202477	3.69916	0.000216315	0.00223518
1142	ENSMUSG00000039878.13	Slc39a5	protein_coding	5939.3	0.749093	0.183957	4.07211	4.65887e-05	0.00062201
1380	ENSMUSG00000049721.14	Gal3st1	protein_coding	534.748	0.750568	0.164478	4.56332	5.03505e-06	9.30682e-05
905	ENSMUSG00000032816.15	Igdcc4	protein_coding	745.92	0.750586	0.14877	5.04527	4.5289e-07	1.19216e-05
1405	ENSMUSG00000051000.17	Fam160a1	protein_coding	201.057	0.751178	0.208174	3.60841	0.00030808	0.00300398
393	ENSMUSG00000023764.18	Sfi1	protein_coding	2164.07	0.751444	0.110447	6.80369	1.0197e-11	7.22276e-10
1200	ENSMUSG00000041679.9	Lrrc29	protein_coding	221.994	0.752476	0.238708	3.15229	0.00161997	0.0114
510	ENSMUSG00000025915.14	Sgk3	protein_coding	4824.52	0.7531	0.150035	5.01951	5.18047e-07	1.32973e-05
224	ENSMUSG00000020098.7	Pcbd1	protein_coding	4667.86	0.753428	0.15105	4.98793	6.10298e-07	1.5264e-05
380	ENSMUSG00000023186.14	Vwa5a	protein_coding	1919.26	0.754655	0.110543	6.82683	8.68092e-12	6.2201e-10
182	ENSMUSG00000018387.12	Shroom1	protein_coding	184.245	0.75535	0.244804	3.08553	0.00203193	0.0136083
1002	ENSMUSG00000035699.8	Slc51a	protein_coding	230.736	0.755608	0.237744	3.17824	0.00148174	0.0105803
1095	ENSMUSG00000038260.10	Trpm4	protein_coding	658.557	0.755774	0.150039	5.03719	4.72419e-07	1.23307e-05
1709	ENSMUSG00000074457.10	S100a16	protein_coding	1266.15	0.756395	0.184778	4.09354	4.24838e-05	0.000575485
407	ENSMUSG00000023959.10	Clic5	protein_coding	1391.06	0.759503	0.218921	3.4693	0.000521815	0.00463563
685	ENSMUSG00000028841.14	Cnksr1	protein_coding	434.974	0.761083	0.150541	5.05567	4.28893e-07	1.14689e-05
268	ENSMUSG00000021123.12	Rdh12	protein_coding	309.191	0.762189	0.212425	3.58803	0.000333185	0.00321041
776	ENSMUSG00000030688.15	Stard10	protein_coding	5341.74	0.763091	0.144962	5.26407	1.409e-07	4.27959e-06
1646	ENSMUSG00000069833.13	Ahnak	protein_coding	15029.1	0.763388	0.156014	4.89307	9.92767e-07	2.31746e-05
763	ENSMUSG00000030431.8	Tmem238	protein_coding	251.637	0.764617	0.273126	2.7995	0.0051182	0.0282689
564	ENSMUSG00000026893.4	Gca	protein_coding	268.461	0.764867	0.28521	2.68176	0.00732351	0.0376064
286	ENSMUSG00000021411.16	Pxdc1	protein_coding	1774.45	0.765553	0.187008	4.09368	4.24576e-05	0.000575485
661	ENSMUSG00000028435.8	Aqp3	protein_coding	7101.81	0.76599	0.216375	3.5401	0.00039997	0.00373503
439	ENSMUSG00000024593.15	Megf10	protein_coding	356.902	0.767992	0.233607	3.28754	0.00101065	0.00778568
1361	ENSMUSG00000048349.9	Pou4f1	protein_coding	260.443	0.768003	0.185488	4.14045	3.46629e-05	0.000488439
1560	ENSMUSG00000060802.8	B2m	protein_coding	2260.98	0.768135	0.0902541	8.5108	1.72731e-17	2.62749e-15
502	ENSMUSG00000025648.18	Pfkfb4	protein_coding	896.923	0.768137	0.255196	3.00998	0.00261264	0.0166674
1173	ENSMUSG00000040694.4	Apobec2	protein_coding	191.89	0.768774	0.258679	2.97193	0.00295936	0.0184109
1770	ENSMUSG00000089876.3	Tmem102	protein_coding	386.542	0.770522	0.194423	3.96313	7.39749e-05	0.000919509
195	ENSMUSG00000018919.10	Tm4sf5	protein_coding	452.035	0.770844	0.175942	4.38124	1.18004e-05	0.000192267
1742	ENSMUSG00000078937.8	Cpt1b	protein_coding	486.8	0.771056	0.194066	3.97317	7.09231e-05	0.000887519
664	ENSMUSG00000028487.18	Bnc2	protein_coding	254.924	0.772448	0.286706	2.69422	0.00705542	0.0365025
967	ENSMUSG00000034854.8	Mfsd12	protein_coding	6419.63	0.772667	0.197966	3.90302	9.49982e-05	0.00113114
1121	ENSMUSG00000038967.13	Pdk2	protein_coding	493.859	0.775829	0.180862	4.28963	1.78975e-05	0.000273818
1777	ENSMUSG00000090523.2	Gypc	protein_coding	1083.77	0.776163	0.239371	3.24252	0.00118479	0.00885161
124	ENSMUSG00000009145.6	Dqx1	protein_coding	784.901	0.776206	0.17593	4.41201	1.02414e-05	0.00017107
1050	ENSMUSG00000037224.15	Zfyve28	protein_coding	108.693	0.776761	0.297869	2.60773	0.00911461	0.0445012
931	ENSMUSG00000033826.10	Dnah8	protein_coding	271.041	0.777147	0.205771	3.77676	0.000158885	0.00172735
1259	ENSMUSG00000043501.5	Lgals2	protein_coding	2998.88	0.778191	0.193779	4.01587	5.92277e-05	0.00076171
416	ENSMUSG00000024079.4	Eif2ak2	protein_coding	1993.31	0.779851	0.124968	6.24038	4.3651e-10	2.3896e-08
813	ENSMUSG00000031391.18	L1cam	protein_coding	373.351	0.781841	0.226366	3.45388	0.000552577	0.00485776
774	ENSMUSG00000030674.5	Qprt	protein_coding	2618.95	0.782292	0.198138	3.94822	7.87346e-05	0.000967013
970	ENSMUSG00000034918.8	Cdhr2	protein_coding	2869.66	0.782323	0.195041	4.01108	6.04415e-05	0.000773568
77	ENSMUSG00000004655.5	Aqp1	protein_coding	99.6536	0.785084	0.279185	2.81206	0.00492253	0.0274744
1708	ENSMUSG00000074345.4	Tnfaip8l3	protein_coding	244.099	0.785558	0.198606	3.95535	7.64218e-05	0.00094486
225	ENSMUSG00000020100.15	Slc29a3	protein_coding	1104.73	0.787383	0.144717	5.44086	5.30241e-08	1.82564e-06
797	ENSMUSG00000031103.12	Elf4	protein_coding	865.247	0.788757	0.237092	3.3268	0.000878483	0.00697279
163	ENSMUSG00000016256.10	Ctsz	protein_coding	24446.2	0.789228	0.171265	4.60822	4.06133e-06	7.75413e-05
1603	ENSMUSG00000064141.14	Zfp69	protein_coding	722.174	0.789342	0.13178	5.98983	2.10054e-09	9.67291e-08
142	ENSMUSG00000012017.4	Scarf2	protein_coding	2396.5	0.789433	0.12818	6.1588	7.33e-10	3.79972e-08
975	ENSMUSG00000035000.8	Dpp4	protein_coding	6729.97	0.789981	0.131886	5.9899	2.09973e-09	9.67291e-08
35	ENSMUSG00000001750.16	Tcirg1	protein_coding	2329.15	0.790726	0.147096	5.37557	7.63412e-08	2.52989e-06
148	ENSMUSG00000014599.10	Csf1	protein_coding	753.068	0.791261	0.19434	4.07153	4.67057e-05	0.000622675
1331	ENSMUSG00000046879.7	Irgm1	protein_coding	576.949	0.791959	0.148658	5.32738	9.96398e-08	3.18264e-06
51	ENSMUSG00000002847.7	Pla1a	protein_coding	647.99	0.794961	0.244084	3.25692	0.00112628	0.00846901
1504	ENSMUSG00000056413.16	Adap1	protein_coding	569.876	0.795239	0.195316	4.07154	4.67025e-05	0.000622675
1735	ENSMUSG00000078498.5	Zfp988	protein_coding	176.852	0.796906	0.243698	3.27005	0.00107529	0.00815831
696	ENSMUSG00000029103.16	Lrpap1	protein_coding	17283.5	0.797123	0.122698	6.49665	8.21299e-11	5.03025e-09
1374	ENSMUSG00000049493.13	Pls1	protein_coding	2068.96	0.797813	0.194289	4.10632	4.02005e-05	0.000552214
619	ENSMUSG00000027624.20	Epb41l1	protein_coding	3125.03	0.798463	0.102711	7.77391	7.61011e-15	8.30756e-13
840	ENSMUSG00000031828.9	Klhl36	protein_coding	344.962	0.798481	0.191812	4.16283	3.14325e-05	0.000448711
386	ENSMUSG00000023266.11	Frs3	protein_coding	628.228	0.799518	0.151894	5.26366	1.41212e-07	4.28205e-06
853	ENSMUSG00000032010.15	Usp2	protein_coding	768.424	0.799587	0.155918	5.12824	2.92459e-07	8.19856e-06
354	ENSMUSG00000022558.16	Mroh1	protein_coding	3310.51	0.799727	0.115329	6.9343	4.0825e-12	3.04269e-10
1103	ENSMUSG00000038527.9	C1rl	protein_coding	200.399	0.800315	0.24229	3.30313	0.000956109	0.00744585
484	ENSMUSG00000025357.8	Dgka	protein_coding	683.224	0.800781	0.201128	3.98145	6.84963e-05	0.000860632
852	ENSMUSG00000031994.13	Adamts8	protein_coding	107.822	0.801279	0.274246	2.92175	0.00348068	0.0209111
1303	ENSMUSG00000045664.5	Cdc42ep2	protein_coding	525.459	0.801823	0.215347	3.7234	0.000196562	0.00206557
214	ENSMUSG00000019982.15	Myb	protein_coding	237.498	0.801957	0.285327	2.81066	0.00494397	0.0275609
741	ENSMUSG00000029843.4	Slc13a4	protein_coding	16321.2	0.802658	0.175833	4.56489	4.99768e-06	9.26543e-05
781	ENSMUSG00000030739.18	Myh14	protein_coding	473.508	0.803365	0.243233	3.30287	0.000957007	0.00744941
338	ENSMUSG00000022309.9	Angpt1	protein_coding	589.953	0.803889	0.242496	3.31506	0.000916242	0.00718969
1383	ENSMUSG00000049858.8	Suox	protein_coding	1675.79	0.80526	0.0899242	8.95488	3.40095e-19	6.01094e-17
686	ENSMUSG00000028909.17	Ptpru	protein_coding	1833.05	0.805653	0.138027	5.83691	5.31783e-09	2.28975e-07
943	ENSMUSG00000034271.16	Jdp2	protein_coding	1338.35	0.807511	0.17597	4.5889	4.45578e-06	8.38645e-05
1037	ENSMUSG00000036880.10	Acaa2	protein_coding	4203.47	0.810006	0.152908	5.29733	1.1751e-07	3.64674e-06
110	ENSMUSG00000007038.5	Neu1	protein_coding	6798.95	0.810563	0.185298	4.37439	1.21774e-05	0.000197115
1521	ENSMUSG00000057969.15	Sema3b	protein_coding	1000.04	0.811015	0.209551	3.87025	0.000108725	0.00125402
19	ENSMUSG00000001119.7	Col6a1	protein_coding	581.284	0.811019	0.167062	4.85459	1.20635e-06	2.76389e-05
1609	ENSMUSG00000064360.1	mt-Nd3	protein_coding	30841.8	0.813567	0.0895935	9.08064	1.07934e-19	1.96376e-17
105	ENSMUSG00000006469.13	Slc34a3	protein_coding	212.122	0.814003	0.307109	2.65054	0.00803635	0.0402968
817	ENSMUSG00000031445.5	Proz	protein_coding	399.718	0.8168	0.254499	3.20945	0.00132991	0.00967103
969	ENSMUSG00000034917.8	Tjp3	protein_coding	1084.1	0.817315	0.227187	3.59755	0.00032123	0.00311788
1168	ENSMUSG00000040562.12	Gstm2	protein_coding	598.168	0.818495	0.168525	4.85681	1.19291e-06	2.74666e-05
1139	ENSMUSG00000039713.17	Plekhg5	protein_coding	2459.65	0.81982	0.124294	6.59583	4.22873e-11	2.74394e-09
675	ENSMUSG00000028673.10	Fuca1	protein_coding	2356.43	0.820275	0.174332	4.70525	2.53558e-06	5.15957e-05
355	ENSMUSG00000022564.7	Grina	protein_coding	1526.58	0.820607	0.115395	7.11128	1.14974e-12	9.23674e-11
461	ENSMUSG00000024992.13	Pde6c	protein_coding	335.046	0.823975	0.305803	2.69447	0.00705014	0.0365025
886	ENSMUSG00000032470.17	Mras	protein_coding	1412.51	0.824151	0.194042	4.24728	2.16377e-05	0.000324356
95	ENSMUSG00000006281.8	Tep1	protein_coding	1785.61	0.828327	0.142081	5.82997	5.54384e-09	2.38154e-07
1839	ENSMUSG00000103421.1	Golt1a	protein_coding	349.508	0.828391	0.24888	3.32848	0.000873213	0.00694603
1525	ENSMUSG00000058152.8	Chsy3	protein_coding	151.763	0.829145	0.25026	3.31313	0.000922575	0.00723022
332	ENSMUSG00000022218.16	Tgm1	protein_coding	1924.76	0.83006	0.168469	4.92708	8.3466e-07	1.99095e-05
28	ENSMUSG00000001583.13	Tnk1	protein_coding	1137.7	0.830255	0.186944	4.44119	8.94613e-06	0.000153299
1379	ENSMUSG00000049687.5	Pheta2	protein_coding	478.866	0.830645	0.166385	4.9923	5.96634e-07	1.50032e-05
1364	ENSMUSG00000048498.7	Cd300e	protein_coding	170.437	0.833089	0.271095	3.07306	0.00211877	0.0140819
643	ENSMUSG00000028063.15	Lmna	protein_coding	2317	0.833366	0.21321	3.90867	9.28065e-05	0.00110902
1633	ENSMUSG00000068323.12	Slc4a5	protein_coding	1021.07	0.834305	0.122171	6.82898	8.55179e-12	6.15132e-10
231	ENSMUSG00000020241.13	Col6a2	protein_coding	604.761	0.835439	0.188731	4.42662	9.57212e-06	0.000162525
1402	ENSMUSG00000050860.6	Phospho1	protein_coding	226.081	0.835922	0.304827	2.74229	0.00610129	0.032518
1597	ENSMUSG00000063704.13	Mapk15	protein_coding	151.211	0.836366	0.288062	2.90342	0.0036911	0.0219268
326	ENSMUSG00000022176.11	Rem2	protein_coding	246.726	0.836443	0.227821	3.6715	0.000241133	0.00245202
1017	ENSMUSG00000036304.14	Zdhhc23	protein_coding	341.195	0.83653	0.29876	2.8	0.00511021	0.0282332
1851	ENSMUSG00000115302.1	Gm49394	protein_coding	3030.62	0.83697	0.170169	4.91845	8.723e-07	2.06745e-05
655	ENSMUSG00000028364.15	Tnc	protein_coding	440.686	0.837142	0.281742	2.9713	0.00296538	0.0184298
1243	ENSMUSG00000042985.7	Upk3b	protein_coding	432.008	0.8384	0.192052	4.36548	1.26844e-05	0.000203807
1077	ENSMUSG00000037966.15	Ninj1	protein_coding	2094.86	0.838874	0.190667	4.39969	1.08406e-05	0.000179947
722	ENSMUSG00000029556.12	Hnf1a	protein_coding	339.867	0.838969	0.234912	3.57142	0.000355049	0.00339639
960	ENSMUSG00000034744.13	Nagk	protein_coding	998.573	0.839341	0.157329	5.33494	9.55736e-08	3.07393e-06
1485	ENSMUSG00000055312.2	Them7	protein_coding	112.356	0.839837	0.321022	2.61613	0.00889323	0.0436384
755	ENSMUSG00000030220.13	Arhgdib	protein_coding	574.852	0.840506	0.284578	2.95352	0.00314169	0.0192866
1584	ENSMUSG00000062753.14	AI413582	protein_coding	731.977	0.840636	0.200403	4.19473	2.73202e-05	0.00039922
1467	ENSMUSG00000054474.15	Thnsl2	protein_coding	1720.21	0.84164	0.193873	4.34119	1.41712e-05	0.000224777
550	ENSMUSG00000026672.11	Optn	protein_coding	1489.53	0.842692	0.261794	3.21892	0.00128675	0.00942734
1610	ENSMUSG00000064373.12	Selenop	protein_coding	25737.5	0.842984	0.164339	5.12956	2.90425e-07	8.15388e-06
292	ENSMUSG00000021508.11	Cxcl14	protein_coding	491.199	0.843105	0.249045	3.38536	0.000710862	0.00594778
1183	ENSMUSG00000040813.16	Tex264	protein_coding	2910.69	0.843556	0.213069	3.95907	7.52432e-05	0.000932151
694	ENSMUSG00000029016.13	Clcn6	protein_coding	4397.58	0.844046	0.119221	7.07967	1.44501e-12	1.14601e-10
14	ENSMUSG00000000805.18	Car4	protein_coding	42826	0.845643	0.116134	7.28163	3.29808e-13	2.84678e-11
429	ENSMUSG00000024386.9	Proc	protein_coding	221.484	0.846482	0.236459	3.57983	0.000343822	0.00330432
1530	ENSMUSG00000058396.7	Gpr182	protein_coding	827.175	0.846982	0.251865	3.36283	0.000771469	0.00631536
1392	ENSMUSG00000050549.8	Fam241a	protein_coding	240.5	0.847175	0.22728	3.72745	0.000193423	0.00204068
1141	ENSMUSG00000039745.8	Htatip2	protein_coding	682.454	0.847401	0.19891	4.26022	2.04228e-05	0.000307885
1495	ENSMUSG00000055912.8	Tmem150a	protein_coding	5607.12	0.848744	0.167968	5.05302	4.3488e-07	1.15623e-05
1019	ENSMUSG00000036377.19	C530008M17Rik	protein_coding	10231.3	0.848796	0.143136	5.92999	3.02945e-09	1.35798e-07
1771	ENSMUSG00000089945.13	Pakap	protein_coding	184.911	0.848832	0.241219	3.51892	0.0004333	0.00398868
434	ENSMUSG00000024511.15	Rab27b	protein_coding	116.212	0.848951	0.245181	3.46255	0.000535083	0.00471422
749	ENSMUSG00000030087.11	Klf15	protein_coding	980.533	0.849367	0.148195	5.73142	9.95931e-09	4.05318e-07
1130	ENSMUSG00000039246.8	Lyplal1	protein_coding	1792.05	0.849778	0.108381	7.84065	4.48217e-15	5.12056e-13
1367	ENSMUSG00000048647.9	Exd1	protein_coding	252.697	0.850339	0.308016	2.7607	0.00576783	0.0310349
1395	ENSMUSG00000050732.9	Vamp8	protein_coding	5050.63	0.851359	0.151991	5.60137	2.12667e-08	7.95702e-07
1812	ENSMUSG00000095595.2	Fam177a	protein_coding	3207.61	0.851508	0.179035	4.7561	1.97368e-06	4.19559e-05
140	ENSMUSG00000011008.13	Mcoln2	protein_coding	1036.74	0.852106	0.244162	3.48992	0.000483166	0.0043619
1659	ENSMUSG00000070691.10	Runx3	protein_coding	133.977	0.853393	0.252737	3.37661	0.000733844	0.00607705
377	ENSMUSG00000023045.13	Soat2	protein_coding	4750.33	0.853552	0.203679	4.19068	2.78123e-05	0.000404499
92	ENSMUSG00000005951.13	Shpk	protein_coding	203.092	0.854259	0.273356	3.12508	0.00177757	0.0122633
67	ENSMUSG00000003812.13	Dnase2a	protein_coding	471.119	0.85442	0.258953	3.29951	0.000968528	0.00751734
590	ENSMUSG00000027249.15	F2	protein_coding	1024.82	0.854729	0.185685	4.60312	4.16205e-06	7.90157e-05
40	ENSMUSG00000001942.8	Siae	protein_coding	1516.16	0.855504	0.167781	5.09895	3.41552e-07	9.37651e-06
1261	ENSMUSG00000043629.12	1700019D03Rik	protein_coding	1566.13	0.856092	0.212304	4.03238	5.52139e-05	0.000716044
1772	ENSMUSG00000089953.3	Rnf224	protein_coding	269.418	0.85708	0.203528	4.21111	2.54117e-05	0.000374575
1481	ENSMUSG00000055044.12	Pdlim1	protein_coding	5875.12	0.859266	0.153332	5.60396	2.09515e-08	7.88677e-07
1496	ENSMUSG00000056043.5	Rgs9bp	protein_coding	700.157	0.860408	0.167726	5.12983	2.90003e-07	8.15388e-06
239	ENSMUSG00000020419.11	Hormad2	protein_coding	92.3448	0.860875	0.282035	3.05237	0.00227043	0.0149044
1589	ENSMUSG00000063354.7	Slc39a4	protein_coding	3792.87	0.862156	0.18045	4.77781	1.77217e-06	3.81531e-05
998	ENSMUSG00000035540.12	Gc	protein_coding	138.548	0.863543	0.270066	3.19753	0.00138612	0.00998677
1078	ENSMUSG00000037989.15	Wnk2	protein_coding	1615.93	0.864407	0.159665	5.41389	6.16712e-08	2.08469e-06
522	ENSMUSG00000026227.11	2810459M11Rik	protein_coding	2265.54	0.86449	0.190266	4.54359	5.53042e-06	0.000101217
452	ENSMUSG00000024818.15	Slc25a45	protein_coding	262.985	0.864998	0.287967	3.00381	0.00266621	0.0169514
710	ENSMUSG00000029322.12	Plac8	protein_coding	2116.07	0.866522	0.112483	7.70357	1.32313e-14	1.39515e-12
1355	ENSMUSG00000047878.13	A4galt	protein_coding	908.907	0.868188	0.149986	5.78845	7.10377e-09	2.96251e-07
360	ENSMUSG00000022679.13	Mpv17l	protein_coding	201.596	0.868808	0.286782	3.02951	0.0024495	0.01585
306	ENSMUSG00000021809.10	Nudt13	protein_coding	282.646	0.870423	0.196391	4.43208	9.33267e-06	0.000159038
819	ENSMUSG00000031451.6	Gas6	protein_coding	4656.32	0.870748	0.118046	7.37635	1.62686e-13	1.45151e-11
419	ENSMUSG00000024130.16	Abca3	protein_coding	4049.5	0.871213	0.183545	4.74659	2.06871e-06	4.36758e-05
139	ENSMUSG00000010830.8	Kdelr3	protein_coding	2541.26	0.871944	0.19739	4.41736	9.99153e-06	0.00016801
765	ENSMUSG00000030492.16	Slc7a9	protein_coding	1524.93	0.874343	0.199065	4.39225	1.12182e-05	0.00018503
648	ENSMUSG00000028137.9	Celf3	protein_coding	123.517	0.874351	0.266069	3.28618	0.00101554	0.00781363
715	ENSMUSG00000029403.14	Cdkl2	protein_coding	602.816	0.87501	0.153461	5.70182	1.18533e-08	4.73968e-07
158	ENSMUSG00000015653.13	Steap2	protein_coding	3488.33	0.877206	0.131237	6.68415	2.32274e-11	1.55615e-09
1440	ENSMUSG00000053399.9	Adamts18	protein_coding	285.887	0.877213	0.208948	4.19824	2.68995e-05	0.000393382
949	ENSMUSG00000034427.17	Myo15b	protein_coding	1049.28	0.877777	0.241341	3.63708	0.000275744	0.00273212
1784	ENSMUSG00000091472.2	Gm3739	protein_coding	566.131	0.878343	0.157787	5.56662	2.59726e-08	9.52569e-07
1346	ENSMUSG00000047617.11	Paxx	protein_coding	265.072	0.878514	0.179443	4.89578	9.79155e-07	2.29434e-05
1631	ENSMUSG00000068011.4	Mkrn2os	protein_coding	138.073	0.879134	0.312245	2.81553	0.00486972	0.0273028
579	ENSMUSG00000027078.14	Ube2l6	protein_coding	867.571	0.879879	0.26979	3.26134	0.00110887	0.00836635
329	ENSMUSG00000022211.9	Carmil3	protein_coding	743.173	0.880028	0.175091	5.02612	5.00494e-07	1.29542e-05
1435	ENSMUSG00000052981.6	Ube2ql1	protein_coding	233.035	0.881107	0.33509	2.62946	0.00855196	0.0423896
1558	ENSMUSG00000060579.13	Fhit	protein_coding	84.3294	0.881329	0.331148	2.66144	0.00778072	0.039409
1416	ENSMUSG00000051652.4	Lrrc3	protein_coding	903.699	0.881441	0.216939	4.06307	4.84305e-05	0.000640525
845	ENSMUSG00000031883.13	Car7	protein_coding	11617.4	0.882245	0.211528	4.17081	3.03512e-05	0.000435621
449	ENSMUSG00000024727.9	Trpm6	protein_coding	559.206	0.882284	0.231569	3.81003	0.000138949	0.00154224
269	ENSMUSG00000021125.6	Arg2	protein_coding	108.792	0.882292	0.297971	2.961	0.00306644	0.0189438
934	ENSMUSG00000033863.2	Klf9	protein_coding	1476.93	0.882606	0.177602	4.96958	6.70987e-07	1.6563e-05
1360	ENSMUSG00000048186.14	Bend7	protein_coding	1054.83	0.8827	0.203569	4.33612	1.45021e-05	0.000228852
277	ENSMUSG00000021240.6	Abcd4	protein_coding	3689.79	0.882886	0.118392	7.45732	8.82984e-14	8.27597e-12
1068	ENSMUSG00000037580.10	Gch1	protein_coding	285.442	0.88306	0.223677	3.94792	7.88326e-05	0.000967576
345	ENSMUSG00000022425.16	Enpp2	protein_coding	593.416	0.884618	0.274165	3.22659	0.00125275	0.00924563
1202	ENSMUSG00000041762.16	Gpr155	protein_coding	1371.01	0.885603	0.152768	5.79706	6.74878e-09	2.84e-07
6	ENSMUSG00000000247.11	Lhx2	protein_coding	217.088	0.886208	0.19783	4.47965	7.47668e-06	0.00013127
1184	ENSMUSG00000040855.15	Reps2	protein_coding	163.571	0.887319	0.254664	3.48427	0.000493488	0.00442851
653	ENSMUSG00000028307.9	Aldob	protein_coding	5315.55	0.888572	0.22613	3.92947	8.51325e-05	0.00103059
1420	ENSMUSG00000051951.5	Xkr4	protein_coding	69.0236	0.889171	0.343632	2.58757	0.0096656	0.0463979
808	ENSMUSG00000031355.16	Arhgap6	protein_coding	336.43	0.89075	0.170634	5.22025	1.78686e-07	5.24693e-06
1214	ENSMUSG00000042129.8	Rassf4	protein_coding	459.517	0.890935	0.296936	3.00042	0.00269604	0.0170937
1339	ENSMUSG00000047230.6	Cldn2	protein_coding	6398.39	0.891359	0.167231	5.33012	9.81493e-08	3.15131e-06
784	ENSMUSG00000030769.15	Slc5a11	protein_coding	380.972	0.891371	0.217711	4.09428	4.23488e-05	0.000575485
1821	ENSMUSG00000096215.8	Smim22	protein_coding	179.448	0.892318	0.235819	3.78391	0.000154382	0.00168731
38	ENSMUSG00000001827.12	Folr1	protein_coding	6827.16	0.892392	0.190511	4.68421	2.81039e-06	5.60808e-05
1170	ENSMUSG00000040600.9	Eps8l3	protein_coding	162.515	0.893512	0.316999	2.81866	0.0048225	0.0271036
177	ENSMUSG00000017817.11	Jph2	protein_coding	330.915	0.895018	0.274591	3.25946	0.00111624	0.00840376
17	ENSMUSG00000001025.8	S100a6	protein_coding	595.878	0.895119	0.222782	4.01792	5.87152e-05	0.000755643
365	ENSMUSG00000022790.14	Igsf11	protein_coding	2965.31	0.895127	0.137507	6.50967	7.53165e-11	4.67466e-09
220	ENSMUSG00000020072.15	Pbld2	protein_coding	184.753	0.897746	0.312352	2.87415	0.00405117	0.0235901
1160	ENSMUSG00000040447.15	Spns2	protein_coding	3911.06	0.899143	0.154575	5.81688	5.99568e-09	2.54618e-07
656	ENSMUSG00000028370.7	Pappa	protein_coding	344.96	0.900263	0.239269	3.76256	0.000168185	0.00181148
293	ENSMUSG00000021539.9	Lect2	protein_coding	306.694	0.901257	0.183789	4.90377	9.40137e-07	2.21129e-05
820	ENSMUSG00000031504.6	Rab20	protein_coding	904.642	0.901341	0.215308	4.18628	2.83559e-05	0.000410795
880	ENSMUSG00000032334.10	Loxl1	protein_coding	639.263	0.90162	0.179561	5.02124	5.13393e-07	1.32511e-05
786	ENSMUSG00000030800.10	Prss8	protein_coding	8202.73	0.902321	0.144001	6.26607	3.70276e-10	2.05736e-08
33	ENSMUSG00000001665.11	Gstt3	protein_coding	925.773	0.90363	0.159612	5.6614	1.50141e-08	5.8291e-07
865	ENSMUSG00000032083.8	Apoa1	protein_coding	62755.4	0.903669	0.207298	4.35928	1.30494e-05	0.00020887
174	ENSMUSG00000017734.15	Dbndd2	protein_coding	321.062	0.906121	0.298391	3.03669	0.00239193	0.0155753
1489	ENSMUSG00000055435.6	Maf	protein_coding	3076.89	0.907806	0.189639	4.78702	1.69275e-06	3.67846e-05
470	ENSMUSG00000025128.7	Bhlhe22	protein_coding	72.2332	0.90814	0.337628	2.68977	0.0071502	0.0369106
1316	ENSMUSG00000046352.7	Gjb2	protein_coding	1993.28	0.908301	0.164161	5.53298	3.14834e-08	1.12793e-06
157	ENSMUSG00000015652.9	Steap1	protein_coding	1251.77	0.908912	0.150579	6.03613	1.57856e-09	7.56973e-08
1448	ENSMUSG00000053886.4	Sh2d4a	protein_coding	647.883	0.908969	0.248681	3.65516	0.000257018	0.00258605
359	ENSMUSG00000022676.7	Snai2	protein_coding	2376.23	0.909399	0.192241	4.73051	2.23955e-06	4.66984e-05
1054	ENSMUSG00000037335.13	Hand1	protein_coding	24580.1	0.909662	0.134654	6.75553	1.4231e-11	9.81781e-10
842	ENSMUSG00000031842.15	Pde4c	protein_coding	164.445	0.909716	0.28916	3.14606	0.00165485	0.0115758
325	ENSMUSG00000022150.16	Dab2	protein_coding	50442.3	0.910249	0.188813	4.82089	1.42916e-06	3.19547e-05
1264	ENSMUSG00000043903.4	Zfp469	protein_coding	593.57	0.910472	0.196274	4.63877	3.50482e-06	6.81073e-05
570	ENSMUSG00000026958.13	Dpp7	protein_coding	3287.43	0.912908	0.185132	4.93112	8.17597e-07	1.95832e-05
232	ENSMUSG00000020256.14	Aldh1l2	protein_coding	128.308	0.913414	0.322662	2.83087	0.00464217	0.0263776
1304	ENSMUSG00000045679.14	Pqlc3	protein_coding	754.167	0.913839	0.113488	8.05228	8.12667e-16	1.03298e-13
1030	ENSMUSG00000036655.8	Colec11	protein_coding	447.4	0.915439	0.239393	3.824	0.000131305	0.00146881
1686	ENSMUSG00000073125.10	Xlr3b	protein_coding	1324.37	0.9163	0.224436	4.08268	4.45193e-05	0.000598255
1235	ENSMUSG00000042757.16	Tmem108	protein_coding	2041.75	0.916793	0.131525	6.97047	3.1588e-12	2.41239e-10
668	ENSMUSG00000028555.15	Ttc39a	protein_coding	1094.76	0.919311	0.207451	4.43146	9.35991e-06	0.000159213
54	ENSMUSG00000002992.17	Apoc2	protein_coding	24863.2	0.92365	0.171644	5.3812	7.39928e-08	2.45645e-06
1237	ENSMUSG00000042797.9	Aqp11	protein_coding	1594.02	0.926457	0.161987	5.71932	1.0695e-08	4.33359e-07
53	ENSMUSG00000002985.16	Apoe	protein_coding	98899.3	0.928635	0.191227	4.8562	1.19657e-06	2.75167e-05
469	ENSMUSG00000025105.10	Bnc1	protein_coding	1285.45	0.928937	0.204037	4.5528	5.2937e-06	9.72678e-05
1414	ENSMUSG00000051397.5	Tacstd2	protein_coding	781.012	0.930299	0.27596	3.37113	0.000748602	0.00617722
1171	ENSMUSG00000040653.6	Ppp1r14c	protein_coding	464.094	0.930769	0.187697	4.95889	7.08961e-07	1.73803e-05
160	ENSMUSG00000015966.17	Il17rb	protein_coding	66.4171	0.93098	0.361459	2.57562	0.0100061	0.0477236
328	ENSMUSG00000022209.12	Dhrs2	protein_coding	72.8458	0.931818	0.356146	2.61639	0.00888647	0.0436168
1607	ENSMUSG00000064325.4	Hhip	protein_coding	645.889	0.931997	0.226263	4.11909	3.80372e-05	0.000526787
530	ENSMUSG00000026414.13	Tnnt2	protein_coding	492.337	0.932466	0.284649	3.27585	0.00105344	0.00803195
1083	ENSMUSG00000038068.15	Rnf144b	protein_coding	683.502	0.933412	0.185303	5.03721	4.72361e-07	1.23307e-05
803	ENSMUSG00000031216.13	Stard8	protein_coding	13528.5	0.933465	0.143294	6.51435	7.30027e-11	4.54626e-09
924	ENSMUSG00000033577.18	Myo6	protein_coding	10026.3	0.934602	0.176201	5.30417	1.13184e-07	3.53019e-06
59	ENSMUSG00000003283.15	Hck	protein_coding	93.0153	0.935079	0.298911	3.12828	0.00175831	0.0121666
331	ENSMUSG00000022217.14	Emc9	protein_coding	134.015	0.935653	0.303393	3.08397	0.00204261	0.01367
757	ENSMUSG00000030278.11	Cidec	protein_coding	331.765	0.935809	0.285475	3.27808	0.00104517	0.00798526
1572	ENSMUSG00000061947.10	Serpina10	protein_coding	94.0666	0.936909	0.317488	2.95101	0.0031674	0.0193931
521	ENSMUSG00000026205.8	Slc23a3	protein_coding	546.106	0.936949	0.20265	4.62347	3.77365e-06	7.26148e-05
218	ENSMUSG00000020057.2	Dram1	protein_coding	948.442	0.937181	0.229206	4.08881	4.33596e-05	0.000584787
1501	ENSMUSG00000056220.14	Pla2g4a	protein_coding	579.688	0.938012	0.158062	5.93446	2.94816e-09	1.32474e-07
249	ENSMUSG00000020609.14	Apob	protein_coding	94124.1	0.940493	0.156402	6.01329	1.81793e-09	8.56273e-08
1066	ENSMUSG00000037490.5	Slc2a12	protein_coding	170.932	0.94313	0.266373	3.54063	0.000399169	0.00373376
650	ENSMUSG00000028164.15	Manba	protein_coding	2838.28	0.943164	0.170713	5.52484	3.29786e-08	1.1747e-06
281	ENSMUSG00000021319.7	Sfrp4	protein_coding	92.042	0.943419	0.342432	2.75506	0.00586818	0.0314757
563	ENSMUSG00000026879.14	Gsn	protein_coding	3693.11	0.944062	0.156862	6.01844	1.76108e-09	8.3586e-08
493	ENSMUSG00000025494.8	Sigirr	protein_coding	2133.75	0.950106	0.222352	4.27299	1.92871e-05	0.000293868
1138	ENSMUSG00000039661.14	Dusp26	protein_coding	251.705	0.950668	0.198553	4.78799	1.68462e-06	3.66508e-05
1064	ENSMUSG00000037446.14	Tulp1	protein_coding	306.72	0.951754	0.20024	4.75307	2.00347e-06	4.2492e-05
36	ENSMUSG00000001763.14	Tspan33	protein_coding	1088.97	0.951887	0.281632	3.37989	0.000725139	0.00604061
542	ENSMUSG00000026576.12	Atp1b1	protein_coding	10921.2	0.951927	0.183638	5.1837	2.17522e-07	6.25857e-06
1369	ENSMUSG00000048938.12	Nr1h5	protein_coding	307.776	0.953405	0.232373	4.10292	4.07976e-05	0.000558761
973	ENSMUSG00000034981.9	Parm1	protein_coding	1435.34	0.955086	0.103125	9.26144	2.01697e-20	3.85885e-18
373	ENSMUSG00000022987.12	Zfp641	protein_coding	96.1321	0.955408	0.274391	3.48193	0.000497821	0.00446092
1755	ENSMUSG00000079402.9	Gm3020	protein_coding	220.504	0.957184	0.198156	4.83045	1.36224e-06	3.06059e-05
1823	ENSMUSG00000096488.1	Gm10409	protein_coding	220.504	0.957184	0.198156	4.83045	1.36224e-06	3.06059e-05
392	ENSMUSG00000023484.14	Prph	protein_coding	947.826	0.957221	0.186683	5.12753	2.93563e-07	8.21712e-06
341	ENSMUSG00000022340.15	Sybu	protein_coding	78.8255	0.957283	0.322926	2.9644	0.00303275	0.0187994
69	ENSMUSG00000004038.9	Gstm3	protein_coding	263.85	0.957287	0.302926	3.16013	0.00157697	0.0111573
703	ENSMUSG00000029217.16	Tec	protein_coding	349.448	0.957471	0.199191	4.80679	1.53371e-06	3.3884e-05
719	ENSMUSG00000029470.15	P2rx4	protein_coding	1663.8	0.957643	0.125653	7.62136	2.51021e-14	2.5456e-12
1241	ENSMUSG00000042842.11	Serpinb6b	protein_coding	171.284	0.95848	0.269362	3.55834	0.000373212	0.00353551
1714	ENSMUSG00000074649.6	BC029722	protein_coding	1089.23	0.959833	0.12711	7.5512	4.3125e-14	4.21218e-12
779	ENSMUSG00000030701.17	Plekhb1	protein_coding	97.4702	0.961485	0.334513	2.87428	0.00404944	0.0235874
183	ENSMUSG00000018411.17	Mapt	protein_coding	309.256	0.961829	0.236729	4.06299	4.84484e-05	0.000640525
1457	ENSMUSG00000054065.12	Pkp3	protein_coding	863.483	0.962258	0.164428	5.85215	4.85245e-09	2.11887e-07
667	ENSMUSG00000028536.12	2610528J11Rik	protein_coding	2764.02	0.962581	0.184983	5.20361	1.95451e-07	5.69969e-06
577	ENSMUSG00000027014.14	Cwc22	protein_coding	15283.8	0.963617	0.367687	2.62075	0.00877365	0.0432231
874	ENSMUSG00000032231.14	Anxa2	protein_coding	7642.86	0.963666	0.193484	4.9806	6.33873e-07	1.57898e-05
807	ENSMUSG00000031351.15	Zfp185	protein_coding	2287.6	0.964414	0.103475	9.32029	1.16028e-20	2.24296e-18
99	ENSMUSG00000006313.5	Upk1a	protein_coding	629.708	0.964432	0.157762	6.11322	9.76381e-10	4.95073e-08
1774	ENSMUSG00000090231.10	Cfb	protein_coding	915.252	0.96454	0.208008	4.63703	3.53459e-06	6.84707e-05
1087	ENSMUSG00000038167.6	Plekhg6	protein_coding	644.924	0.96482	0.191374	5.04154	4.61798e-07	1.21217e-05
1430	ENSMUSG00000052595.8	A1cf	protein_coding	230.636	0.965741	0.376506	2.56501	0.0103173	0.048819
526	ENSMUSG00000026380.10	Tfcp2l1	protein_coding	4104.86	0.967245	0.172223	5.61623	1.95172e-08	7.40696e-07
623	ENSMUSG00000027716.13	Trpc3	protein_coding	177.172	0.967445	0.37788	2.56019	0.0104614	0.0494277
280	ENSMUSG00000021313.16	Ryr2	protein_coding	409.592	0.967523	0.314724	3.07419	0.00211073	0.0140499
258	ENSMUSG00000020707.6	Rnf135	protein_coding	327.569	0.967757	0.176853	5.47209	4.44754e-08	1.54854e-06
66	ENSMUSG00000003585.13	Sec14l2	protein_coding	7150.62	0.968842	0.203538	4.76	1.93591e-06	4.12003e-05
197	ENSMUSG00000019066.13	Rab3d	protein_coding	311.63	0.969654	0.200065	4.84671	1.25529e-06	2.85136e-05
267	ENSMUSG00000021070.6	Bdkrb2	protein_coding	114.01	0.969667	0.358741	2.70297	0.00687226	0.0357342
753	ENSMUSG00000030111.9	A2m	protein_coding	250.768	0.971513	0.185983	5.22366	1.75418e-07	5.1673e-06
1545	ENSMUSG00000059857.15	Ntng1	protein_coding	196.434	0.972002	0.226006	4.30078	1.70197e-05	0.00026178
1195	ENSMUSG00000041445.9	Mmrn2	protein_coding	1285.11	0.972573	0.229836	4.2316	2.32033e-05	0.000345379
702	ENSMUSG00000029195.10	Klb	protein_coding	1765.31	0.97382	0.245566	3.96561	7.32081e-05	0.00091181
282	ENSMUSG00000021336.17	Slc17a4	protein_coding	112.983	0.97487	0.274107	3.55653	0.000375788	0.00355447
86	ENSMUSG00000005357.9	Slc1a6	protein_coding	288.264	0.975349	0.280802	3.47344	0.000513835	0.00458449
1454	ENSMUSG00000053985.10	Zfp14	protein_coding	207.794	0.975447	0.246756	3.95309	7.71493e-05	0.00095132
1302	ENSMUSG00000045545.8	Krt14	protein_coding	154.381	0.977033	0.271799	3.59468	0.000324784	0.0031458
1320	ENSMUSG00000046634.12	Pkd1l1	protein_coding	297.092	0.977971	0.290395	3.36772	0.000757914	0.00623189
136	ENSMUSG00000010358.13	Ifi35	protein_coding	97.1076	0.979534	0.379834	2.57885	0.00991303	0.047352
453	ENSMUSG00000024863.6	Mbl2	protein_coding	435.153	0.979805	0.223953	4.37505	1.21406e-05	0.000196774
198	ENSMUSG00000019124.10	Scrn1	protein_coding	207.099	0.979855	0.333117	2.94148	0.00326651	0.0198754
713	ENSMUSG00000029370.10	Rassf6	protein_coding	411.137	0.981589	0.224565	4.37107	1.23641e-05	0.000199698
179	ENSMUSG00000018102.5	H2bc4	protein_coding	840.494	0.988157	0.326259	3.02875	0.00245569	0.015879
1211	ENSMUSG00000042073.15	Abhd14b	protein_coding	1060.28	0.988793	0.244287	4.04767	5.17303e-05	0.000677495
446	ENSMUSG00000024678.6	Ms4a4d	protein_coding	474.626	0.990632	0.183579	5.39622	6.806e-08	2.28401e-06
1089	ENSMUSG00000038178.16	Slc43a2	protein_coding	5746.92	0.991092	0.156151	6.34701	2.19537e-10	1.25359e-08
1523	ENSMUSG00000058135.12	Gstm1	protein_coding	6525.04	0.991974	0.136878	7.24716	4.25602e-13	3.60654e-11
278	ENSMUSG00000021278.7	Amn	protein_coding	13023.5	0.992464	0.196355	5.05445	4.31642e-07	1.15092e-05
11	ENSMUSG00000000732.9	Icosl	protein_coding	697.721	0.993876	0.128729	7.72066	1.15727e-14	1.23429e-12
679	ENSMUSG00000028782.14	Adgrb2	protein_coding	641.767	0.995052	0.171797	5.79202	6.9546e-09	2.90684e-07
659	ENSMUSG00000028393.10	Alad	protein_coding	8648.59	0.9954	0.15594	6.38321	1.73419e-10	1.01205e-08
138	ENSMUSG00000010651.4	Acaa1b	protein_coding	147.379	0.995579	0.303816	3.27692	0.00104946	0.00800815
1409	ENSMUSG00000051257.3	Trap1a	protein_coding	3934.58	0.996009	0.177772	5.60274	2.10987e-08	7.92611e-07
743	ENSMUSG00000029994.17	Anxa4	protein_coding	1674	0.99627	0.130852	7.61375	2.66259e-14	2.67094e-12
775	ENSMUSG00000030681.18	Mvp	protein_coding	2542.84	0.996594	0.220048	4.52898	5.92704e-06	0.000107732
372	ENSMUSG00000022952.17	Runx1	protein_coding	558.153	0.998442	0.253399	3.9402	8.14139e-05	0.000992042
25	ENSMUSG00000001542.7	Ell2	protein_coding	1374.91	0.999389	0.268771	3.71837	0.000200514	0.00209871
906	ENSMUSG00000032842.13	Abcc10	protein_coding	1489.39	1.00099	0.16811	5.95436	2.61089e-09	1.18467e-07
228	ENSMUSG00000020131.14	Pcsk4	protein_coding	119.222	1.0019	0.31105	3.22102	0.00127736	0.00937336
474	ENSMUSG00000025194.5	Abcc2	protein_coding	3316.83	1.00202	0.221109	4.53177	5.84907e-06	0.000106523
1343	ENSMUSG00000047497.10	Adamts12	protein_coding	385.275	1.00498	0.205168	4.89832	9.66586e-07	2.26775e-05
389	ENSMUSG00000023391.8	Dlx2	protein_coding	374.972	1.00553	0.257019	3.91229	9.14263e-05	0.00109534
627	ENSMUSG00000027840.5	Wnt2b	protein_coding	544.163	1.0111	0.158809	6.36678	1.93033e-10	1.11252e-08
1218	ENSMUSG00000042312.10	S100a13	protein_coding	419.29	1.01152	0.245682	4.11718	3.83536e-05	0.000530772
486	ENSMUSG00000025375.15	Aatk	protein_coding	149.15	1.01204	0.243672	4.1533	3.27717e-05	0.000464967
459	ENSMUSG00000024965.9	Fermt3	protein_coding	614.889	1.01405	0.340003	2.98246	0.0028594	0.0179455
20	ENSMUSG00000001249.14	Hpn	protein_coding	2904.5	1.01684	0.129855	7.8306	4.85554e-15	5.46115e-13
996	ENSMUSG00000035504.16	Reep6	protein_coding	7156.87	1.01749	0.176979	5.7492	8.96655e-09	3.68961e-07
1060	ENSMUSG00000037370.13	Enpp1	protein_coding	316.549	1.01755	0.300851	3.38224	0.000718974	0.00600482
587	ENSMUSG00000027230.9	Creb3l1	protein_coding	3160.36	1.01846	0.15556	6.54703	5.86936e-11	3.74308e-09
1027	ENSMUSG00000036570.14	Fxyd1	protein_coding	53.4371	1.01955	0.38204	2.6687	0.00761464	0.0387901
337	ENSMUSG00000022270.16	Retreg1	protein_coding	1329.12	1.02059	0.244012	4.18252	2.8829e-05	0.000415702
1571	ENSMUSG00000061808.4	Ttr	protein_coding	41072.5	1.02061	0.190191	5.36625	8.03922e-08	2.64525e-06
838	ENSMUSG00000031825.16	Crispld2	protein_coding	396.856	1.02254	0.21317	4.79684	1.61191e-06	3.51928e-05
597	ENSMUSG00000027318.17	Adam33	protein_coding	69.9422	1.02334	0.39496	2.59101	0.00956959	0.0460442
161	ENSMUSG00000015970.19	Chdh	protein_coding	726.218	1.02409	0.19564	5.23454	1.65399e-07	4.93484e-06
1234	ENSMUSG00000042684.8	Npl	protein_coding	10017.7	1.02435	0.18579	5.51348	3.51813e-08	1.25039e-06
1127	ENSMUSG00000039131.15	Gipc2	protein_coding	3268.06	1.02448	0.204027	5.02131	5.13212e-07	1.32511e-05
736	ENSMUSG00000029765.12	Plxna4	protein_coding	614.105	1.02669	0.224287	4.57757	4.70403e-06	8.78244e-05
1057	ENSMUSG00000037348.15	Paqr7	protein_coding	617.974	1.02997	0.232372	4.43244	9.31717e-06	0.000158923
1281	ENSMUSG00000044628.5	Rnf208	protein_coding	586.067	1.03123	0.162307	6.35358	2.10367e-10	1.20493e-08
630	ENSMUSG00000027895.10	Kcnc4	protein_coding	109.566	1.03196	0.316957	3.25583	0.0011306	0.00849801
9	ENSMUSG00000000594.7	Gm2a	protein_coding	1203.09	1.03205	0.191366	5.39307	6.92639e-08	2.31187e-06
787	ENSMUSG00000030834.7	Abcc6	protein_coding	164.798	1.03372	0.315986	3.2714	0.00107016	0.00813268
639	ENSMUSG00000028011.16	Tdo2	protein_coding	1051.22	1.03527	0.252805	4.09515	4.219e-05	0.00057444
1126	ENSMUSG00000039114.16	Nrn1	protein_coding	419.021	1.03537	0.305343	3.39086	0.000696736	0.00585069
444	ENSMUSG00000024663.20	Rab3il1	protein_coding	3400.08	1.03739	0.164944	6.28934	3.18813e-10	1.79289e-08
433	ENSMUSG00000024503.3	Spink1	protein_coding	13629.9	1.03807	0.153079	6.78126	1.19131e-11	8.31142e-10
274	ENSMUSG00000021208.9	Ifi27l2b	protein_coding	256.287	1.03835	0.294351	3.52759	0.000419359	0.00388347
1459	ENSMUSG00000054150.12	Syne3	protein_coding	136.486	1.03871	0.240149	4.32529	1.52334e-05	0.000238567
1136	ENSMUSG00000039616.10	Mocos	protein_coding	184.804	1.04006	0.260045	3.99952	6.347e-05	0.000806764
74	ENSMUSG00000004558.15	Ndrg2	protein_coding	220.694	1.04324	0.232018	4.49639	6.91168e-06	0.000122861
432	ENSMUSG00000024500.20	Ppp2r2b	protein_coding	110.249	1.04376	0.323426	3.22718	0.00125015	0.00923215
1519	ENSMUSG00000057836.12	Xlr3a	protein_coding	1753.27	1.04429	0.232344	4.49459	6.97029e-06	0.000123784
8	ENSMUSG00000000359.3	Rem1	protein_coding	210.383	1.04463	0.286888	3.64124	0.000271328	0.00270425
718	ENSMUSG00000029452.18	Tmem116	protein_coding	199.16	1.04657	0.307828	3.39984	0.000674248	0.00569018
363	ENSMUSG00000022763.18	Aifm3	protein_coding	533.721	1.04894	0.203845	5.14578	2.66405e-07	7.55955e-06
727	ENSMUSG00000029602.11	Rasal1	protein_coding	546.146	1.05044	0.3001	3.5003	0.000464742	0.00421951
1296	ENSMUSG00000045232.4	Rln3	protein_coding	119.283	1.05295	0.309941	3.39727	0.000680622	0.00573875
1099	ENSMUSG00000038473.14	Nos1ap	protein_coding	215.789	1.0539	0.22302	4.72558	2.29463e-06	4.75652e-05
1025	ENSMUSG00000036545.9	Adamts2	protein_coding	1652.91	1.05418	0.238952	4.41168	1.02573e-05	0.000171182
408	ENSMUSG00000023960.13	Enpp5	protein_coding	929.273	1.05583	0.196965	5.36047	8.30062e-08	2.72642e-06
993	ENSMUSG00000035472.14	Slc25a21	protein_coding	231.957	1.05588	0.31714	3.32938	0.000870396	0.00693849
578	ENSMUSG00000027070.14	Lrp2	protein_coding	19439.9	1.0559	0.189284	5.57838	2.42764e-08	8.95669e-07
460	ENSMUSG00000024990.13	Rbp4	protein_coding	43869.8	1.05626	0.174946	6.03766	1.56366e-09	7.51771e-08
750	ENSMUSG00000030089.15	Slc41a3	protein_coding	156.289	1.05667	0.247707	4.26581	1.99175e-05	0.000301492
1393	ENSMUSG00000050666.14	Vstm4	protein_coding	93.276	1.05741	0.300753	3.51587	0.00043831	0.0040288
1410	ENSMUSG00000051279.2	Gdf6	protein_coding	637.353	1.06011	0.222589	4.76264	1.91075e-06	4.07114e-05
333	ENSMUSG00000022219.10	Cideb	protein_coding	677.678	1.06039	0.304036	3.48772	0.000487156	0.00439293
1508	ENSMUSG00000056724.15	Nbeal2	protein_coding	1205.11	1.06068	0.144402	7.34534	2.05232e-13	1.81366e-11
1706	ENSMUSG00000074259.10	Gramd2	protein_coding	196.848	1.06121	0.399301	2.65768	0.0078681	0.0397107
968	ENSMUSG00000034903.18	Cobll1	protein_coding	5745.46	1.0618	0.158681	6.6914	2.21047e-11	1.49715e-09
1182	ENSMUSG00000040808.4	S100g	protein_coding	4533.7	1.06375	0.199349	5.3361	9.49654e-08	3.05967e-06
1559	ENSMUSG00000060586.11	H2-Eb1	protein_coding	136.931	1.06475	0.41338	2.57573	0.010003	0.0477212
235	ENSMUSG00000020268.14	Lyrm7	protein_coding	419.836	1.06688	0.349451	3.05302	0.00226552	0.0148774
41	ENSMUSG00000001985.9	Grik3	protein_coding	983.156	1.06899	0.230343	4.64087	3.46943e-06	6.75611e-05
287	ENSMUSG00000021416.11	Eci3	protein_coding	175.938	1.07029	0.274309	3.90175	9.54983e-05	0.00113548
1844	ENSMUSG00000112129.1	Pbld1	protein_coding	350.932	1.07065	0.221392	4.83601	1.32473e-06	2.98715e-05
640	ENSMUSG00000028015.3	Ctso	protein_coding	376.111	1.07121	0.201351	5.32011	1.03704e-07	3.2898e-06
126	ENSMUSG00000009394.13	Syn2	protein_coding	60.7652	1.07151	0.400845	2.67312	0.00751491	0.0383699
528	ENSMUSG00000026399.12	Cd55	protein_coding	1623.31	1.07418	0.148386	7.23908	4.51749e-13	3.81071e-11
1111	ENSMUSG00000038742.7	Angptl6	protein_coding	420.273	1.0759	0.231521	4.64709	3.36654e-06	6.58338e-05
1704	ENSMUSG00000074217.8	Misp3	protein_coding	1932.28	1.07745	0.233849	4.60746	4.07613e-06	7.77438e-05
1186	ENSMUSG00000040938.16	Slc16a11	protein_coding	189.185	1.0782	0.228365	4.72138	2.34246e-06	4.84092e-05
527	ENSMUSG00000026389.16	Steap3	protein_coding	417.207	1.0795	0.379884	2.84165	0.00448803	0.0256748
1412	ENSMUSG00000051343.11	Rab11fip5	protein_coding	2307.42	1.08001	0.202245	5.34012	9.28828e-08	3.01349e-06
950	ENSMUSG00000034449.7	Dhrs11	protein_coding	1342.31	1.08067	0.179307	6.02692	1.67118e-09	7.9727e-08
467	ENSMUSG00000025089.15	Gfra1	protein_coding	220.037	1.08303	0.283936	3.81436	0.000136536	0.00152
1458	ENSMUSG00000054146.8	Krt15	protein_coding	72.3276	1.08411	0.347334	3.12122	0.00180101	0.0123881
1482	ENSMUSG00000055150.15	Zfp78	protein_coding	228.227	1.08697	0.322912	3.36614	0.000762289	0.00625677
1842	ENSMUSG00000110170.1	St6galnac2	protein_coding	107.174	1.087	0.311808	3.48613	0.000490066	0.00440845
900	ENSMUSG00000032725.10	Folr2	protein_coding	71.1292	1.08883	0.382001	2.85034	0.00436729	0.0251001
171	ENSMUSG00000017453.4	Pipox	protein_coding	148.508	1.08897	0.23453	4.64318	3.4309e-06	6.70217e-05
146	ENSMUSG00000013483.14	Card14	protein_coding	681.005	1.08942	0.238305	4.57154	4.84149e-06	8.99384e-05
843	ENSMUSG00000031844.8	Hsd17b2	protein_coding	595	1.09164	0.248702	4.38935	1.13691e-05	0.00018688
382	ENSMUSG00000023224.12	Serping1	protein_coding	508.986	1.09183	0.13995	7.80161	6.11202e-15	6.71165e-13
201	ENSMUSG00000019368.13	Sec14l4	protein_coding	299.459	1.09183	0.193598	5.6397	1.70346e-08	6.55866e-07
178	ENSMUSG00000017950.16	Hnf4a	protein_coding	8546.3	1.09274	0.191308	5.71195	1.11692e-08	4.50605e-07
1664	ENSMUSG00000070867.4	Trabd2b	protein_coding	1405.25	1.0929	0.100398	10.8857	1.34841e-27	3.47552e-25
1464	ENSMUSG00000054404.13	Slfn5	protein_coding	169.663	1.09309	0.368767	2.96417	0.00303497	0.0187994
366	ENSMUSG00000022853.7	Ehhadh	protein_coding	1312.28	1.09373	0.227147	4.81506	1.47152e-06	3.27048e-05
791	ENSMUSG00000030909.6	Anks4b	protein_coding	311.363	1.09377	0.264405	4.1367	3.52332e-05	0.000494597
1759	ENSMUSG00000079534.1	Gm5640	protein_coding	102.745	1.09636	0.396879	2.76245	0.00573686	0.0309311
1008	ENSMUSG00000036073.17	Galt	protein_coding	1484.59	1.09718	0.127185	8.62666	6.31694e-18	9.93473e-16
1472	ENSMUSG00000054728.17	Phactr1	protein_coding	616.411	1.09792	0.144845	7.57995	3.45679e-14	3.4123e-12
1006	ENSMUSG00000035852.11	Misp	protein_coding	210.317	1.10056	0.234634	4.69054	2.72486e-06	5.4668e-05
1016	ENSMUSG00000036198.12	Arhgap36	protein_coding	134.894	1.10298	0.318294	3.46528	0.000529676	0.00468305
581	ENSMUSG00000027168.21	Pax6	protein_coding	1101.02	1.10794	0.199276	5.55982	2.7006e-08	9.80776e-07
420	ENSMUSG00000024140.10	Epas1	protein_coding	3031.6	1.10882	0.140082	7.91549	2.46273e-15	2.9297e-13
1070	ENSMUSG00000037625.7	Cldn11	protein_coding	550.907	1.11241	0.184012	6.04528	1.49153e-09	7.20829e-08
465	ENSMUSG00000025075.14	Habp2	protein_coding	1403.86	1.11569	0.180359	6.18597	6.17223e-10	3.27269e-08
1782	ENSMUSG00000091243.2	Vgll3	protein_coding	248.141	1.11575	0.329358	3.38765	0.000704952	0.00590632
1441	ENSMUSG00000053411.16	Cbx7	protein_coding	3138.33	1.11718	0.431997	2.58608	0.0097074	0.0465571
411	ENSMUSG00000023990.18	Tfeb	protein_coding	1427.06	1.11881	0.263329	4.24872	2.14996e-05	0.000322807
88	ENSMUSG00000005373.13	Mlxipl	protein_coding	378.934	1.11933	0.238635	4.69055	2.72469e-06	5.4668e-05
1114	ENSMUSG00000038807.19	Rap1gap2	protein_coding	1596.52	1.12096	0.211282	5.3055	1.12362e-07	3.51383e-06
82	ENSMUSG00000005124.10	Ccn4	protein_coding	1025.69	1.12281	0.233035	4.81821	1.4485e-06	3.23481e-05
1236	ENSMUSG00000042770.8	Hebp1	protein_coding	1476.55	1.123	0.246372	4.55815	5.16061e-06	9.52941e-05
1824	ENSMUSG00000096546.2	Smlr1	protein_coding	459.068	1.12361	0.293813	3.82423	0.000131182	0.00146832
1471	ENSMUSG00000054662.8	Ano9	protein_coding	583.514	1.12597	0.212676	5.29428	1.19488e-07	3.69577e-06
1788	ENSMUSG00000091594.2	Gm17067	protein_coding	432.155	1.12646	0.284131	3.96457	7.3529e-05	0.000915191
745	ENSMUSG00000030004.6	Nat8	protein_coding	55.9067	1.13171	0.387314	2.92195	0.00347849	0.0209047
1849	ENSMUSG00000113255.1	Tes3-ps	protein_coding	84.3321	1.13269	0.338784	3.3434	0.000827577	0.00667013
1149	ENSMUSG00000040111.17	Gramd1b	protein_coding	5605.72	1.13463	0.209893	5.40576	6.45335e-08	2.17352e-06
135	ENSMUSG00000010080.15	Epn3	protein_coding	619.099	1.13867	0.144821	7.86259	3.76259e-15	4.36414e-13
1015	ENSMUSG00000036185.9	Sapcd1	protein_coding	192.422	1.13898	0.42092	2.70593	0.00681143	0.0354576
1153	ENSMUSG00000040181.14	Fmo1	protein_coding	1709.98	1.13959	0.28379	4.01562	5.92898e-05	0.000761981
1598	ENSMUSG00000063796.9	Slc22a8	protein_coding	91.0244	1.13965	0.328573	3.46847	0.000523438	0.00464339
1628	ENSMUSG00000067771.9	Gm14685	protein_coding	537.077	1.13998	0.316384	3.60314	0.00031439	0.0030611
1763	ENSMUSG00000079685.10	Ulbp1	protein_coding	468.324	1.14968	0.211716	5.4303	5.62582e-08	1.92983e-06
1757	ENSMUSG00000079484.12	Phyhd1	protein_coding	417.762	1.15029	0.209052	5.50244	3.74577e-08	1.31905e-06
942	ENSMUSG00000034226.7	Rhov	protein_coding	91.8657	1.15246	0.335701	3.43301	0.000596918	0.00516921
1575	ENSMUSG00000062170.12	Fmr1nb	protein_coding	1866	1.15305	0.216885	5.31641	1.05833e-07	3.34141e-06
1324	ENSMUSG00000046718.8	Bst2	protein_coding	1683.32	1.15692	0.272647	4.24331	2.20248e-05	0.000328567
1569	ENSMUSG00000061740.8	Cyp2d22	protein_coding	141.976	1.15894	0.326519	3.54938	0.000386146	0.00363576
1389	ENSMUSG00000050424.9	Pnma5	protein_coding	856.816	1.16262	0.133494	8.70916	3.06148e-18	4.98377e-16
1398	ENSMUSG00000050777.7	Tmem37	protein_coding	3133.87	1.16399	0.240628	4.83731	1.31611e-06	2.975e-05
487	ENSMUSG00000025389.7	Mip	protein_coding	175.61	1.16613	0.235112	4.95989	7.05333e-07	1.73143e-05
552	ENSMUSG00000026688.5	Mgst3	protein_coding	2301.42	1.16759	0.171372	6.81318	9.54631e-12	6.78775e-10
894	ENSMUSG00000032554.15	Trf	protein_coding	15479.7	1.1694	0.43148	2.71021	0.00672408	0.0350521
953	ENSMUSG00000034591.5	Slc41a2	protein_coding	70.8083	1.1695	0.371201	3.15058	0.00162948	0.0114372
244	ENSMUSG00000020486.19	Septin4	protein_coding	196.491	1.17075	0.247161	4.73679	2.17125e-06	4.54273e-05
62	ENSMUSG00000003420.8	Fcgrt	protein_coding	1118.79	1.17517	0.247779	4.74281	2.10772e-06	4.4298e-05
758	ENSMUSG00000030306.14	Tmtc1	protein_coding	337.644	1.17663	0.249997	4.70658	2.51911e-06	5.13168e-05
1247	ENSMUSG00000043079.17	Synpo	protein_coding	470.16	1.17704	0.14946	7.87528	3.39969e-15	3.96801e-13
1627	ENSMUSG00000067768.12	Xlr4b	protein_coding	661.373	1.17787	0.294117	4.00476	6.20809e-05	0.00079111
1507	ENSMUSG00000056529.7	Ptafr	protein_coding	49.9527	1.17916	0.389053	3.03084	0.00243877	0.0157971
509	ENSMUSG00000025905.14	Oprk1	protein_coding	382.021	1.18065	0.256467	4.60353	4.15395e-06	7.89877e-05
1221	ENSMUSG00000042357.2	Gjb5	protein_coding	1450.11	1.18754	0.270393	4.39192	1.12355e-05	0.00018503
1245	ENSMUSG00000043003.14	Rasef	protein_coding	688.043	1.18784	0.164724	7.21106	5.55194e-13	4.64112e-11
1621	ENSMUSG00000066894.14	Vsig10	protein_coding	268.881	1.19124	0.274767	4.33546	1.45455e-05	0.000229341
320	ENSMUSG00000022090.10	Pdlim2	protein_coding	554.137	1.19174	0.214129	5.56553	2.61352e-08	9.56641e-07
1038	ENSMUSG00000036892.12	Prodh2	protein_coding	523.699	1.19328	0.242377	4.92323	8.51289e-07	2.02282e-05
576	ENSMUSG00000027010.16	Slc25a12	protein_coding	975.282	1.19537	0.270069	4.42618	9.59179e-06	0.00016271
165	ENSMUSG00000016458.15	Wt1	protein_coding	181.373	1.19653	0.295754	4.0457	5.21675e-05	0.000682285
1397	ENSMUSG00000050747.14	Trim15	protein_coding	116.134	1.19654	0.380166	3.14742	0.00164719	0.0115333
800	ENSMUSG00000031170.14	Slc38a5	protein_coding	698.221	1.19779	0.252918	4.73587	2.18112e-06	4.55825e-05
1728	ENSMUSG00000076441.9	Ass1	protein_coding	8350.69	1.19841	0.202683	5.91272	3.36502e-09	1.49756e-07
524	ENSMUSG00000026304.13	Rab17	protein_coding	1101.84	1.19851	0.258689	4.63303	3.60345e-06	6.96592e-05
829	ENSMUSG00000031698.14	Mylk3	protein_coding	344.583	1.19886	0.246224	4.86898	1.12176e-06	2.6022e-05
271	ENSMUSG00000021190.14	Lgmn	protein_coding	43900.8	1.20175	0.150312	7.99503	1.29543e-15	1.61346e-13
977	ENSMUSG00000035041.8	Creb3l3	protein_coding	2830.75	1.20279	0.209517	5.74078	9.4244e-09	3.86088e-07
1705	ENSMUSG00000074218.3	Cox7a1	protein_coding	169.636	1.20482	0.351741	3.4253	0.000614127	0.00529727
1426	ENSMUSG00000052353.13	Cemip	protein_coding	225.165	1.20505	0.262597	4.58898	4.45425e-06	8.38645e-05
83	ENSMUSG00000005125.13	Ndrg1	protein_coding	2615.24	1.20632	0.217249	5.5527	2.81297e-08	1.01169e-06
1406	ENSMUSG00000051041.8	Olfml1	protein_coding	302.663	1.20649	0.374165	3.2245	0.00126194	0.00929699
414	ENSMUSG00000024055.15	Cyp4f13	protein_coding	383.551	1.20661	0.216491	5.57348	2.49707e-08	9.17635e-07
1500	ENSMUSG00000056174.8	Col8a2	protein_coding	109.083	1.20923	0.272974	4.42984	9.43024e-06	0.000160262
348	ENSMUSG00000022479.15	Vdr	protein_coding	289.472	1.21264	0.237606	5.10359	3.33262e-07	9.18972e-06
418	ENSMUSG00000024112.16	Cacna1h	protein_coding	199.13	1.21275	0.435303	2.78599	0.0053364	0.0292564
1629	ENSMUSG00000067919.8	Rex2	protein_coding	81.5724	1.21441	0.44502	2.72888	0.00635494	0.0335615
352	ENSMUSG00000022505.9	Emp2	protein_coding	1980.76	1.21773	0.180301	6.75389	1.43937e-11	9.89326e-10
1352	ENSMUSG00000047793.13	Sned1	protein_coding	159.7	1.21891	0.33202	3.67119	0.000241423	0.00245362
374	ENSMUSG00000023031.8	Cela1	protein_coding	122.638	1.22158	0.279798	4.36595	1.26574e-05	0.000203549
1058	ENSMUSG00000037362.8	Ccn3	protein_coding	66.5889	1.22559	0.357029	3.43275	0.000597499	0.00517182
1476	ENSMUSG00000054932.6	Afp	protein_coding	64931.2	1.2262	0.415948	2.94795	0.00319884	0.0195296
257	ENSMUSG00000020689.4	Itgb3	protein_coding	336.774	1.23258	0.369848	3.33265	0.000860224	0.00687216
109	ENSMUSG00000007034.15	Slc44a4	protein_coding	570.267	1.23419	0.222037	5.55849	2.7212e-08	9.84408e-07
752	ENSMUSG00000030108.14	Slc6a13	protein_coding	78.1291	1.23454	0.361664	3.41349	0.00064136	0.00546732
1587	ENSMUSG00000063239.17	Grm4	protein_coding	114.645	1.23629	0.348511	3.54734	0.000389137	0.00365907
1422	ENSMUSG00000052087.14	Rgs14	protein_coding	47.989	1.23639	0.474786	2.6041	0.00921158	0.0448684
1033	ENSMUSG00000036813.11	Entpd8	protein_coding	114.05	1.23666	0.417605	2.9613	0.00306339	0.0189438
378	ENSMUSG00000023057.5	Fabp2	protein_coding	262.656	1.23719	0.229604	5.38834	7.11116e-08	2.36928e-06
100	ENSMUSG00000006360.11	Crip1	protein_coding	943.473	1.23878	0.13153	9.41828	4.58554e-21	9.15037e-19
324	ENSMUSG00000022144.4	Gdnf	protein_coding	96.0581	1.239	0.400892	3.09061	0.00199744	0.0134204
1743	ENSMUSG00000078954.9	Arhgap8	protein_coding	658.595	1.24042	0.221075	5.61085	2.01334e-08	7.60969e-07
1590	ENSMUSG00000063430.9	Wscd2	protein_coding	428.524	1.24458	0.254569	4.88897	1.01364e-06	2.35729e-05
868	ENSMUSG00000032105.5	Pdzd3	protein_coding	1020.66	1.24554	0.233978	5.32331	1.01894e-07	3.24347e-06
1799	ENSMUSG00000093985.7	Gm10406	protein_coding	427.843	1.24604	0.151461	8.22678	1.92315e-16	2.74536e-14
1645	ENSMUSG00000069763.3	Tmem100	protein_coding	412.024	1.2491	0.311389	4.01137	6.03686e-05	0.000773168
1233	ENSMUSG00000042672.15	Dcst1	protein_coding	64.9463	1.25	0.450997	2.77162	0.00557773	0.0302488
1310	ENSMUSG00000045991.19	Onecut2	protein_coding	250.546	1.25034	0.205258	6.09152	1.11841e-09	5.57942e-08
1546	ENSMUSG00000059866.13	Tnip2	protein_coding	188.451	1.25127	0.298866	4.18671	2.83031e-05	0.000410351
34	ENSMUSG00000001672.14	Marveld3	protein_coding	175.162	1.25128	0.365782	3.42083	0.000624292	0.00535132
1808	ENSMUSG00000095180.8	Rhox5	protein_coding	8537.2	1.25986	0.410108	3.07202	0.00212618	0.014115
1012	ENSMUSG00000036131.12	Frmd7	protein_coding	79.5064	1.26055	0.420592	2.99709	0.00272571	0.0172347
1169	ENSMUSG00000040564.14	Apoc1	protein_coding	1172.52	1.26318	0.202141	6.24901	4.13054e-10	2.27461e-08
12	ENSMUSG00000000739.14	Sult5a1	protein_coding	442.91	1.26517	0.181026	6.98889	2.77063e-12	2.12468e-10
505	ENSMUSG00000025780.7	Itih5	protein_coding	789.64	1.27015	0.265596	4.78226	1.73332e-06	3.74905e-05
1795	ENSMUSG00000092232.1	Gm20521	protein_coding	79.2822	1.27097	0.438287	2.89985	0.00373344	0.0221147
1657	ENSMUSG00000070604.5	Vsig10l	protein_coding	171.679	1.27337	0.267922	4.75275	2.0067e-06	4.25118e-05
887	ENSMUSG00000032487.8	Ptgs2	protein_coding	147.737	1.27352	0.403261	3.15805	0.0015883	0.0112117
1116	ENSMUSG00000038884.14	Shfl	protein_coding	105.374	1.27385	0.370725	3.4361	0.000590145	0.00511913
1267	ENSMUSG00000044080.9	S100a1	protein_coding	2187.98	1.27389	0.196955	6.46792	9.93619e-11	5.98688e-09
553	ENSMUSG00000026692.12	Fmo4	protein_coding	707.724	1.27467	0.257291	4.95419	7.26312e-07	1.76263e-05
1226	ENSMUSG00000042510.7	AA986860	protein_coding	567.599	1.27886	0.257341	4.96953	6.71158e-07	1.6563e-05
1371	ENSMUSG00000049122.17	Frmd3	protein_coding	136.708	1.28055	0.316888	4.04102	5.32196e-05	0.000694062
129	ENSMUSG00000009646.13	Pla2g12b	protein_coding	2793.69	1.2816	0.182634	7.01731	2.26188e-12	1.749e-10
1158	ENSMUSG00000040413.15	Timd2	protein_coding	1278.04	1.28257	0.253215	5.06514	4.08102e-07	1.09762e-05
1699	ENSMUSG00000073894.1	Rbmxl2	protein_coding	37.5172	1.28359	0.424931	3.02069	0.00252195	0.0162002
32	ENSMUSG00000001663.10	Gstt1	protein_coding	341.586	1.28589	0.22622	5.68424	1.31394e-08	5.15521e-07
944	ENSMUSG00000034308.13	Sdr42e1	protein_coding	131.467	1.29338	0.293427	4.40784	1.04408e-05	0.000173776
430	ENSMUSG00000024395.9	Lims2	protein_coding	121.192	1.29701	0.274235	4.72957	2.24997e-06	4.68463e-05
672	ENSMUSG00000028626.5	Col9a2	protein_coding	137.919	1.29722	0.329762	3.93382	8.36074e-05	0.00101411
276	ENSMUSG00000021228.15	Acot3	protein_coding	388.515	1.29813	0.370558	3.50316	0.000459767	0.00418869
616	ENSMUSG00000027574.15	Nkain4	protein_coding	121.332	1.29861	0.411443	3.15623	0.0015982	0.0112753
70	ENSMUSG00000004098.7	Col5a3	protein_coding	37.9269	1.30235	0.481593	2.70425	0.0068458	0.0356066
691	ENSMUSG00000028971.4	Cort	protein_coding	34.9091	1.30285	0.509766	2.55577	0.0105952	0.049905
731	ENSMUSG00000029651.16	Mtus2	protein_coding	287.993	1.31132	0.458523	2.85987	0.00423812	0.0244483
815	ENSMUSG00000031443.7	F7	protein_coding	157.474	1.3126	0.259801	5.05233	4.36458e-07	1.15711e-05
1805	ENSMUSG00000094825.8	Gm3194	protein_coding	218.764	1.31398	0.41954	3.13196	0.00173646	0.0120378
1212	ENSMUSG00000042096.15	Dao	protein_coding	48.0546	1.31504	0.425567	3.09008	0.002001	0.0134351
1506	ENSMUSG00000056501.3	Cebpb	protein_coding	429.129	1.31578	0.424158	3.10211	0.00192149	0.013015
1707	ENSMUSG00000074269.10	Rec114	protein_coding	79.0955	1.31842	0.346147	3.80885	0.000139612	0.00154682
1721	ENSMUSG00000075296.5	Aldh3b2	protein_coding	185.442	1.32238	0.392604	3.36824	0.000756505	0.00622717
1769	ENSMUSG00000087236.3	Kif28	protein_coding	117.666	1.32619	0.300242	4.41709	1.00038e-05	0.00016801
490	ENSMUSG00000025405.9	Inhbc	protein_coding	122.145	1.32675	0.263326	5.03846	4.69304e-07	1.2284e-05
1122	ENSMUSG00000039021.15	Ttc16	protein_coding	104.791	1.32805	0.377203	3.5208	0.000430253	0.00396516
1711	ENSMUSG00000074577.9	Ripor3	protein_coding	1475.17	1.32817	0.236434	5.61751	1.93732e-08	7.36739e-07
1117	ENSMUSG00000038903.13	Ccdc68	protein_coding	439.418	1.33109	0.201797	6.5962	4.21839e-11	2.74394e-09
1279	ENSMUSG00000044566.15	Cage1	protein_coding	92.7469	1.33355	0.386922	3.44657	0.000567751	0.00496114
1567	ENSMUSG00000061603.8	Akap6	protein_coding	125.939	1.3345	0.421547	3.16573	0.00154693	0.0109866
294	ENSMUSG00000021565.16	Slc6a19	protein_coding	73.4927	1.33954	0.361408	3.70644	0.000210194	0.00218409
1829	ENSMUSG00000096775.1	Gm5796	protein_coding	137.362	1.33984	0.292919	4.57409	4.78298e-06	8.91522e-05
980	ENSMUSG00000035189.17	Ano4	protein_coding	104.826	1.34815	0.427743	3.15176	0.00162289	0.0114082
678	ENSMUSG00000028776.14	Tinagl1	protein_coding	2845.34	1.34892	0.185146	7.28572	3.19956e-13	2.78767e-11
1538	ENSMUSG00000059334.6	Zfp36l3	protein_coding	204.493	1.34893	0.50833	2.65364	0.00796276	0.0400596
1456	ENSMUSG00000054046.7	Klk13	protein_coding	177.549	1.34894	0.380304	3.547	0.000389648	0.00366131
1280	ENSMUSG00000044626.13	Liph	protein_coding	140.185	1.34954	0.267186	5.05093	4.39664e-07	1.16229e-05
1265	ENSMUSG00000044037.15	Als2cl	protein_coding	649.72	1.35063	0.190523	7.08905	1.35032e-12	1.08006e-10
144	ENSMUSG00000012428.9	Steap4	protein_coding	38.1792	1.35193	0.48038	2.81429	0.0048885	0.0273347
364	ENSMUSG00000022780.5	Meltf	protein_coding	51.0532	1.35688	0.420728	3.22509	0.00125934	0.00928148
554	ENSMUSG00000026715.12	Serpinc1	protein_coding	1886.55	1.35704	0.48807	2.78043	0.00542869	0.0296485
153	ENSMUSG00000015312.9	Gadd45b	protein_coding	487.696	1.36981	0.321407	4.26191	2.02685e-05	0.000306056
1421	ENSMUSG00000051985.12	Igfn1	protein_coding	42.7089	1.3706	0.521953	2.62591	0.00864173	0.042732
1128	ENSMUSG00000039217.13	Il18	protein_coding	49.4845	1.37142	0.411685	3.33122	0.000864654	0.00689568
801	ENSMUSG00000031173.13	Otc	protein_coding	118.013	1.37147	0.379291	3.61588	0.000299328	0.00292519
1102	ENSMUSG00000038521.17	C1s1	protein_coding	88.7515	1.37402	0.358869	3.82876	0.000128788	0.00144676
816	ENSMUSG00000031444.16	F10	protein_coding	913.078	1.37554	0.215455	6.38435	1.72131e-10	1.0077e-08
1785	ENSMUSG00000091490.3	Triml2	protein_coding	300.407	1.37988	0.258928	5.32922	9.86381e-08	3.16153e-06
1312	ENSMUSG00000046207.14	Pik3r6	protein_coding	92.6722	1.38906	0.471563	2.94566	0.00322271	0.0196346
1332	ENSMUSG00000046942.17	Mageb16	protein_coding	916.979	1.38932	0.484631	2.86677	0.00414691	0.023997
1154	ENSMUSG00000040265.16	Dnm3	protein_coding	93.8523	1.39083	0.328991	4.22755	2.36247e-05	0.000350741
1712	ENSMUSG00000074604.9	Mgst2	protein_coding	52.7722	1.39532	0.455572	3.0628	0.00219279	0.0144561
513	ENSMUSG00000026042.16	Col5a2	protein_coding	6072.27	1.39601	0.175885	7.93707	2.07018e-15	2.52753e-13
1370	ENSMUSG00000048978.14	Nrsn1	protein_coding	48.6133	1.39735	0.417383	3.34788	0.000814324	0.00659257
1298	ENSMUSG00000045330.8	4933402E13Rik	protein_coding	4989.32	1.40141	0.220983	6.34174	2.27191e-10	1.28936e-08
802	ENSMUSG00000031179.14	3830417A13Rik	protein_coding	375.087	1.40409	0.398419	3.52416	0.000424832	0.00392632
398	ENSMUSG00000023885.9	Thbs2	protein_coding	110.123	1.4048	0.332964	4.21908	2.45299e-05	0.000363309
1286	ENSMUSG00000044770.14	Scml4	protein_coding	169.641	1.40786	0.32338	4.35357	1.3394e-05	0.000213544
588	ENSMUSG00000027233.4	Patl2	protein_coding	86.0591	1.41304	0.403394	3.50287	0.000460266	0.00419118
1194	ENSMUSG00000041362.17	Shtn1	protein_coding	612.874	1.41379	0.248916	5.67978	1.34864e-08	5.26908e-07
43	ENSMUSG00000002020.15	Ltbp2	protein_coding	34.5691	1.41508	0.52417	2.69966	0.00694095	0.0360109
1076	ENSMUSG00000037960.11	Card19	protein_coding	539.406	1.42269	0.220393	6.45523	1.08058e-10	6.48976e-09
1181	ENSMUSG00000040752.16	Myh6	protein_coding	89.9958	1.42379	0.370641	3.84144	0.000122315	0.00138918
896	ENSMUSG00000032596.14	Uba7	protein_coding	164.387	1.42472	0.45632	3.1222	0.00179504	0.0123562
1689	ENSMUSG00000073234.4	Gm8773	protein_coding	65.4662	1.42605	0.380775	3.74512	0.000180307	0.00191976
708	ENSMUSG00000029275.18	Gfi1	protein_coding	30.4061	1.4268	0.47644	2.99471	0.00274706	0.0173283
1309	ENSMUSG00000045954.7	Cavin2	protein_coding	601.664	1.42934	0.197545	7.2355	4.63801e-13	3.89467e-11
1713	ENSMUSG00000074622.4	Mafb	protein_coding	503.012	1.43041	0.1752	8.16442	3.22975e-16	4.37502e-14
1483	ENSMUSG00000055214.15	Pld5	protein_coding	111.19	1.43249	0.371694	3.85395	0.000116227	0.0013296
1667	ENSMUSG00000071068.7	Treml2	protein_coding	140.428	1.4366	0.49758	2.88718	0.0038871	0.0228281
666	ENSMUSG00000028518.8	Prkaa2	protein_coding	1113.03	1.44005	0.187728	7.67092	1.70773e-14	1.75537e-12
1373	ENSMUSG00000049422.7	Chchd10	protein_coding	1946.55	1.44113	0.224627	6.41565	1.40226e-10	8.34073e-09
1526	ENSMUSG00000058183.14	Mmel1	protein_coding	66.3654	1.44465	0.403301	3.58205	0.000340904	0.00327968
789	ENSMUSG00000030862.13	Cpxm2	protein_coding	168.54	1.44582	0.474442	3.04742	0.00230815	0.0150932
22	ENSMUSG00000001348.15	Acp5	protein_coding	1142.45	1.44998	0.27353	5.30097	1.15188e-07	3.58067e-06
586	ENSMUSG00000027215.13	Cd82	protein_coding	2137.63	1.4522	0.417922	3.47481	0.000511222	0.00456557
809	ENSMUSG00000031362.17	Xlr4c	protein_coding	303.551	1.46251	0.445835	3.28039	0.00103662	0.00794287
1266	ENSMUSG00000044041.4	Krt13	protein_coding	59.6584	1.46532	0.500851	2.92567	0.0034372	0.0206957
1582	ENSMUSG00000062563.15	Cys1	protein_coding	97.1851	1.47227	0.367537	4.00578	6.18139e-05	0.000788413
1486	ENSMUSG00000055341.10	Zfp457	protein_coding	27.8681	1.47694	0.552513	2.67314	0.00751451	0.0383699
1651	ENSMUSG00000070280.13	Slc22a14	protein_coding	64.325	1.48024	0.387749	3.81752	0.000134802	0.0015025
1773	ENSMUSG00000090125.3	Pou3f1	protein_coding	498.171	1.48652	0.403186	3.68693	0.000226979	0.00232594
1647	ENSMUSG00000069867.3	Pabpn1l	protein_coding	27.961	1.48974	0.568045	2.62257	0.00872697	0.0430358
826	ENSMUSG00000031654.16	Cbln1	protein_coding	1355.94	1.49903	0.198117	7.56639	3.8373e-14	3.76786e-12
184	ENSMUSG00000018459.15	Slc13a3	protein_coding	1309.54	1.49918	0.245477	6.10723	1.01376e-09	5.11233e-08
1626	ENSMUSG00000067714.13	Lpar5	protein_coding	41.1918	1.5004	0.579881	2.58743	0.00966959	0.046405
1548	ENSMUSG00000060224.4	Pyroxd2	protein_coding	59.2834	1.50081	0.396856	3.78174	0.000155737	0.0016971
976	ENSMUSG00000035031.15	C8a	protein_coding	49.8405	1.50088	0.521471	2.87816	0.00399996	0.0233799
132	ENSMUSG00000010044.12	Zmynd10	protein_coding	120.031	1.50381	0.303753	4.95077	7.39186e-07	1.79084e-05
1776	ENSMUSG00000090470.2	Prr23a3	protein_coding	64.7436	1.50931	0.50277	3.002	0.00268211	0.0170345
1415	ENSMUSG00000051490.3	Foxd4	protein_coding	55.385	1.5114	0.479692	3.15077	0.00162842	0.011434
210	ENSMUSG00000019929.16	Dcn	protein_coding	154.264	1.51358	0.410419	3.68789	0.000226122	0.00231844
166	ENSMUSG00000016756.17	Cmah	protein_coding	41.8366	1.51631	0.489824	3.09562	0.00196403	0.0132347
860	ENSMUSG00000032060.10	Cryab	protein_coding	1087.3	1.51745	0.177155	8.56567	1.07447e-17	1.66167e-15
455	ENSMUSG00000024900.5	Cpt1a	protein_coding	148.751	1.51946	0.457197	3.32342	0.000889194	0.00704296
304	ENSMUSG00000021791.7	Dydc2	protein_coding	33.9994	1.52196	0.585883	2.59772	0.00938458	0.0454961
1685	ENSMUSG00000073043.5	Atoh1	protein_coding	28.2586	1.52286	0.55871	2.72568	0.00641695	0.0338245
1527	ENSMUSG00000058186.13	Zfp980	protein_coding	75.7147	1.52523	0.452971	3.36717	0.000759433	0.00624161
357	ENSMUSG00000022620.14	Arsa	protein_coding	3803.63	1.52625	0.159506	9.56859	1.08376e-21	2.2855e-19
733	ENSMUSG00000029716.13	Tfr2	protein_coding	52.458	1.52682	0.509301	2.99788	0.00271862	0.017197
551	ENSMUSG00000026676.7	Ccdc3	protein_coding	106.524	1.53289	0.464123	3.30276	0.000957368	0.00744941
113	ENSMUSG00000007279.14	Scube2	protein_coding	128.822	1.533	0.412292	3.71823	0.000200621	0.00209871
1847	ENSMUSG00000112920.1	Spata22	protein_coding	84.9175	1.53348	0.447992	3.42301	0.000619308	0.00532446
1283	ENSMUSG00000044681.19	Cnpy1	protein_coding	106.784	1.53714	0.393966	3.90172	9.55106e-05	0.00113548
1353	ENSMUSG00000047822.8	Angptl8	protein_coding	21.2444	1.53877	0.593374	2.59325	0.00950733	0.0458755
891	ENSMUSG00000032511.17	Scn5a	protein_coding	346.146	1.53888	0.239641	6.42163	1.3482e-10	8.04501e-09
1732	ENSMUSG00000078350.11	Smim1	protein_coding	2409.18	1.54552	0.236266	6.54145	6.09233e-11	3.81964e-09
343	ENSMUSG00000022415.12	Syngr1	protein_coding	266.873	1.56733	0.461867	3.39348	0.000690118	0.005803
356	ENSMUSG00000022619.5	Mapk8ip2	protein_coding	1577.83	1.57312	0.279426	5.62982	1.80399e-08	6.90276e-07
545	ENSMUSG00000026621.13	Mtarc1	protein_coding	528.036	1.57645	0.257461	6.12308	9.17835e-10	4.69233e-08
1257	ENSMUSG00000043424.10	Eif3j2	protein_coding	8021.43	1.57756	0.162193	9.72647	2.32521e-22	5.13706e-20
494	ENSMUSG00000025504.14	Eps8l2	protein_coding	2516.17	1.58493	0.26178	6.05443	1.40915e-09	6.88184e-08
79	ENSMUSG00000004951.10	Hspb1	protein_coding	1070.82	1.58661	0.547941	2.89559	0.00378441	0.0223311
57	ENSMUSG00000003051.13	Elf3	protein_coding	1362.91	1.58733	0.458059	3.46535	0.000529545	0.00468305
876	ENSMUSG00000032278.11	Paqr5	protein_coding	55.9721	1.58858	0.373453	4.25377	2.10202e-05	0.000315864
185	ENSMUSG00000018486.2	Wnt9b	protein_coding	230.337	1.59409	0.363954	4.37992	1.18723e-05	0.000193268
503	ENSMUSG00000025726.11	Slc28a1	protein_coding	29.0266	1.59686	0.565629	2.82317	0.0047552	0.0268554
1738	ENSMUSG00000078627.9	Marchf10	protein_coding	31.8083	1.60075	0.519875	3.0791	0.00207627	0.0138553
559	ENSMUSG00000026840.14	Lamc3	protein_coding	27.6028	1.60124	0.578595	2.76746	0.00564942	0.0305573
1387	ENSMUSG00000050272.10	Dscam	protein_coding	233.868	1.60202	0.244808	6.54398	5.99017e-11	3.79405e-09
1399	ENSMUSG00000050830.17	Vwc2	protein_coding	118.611	1.60462	0.340257	4.71591	2.40628e-06	4.95075e-05
928	ENSMUSG00000033688.10	1300017J02Rik	protein_coding	112.809	1.60834	0.312577	5.14541	2.66932e-07	7.56295e-06
245	ENSMUSG00000020524.16	Gria1	protein_coding	44.9335	1.61065	0.531969	3.02771	0.00246412	0.0159224
1663	ENSMUSG00000070837.5	Aurkc	protein_coding	54.9691	1.61198	0.519147	3.10505	0.00190248	0.0129232
1843	ENSMUSG00000110185.2	Igip	protein_coding	258.059	1.61374	0.352463	4.57847	4.68386e-06	8.75359e-05
1551	ENSMUSG00000060275.14	Nrg2	protein_coding	110.26	1.62882	0.480606	3.38909	0.000701244	0.0058828
1287	ENSMUSG00000044816.10	D630023F18Rik	protein_coding	30.876	1.63321	0.48335	3.37894	0.000727657	0.00605554
720	ENSMUSG00000029490.4	Mfsd7a	protein_coding	25.1562	1.63509	0.549978	2.97301	0.00294896	0.0183647
16	ENSMUSG00000001014.6	Icam4	protein_coding	86.1381	1.63575	0.575958	2.84005	0.00451065	0.0257723
1342	ENSMUSG00000047428.14	Dlk2	protein_coding	34.9287	1.64217	0.472992	3.47189	0.000516809	0.00460218
875	ENSMUSG00000032246.14	Calml4	protein_coding	50.566	1.64951	0.500263	3.29728	0.000976262	0.00755525
334	ENSMUSG00000022245.15	Skor1	protein_coding	31.9297	1.65174	0.516614	3.19723	0.00138752	0.0099882
1612	ENSMUSG00000065999.13	Zfp985	protein_coding	448.154	1.65588	0.208948	7.92485	2.28429e-15	2.73495e-13
684	ENSMUSG00000028838.11	Extl1	protein_coding	393.994	1.65904	0.230545	7.19614	6.19402e-13	5.10883e-11
1336	ENSMUSG00000047085.14	Lrrc4b	protein_coding	158.618	1.67285	0.314662	5.31635	1.05871e-07	3.34141e-06
1741	ENSMUSG00000078906.9	Gm14444	protein_coding	30.1506	1.67319	0.597502	2.80031	0.00510529	0.0282144
1835	ENSMUSG00000098387.2	Pet117	protein_coding	190.85	1.67371	0.393101	4.25771	2.0653e-05	0.000310851
1673	ENSMUSG00000071724.5	Smpd5	protein_coding	22.9879	1.67744	0.609496	2.75218	0.00591996	0.0316881
1825	ENSMUSG00000096574.7	Gm2956	protein_coding	122.468	1.68799	0.441221	3.82574	0.000130382	0.0014629
137	ENSMUSG00000010601.14	Apol7a	protein_coding	161.605	1.68948	0.416346	4.05788	4.95206e-05	0.000651776
783	ENSMUSG00000030762.11	Aqp8	protein_coding	2903.35	1.70048	0.256324	6.6341	3.26481e-11	2.15617e-09
1820	ENSMUSG00000096146.2	Kcnj11	protein_coding	33.3661	1.71065	0.513118	3.33384	0.000856564	0.00685473
390	ENSMUSG00000023403.14	Stk31	protein_coding	79.0631	1.71601	0.580281	2.9572	0.00310446	0.0191023
223	ENSMUSG00000020085.15	Aifm2	protein_coding	68.7126	1.71628	0.474198	3.61933	0.000295368	0.00289258
862	ENSMUSG00000032066.9	Bco2	protein_coding	82.8531	1.73653	0.36397	4.77107	1.83251e-06	3.93154e-05
1104	ENSMUSG00000038530.11	Rgs4	protein_coding	278.537	1.74427	0.371468	4.69561	2.65814e-06	5.3736e-05
422	ENSMUSG00000024186.15	Rgs11	protein_coding	49.8354	1.74917	0.53512	3.26874	0.00108029	0.00818462
1185	ENSMUSG00000040896.16	Kcnd3	protein_coding	234.919	1.75154	0.214233	8.17589	2.93685e-16	4.11314e-14
1368	ENSMUSG00000048865.16	Arhgap30	protein_coding	58.9519	1.75549	0.358868	4.89175	9.99413e-07	2.33004e-05
1290	ENSMUSG00000045010.14	Gm4779	protein_coding	72.3696	1.75731	0.619735	2.83559	0.00457418	0.0260586
885	ENSMUSG00000032446.14	Eomes	protein_coding	221.22	1.7586	0.53767	3.27078	0.0010725	0.00814379
1563	ENSMUSG00000061186.15	Sfmbt2	protein_coding	3257.88	1.76344	0.59791	2.94935	0.00318444	0.0194782
323	ENSMUSG00000022129.4	Dct	protein_coding	32.2316	1.76589	0.490125	3.60294	0.000314636	0.00306189
243	ENSMUSG00000020475.3	Pgam2	protein_coding	124.237	1.76907	0.293888	6.01955	1.74907e-09	8.32288e-08
265	ENSMUSG00000021061.15	Sptb	protein_coding	2018.42	1.77428	0.435404	4.07502	4.60097e-05	0.000615608
1445	ENSMUSG00000053693.16	Mast1	protein_coding	39.239	1.78006	0.501809	3.54729	0.000389213	0.00365907
1473	ENSMUSG00000054753.9	AU018091	protein_coding	156.644	1.79917	0.57856	3.10974	0.00187249	0.0127634
1643	ENSMUSG00000069302.5	H2ac12	protein_coding	96.6762	1.80134	0.520122	3.46329	0.000533604	0.00471329
209	ENSMUSG00000019909.4	Fam162b	protein_coding	146.564	1.8051	0.272457	6.62526	3.46629e-11	2.28111e-09
98	ENSMUSG00000006310.10	Zbtb32	protein_coding	103.151	1.8137	0.457189	3.96706	7.27651e-05	0.00090751
90	ENSMUSG00000005681.12	Apoa2	protein_coding	3610.53	1.81959	0.407825	4.46168	8.13199e-06	0.000140778
1672	ENSMUSG00000071715.12	Ncf4	protein_coding	39.7689	1.83386	0.711138	2.57877	0.0099154	0.047352
1386	ENSMUSG00000050069.3	Grem2	protein_coding	148.279	1.83866	0.332538	5.52918	3.21738e-08	1.14823e-06
1272	ENSMUSG00000044231.3	Nhlrc1	protein_coding	37.3673	1.8394	0.539849	3.40724	0.000656235	0.00556854
1827	ENSMUSG00000096629.7	Gm3383	protein_coding	387.743	1.84151	0.251672	7.31709	2.53415e-13	2.22885e-11
1129	ENSMUSG00000039239.14	Tgfb2	protein_coding	7053.08	1.84397	0.150242	12.2733	1.25988e-34	4.10189e-32
711	ENSMUSG00000029337.2	Fgf5	protein_coding	38.418	1.84725	0.499255	3.70001	0.000215593	0.00223144
1669	ENSMUSG00000071230.7	Npw	protein_coding	26.0085	1.85064	0.708527	2.61195	0.00900264	0.0441162
1090	ENSMUSG00000038204.13	Asb10	protein_coding	85.7107	1.85583	0.409384	4.53322	5.80924e-06	0.000105902
1150	ENSMUSG00000040136.10	Abcc8	protein_coding	143.354	1.85695	0.351435	5.28391	1.26454e-07	3.88532e-06
647	ENSMUSG00000028132.15	Tlcd4	protein_coding	501.291	1.86338	0.589678	3.16001	0.00157766	0.0111579
1055	ENSMUSG00000037336.14	Mfsd2b	protein_coding	388.068	1.86368	0.647423	2.87861	0.00399433	0.0233778
1717	ENSMUSG00000074796.10	Slc4a11	protein_coding	132.084	1.87317	0.370807	5.0516	4.38128e-07	1.15988e-05
1616	ENSMUSG00000066129.15	Kndc1	protein_coding	99.2274	1.87917	0.480272	3.91273	9.12602e-05	0.00109477
1748	ENSMUSG00000079071.2	Slc28a2b	protein_coding	107.919	1.88595	0.405429	4.65175	3.2913e-06	6.46349e-05
1052	ENSMUSG00000037321.17	Tap1	protein_coding	169.282	1.88614	0.417952	4.51281	6.39755e-06	0.0001146
558	ENSMUSG00000026830.9	Ermn	protein_coding	37.1139	1.88708	0.584206	3.23016	0.00123722	0.00916584
1736	ENSMUSG00000078500.3	Zfp986	protein_coding	17.9541	1.89401	0.682512	2.77506	0.00551921	0.0300192
833	ENSMUSG00000031765.8	Mt1	protein_coding	6921.93	1.89778	0.48539	3.9098	9.2371e-05	0.00110524
1641	ENSMUSG00000069041.8	Slc25a31	protein_coding	70.2113	1.89928	0.444202	4.2757	1.90535e-05	0.000290547
221	ENSMUSG00000020077.14	Srgn	protein_coding	144.385	1.90021	0.485673	3.91252	9.13363e-05	0.00109497
285	ENSMUSG00000021384.14	Susd3	protein_coding	139.496	1.90639	0.381538	4.9966	5.83496e-07	1.47729e-05
965	ENSMUSG00000034825.14	Nrip3	protein_coding	153.424	1.91071	0.384989	4.96302	6.9405e-07	1.70825e-05
926	ENSMUSG00000033644.5	Piwil2	protein_coding	126.168	1.91146	0.648411	2.94792	0.00319922	0.0195296
1166	ENSMUSG00000040543.16	Pitpnm3	protein_coding	18.7478	1.91855	0.636834	3.01264	0.00258989	0.0165564
624	ENSMUSG00000027750.16	Postn	protein_coding	4206.07	1.92793	0.457409	4.21489	2.49904e-05	0.00036954
1660	ENSMUSG00000070708.5	Gtsf1l	protein_coding	90.9808	1.93024	0.604097	3.19525	0.00139709	0.0100532
1466	ENSMUSG00000054422.7	Fabp1	protein_coding	287.967	1.93857	0.422911	4.58387	4.5644e-06	8.56484e-05
761	ENSMUSG00000030382.15	Slc27a5	protein_coding	44.0526	1.94677	0.497272	3.91491	9.0438e-05	0.00108772
1539	ENSMUSG00000059401.14	Mamld1	protein_coding	170.018	1.95167	0.40419	4.8286	1.37497e-06	3.08172e-05
1161	ENSMUSG00000040466.16	Blvrb	protein_coding	1015.05	1.95802	0.298873	6.55134	5.70232e-11	3.64909e-09
963	ENSMUSG00000034796.14	Cpne7	protein_coding	709.935	1.95932	0.635232	3.08442	0.00203948	0.0136539
1632	ENSMUSG00000068154.5	Insm1	protein_coding	19.7589	1.96348	0.653448	3.0048	0.00265753	0.0169073
1363	ENSMUSG00000048442.15	Smim5	protein_coding	32.9878	1.96442	0.630886	3.11376	0.00184723	0.0126358
707	ENSMUSG00000029248.14	Thegl	protein_coding	31.4696	1.97103	0.591586	3.33177	0.000862948	0.00688696
823	ENSMUSG00000031543.18	Ank1	protein_coding	669.438	1.97215	0.667751	2.95342	0.00314272	0.0192866
219	ENSMUSG00000020059.9	Sycp3	protein_coding	98.6632	1.98351	0.343798	5.76939	7.95567e-09	3.30294e-07
156	ENSMUSG00000015599.9	Ttbk1	protein_coding	229.411	1.98539	0.25691	7.72796	1.09284e-14	1.17231e-12
1822	ENSMUSG00000096225.7	Lhx8	protein_coding	63.7314	2.00621	0.35634	5.63004	1.80172e-08	6.90276e-07
964	ENSMUSG00000034810.7	Scn7a	protein_coding	125.773	2.01846	0.370721	5.4447	5.18924e-08	1.79e-06
480	ENSMUSG00000025243.15	Slc6a20b	protein_coding	336.426	2.02318	0.260819	7.75702	8.69489e-15	9.43625e-13
1722	ENSMUSG00000075297.10	H60b	protein_coding	146.307	2.02487	0.355823	5.69066	1.2655e-08	4.98622e-07
1758	ENSMUSG00000079492.2	Gm11127	protein_coding	31.7497	2.02532	0.567494	3.56889	0.000358492	0.00342051
1662	ENSMUSG00000070803.6	Cited4	protein_coding	818.668	2.02807	0.673386	3.01176	0.00259741	0.0165873
544	ENSMUSG00000026614.7	Slc30a10	protein_coding	396.114	2.0298	0.670209	3.02861	0.00245682	0.0158808
1375	ENSMUSG00000049538.14	Adamts16	protein_coding	17.8735	2.03941	0.655613	3.11069	0.00186652	0.0127349
1850	ENSMUSG00000114133.1	Gm20075	protein_coding	1307.43	2.04152	0.240553	8.48675	2.125e-17	3.15486e-15
1335	ENSMUSG00000047040.9	Prr15l	protein_coding	40.3593	2.04327	0.495662	4.12229	3.75117e-05	0.000521064
1786	ENSMUSG00000091563.8	Gm8108	protein_coding	229.835	2.05276	0.209122	9.81607	9.60122e-23	2.17292e-20
1497	ENSMUSG00000056055.13	Sag	protein_coding	81.4082	2.05602	0.40177	5.11739	3.09796e-07	8.59372e-06
1744	ENSMUSG00000079008.2	Gm14124	protein_coding	67.5233	2.05885	0.73419	2.80425	0.00504339	0.0279806
1499	ENSMUSG00000056158.14	Car10	protein_coding	24.0223	2.0662	0.593214	3.48306	0.000495718	0.00444631
1140	ENSMUSG00000039717.16	Ralyl	protein_coding	24.099	2.06936	0.591083	3.50097	0.000463568	0.00421504
1564	ENSMUSG00000061356.13	Nuggc	protein_coding	18.9908	2.07353	0.661206	3.13598	0.00171282	0.0119006
1696	ENSMUSG00000073802.5	Cdkn2b	protein_coding	30.1166	2.08181	0.688671	3.02294	0.00250332	0.0161136
832	ENSMUSG00000031762.7	Mt2	protein_coding	5520.18	2.08521	0.61746	3.37708	0.000732585	0.00607476
1028	ENSMUSG00000036594.15	H2-Aa	protein_coding	21.78	2.08952	0.723121	2.88958	0.00385757	0.022669
1145	ENSMUSG00000039956.9	Mrap	protein_coding	65.9072	2.09024	0.78086	2.67685	0.00743181	0.0380363
1098	ENSMUSG00000038422.2	Hdhd3	protein_coding	457.925	2.09129	0.240006	8.71351	2.94596e-18	4.83815e-16
901	ENSMUSG00000032726.12	Bmp8a	protein_coding	29.8964	2.09783	0.791772	2.64955	0.00806002	0.0404046
922	ENSMUSG00000033491.13	Prss35	protein_coding	1073.32	2.1053	0.242201	8.69234	3.55052e-18	5.68023e-16
1790	ENSMUSG00000091705.8	H2-Q2	protein_coding	571.365	2.10913	0.30148	6.99592	2.63529e-12	2.02928e-10
585	ENSMUSG00000027208.14	Fgf7	protein_coding	16.5514	2.11372	0.811155	2.60582	0.00916547	0.0446907
1745	ENSMUSG00000079009.8	Gm14139	protein_coding	103.221	2.16276	0.568169	3.80654	0.000140925	0.0015595
1093	ENSMUSG00000038242.12	Aox4	protein_coding	50.5263	2.18352	0.552182	3.95435	7.67427e-05	0.000948197
188	ENSMUSG00000018654.17	Ikzf1	protein_coding	460.922	2.21911	0.679573	3.26544	0.00109294	0.00825848
347	ENSMUSG00000022468.12	Endou	protein_coding	38.6364	2.22527	0.762022	2.92022	0.00349784	0.0209802
1830	ENSMUSG00000096793.7	Gm3002	protein_coding	195.587	2.24094	0.262106	8.54975	1.23352e-17	1.89187e-15
1532	ENSMUSG00000058794.12	Nfe2	protein_coding	268.194	2.2493	0.866765	2.59505	0.00945777	0.0457553
181	ENSMUSG00000018259.13	Prl8a2	protein_coding	42.2878	2.25043	0.793956	2.83445	0.00459053	0.0261322
1470	ENSMUSG00000054580.14	Pla2r1	protein_coding	241.583	2.26159	0.326136	6.93449	4.07692e-12	3.04269e-10
193	ENSMUSG00000018845.14	Unc45b	protein_coding	85.6662	2.27258	0.729249	3.11633	0.00183116	0.0125559
1524	ENSMUSG00000058147.1	Xlr3c	protein_coding	78.2684	2.29981	0.600642	3.82891	0.000128711	0.00144676
1305	ENSMUSG00000045699.4	Gm21411	protein_coding	79.0815	2.29997	0.453728	5.06906	3.99775e-07	1.07678e-05
1751	ENSMUSG00000079386.8	Gm3173	protein_coding	97.6186	2.31064	0.349182	6.61728	3.65856e-11	2.39069e-09
683	ENSMUSG00000028836.14	Slc30a2	protein_coding	351.999	2.31173	0.405148	5.70589	1.15736e-08	4.649e-07
488	ENSMUSG00000025400.11	Tac2	protein_coding	151.451	2.31197	0.476627	4.85068	1.23037e-06	2.80537e-05
562	ENSMUSG00000026875.14	Traf1	protein_coding	33.8331	2.31292	0.635394	3.64014	0.000272495	0.00271151
682	ENSMUSG00000028825.7	Rhd	protein_coding	65.7682	2.33618	0.698754	3.34335	0.000827746	0.00667013
1701	ENSMUSG00000074063.10	Osgin1	protein_coding	116.473	2.33747	0.366297	6.38136	1.75524e-10	1.02112e-08
744	ENSMUSG00000030000.10	Add2	protein_coding	447.115	2.34856	0.755027	3.11057	0.00186726	0.0127353
507	ENSMUSG00000025889.13	Snca	protein_coding	245.281	2.35488	0.870691	2.70461	0.0068385	0.0355886
777	ENSMUSG00000030693.10	Klk10	protein_coding	411.322	2.35848	0.389991	6.04752	1.47092e-09	7.12722e-08
584	ENSMUSG00000027186.15	Elf5	protein_coding	301.985	2.36024	0.919897	2.56576	0.0102949	0.0487381
866	ENSMUSG00000032089.16	Il10ra	protein_coding	17.6129	2.38761	0.831769	2.87052	0.00409795	0.0237735
1162	ENSMUSG00000040478.14	Prdm13	protein_coding	29.641	2.38841	0.873831	2.73326	0.00627108	0.0332036
1198	ENSMUSG00000041550.4	Serpina5	protein_coding	27.48	2.41138	0.545689	4.41896	9.9177e-06	0.000167169
948	ENSMUSG00000034394.14	Lif	protein_coding	51.2353	2.46213	0.772759	3.18615	0.0014418	0.0103359
1573	ENSMUSG00000062132.10	Arhgap33os	protein_coding	33.7179	2.47203	0.744541	3.32021	0.0008995	0.00709134
1674	ENSMUSG00000071771.4	Rhox4b	protein_coding	139.645	2.47755	0.614754	4.03015	5.57404e-05	0.000721864
410	ENSMUSG00000023987.14	Pgc	protein_coding	307.643	2.49576	0.466452	5.35052	8.77031e-08	2.86125e-06
540	ENSMUSG00000026532.7	Spta1	protein_coding	255.049	2.49772	0.917691	2.72175	0.00649381	0.0340912
1492	ENSMUSG00000055691.5	Gja6	protein_coding	56.6568	2.50478	0.66891	3.74457	0.000180703	0.00192287
330	ENSMUSG00000022212.15	Cpne6	protein_coding	26.1154	2.51455	0.588564	4.27235	1.93426e-05	0.000294471
1606	ENSMUSG00000064293.14	Cntn4	protein_coding	31.0577	2.51624	0.831865	3.02482	0.00248779	0.0160419
681	ENSMUSG00000028794.13	A3galt2	protein_coding	186.655	2.55062	0.417089	6.11529	9.63795e-10	4.9003e-08
1219	ENSMUSG00000042345.15	Ubash3a	protein_coding	25.1583	2.57476	0.835758	3.08075	0.00206478	0.0137885
1761	ENSMUSG00000079633.3	Rhox4d	protein_coding	64.9642	2.58704	0.834354	3.10065	0.00193099	0.013069
1425	ENSMUSG00000052305.6	Hbb-bs	protein_coding	740.97	2.60129	0.777655	3.34504	0.000822706	0.00664684
1579	ENSMUSG00000062518.7	Zfp534	protein_coding	195.925	2.60515	0.291938	8.92363	4.51263e-19	7.90051e-17
1408	ENSMUSG00000051176.6	Zfp42	protein_coding	213.777	2.61641	0.54598	4.79213	1.65017e-06	3.59857e-05
1655	ENSMUSG00000070532.5	Ccdc190	protein_coding	103.18	2.65315	0.455217	5.82832	5.5989e-09	2.39964e-07
122	ENSMUSG00000008482.9	Rnf151	protein_coding	106.634	2.65449	0.594202	4.46732	7.92052e-06	0.00013763
1276	ENSMUSG00000044303.6	Cdkn2a	protein_coding	412.476	2.66923	0.372617	7.16346	7.86663e-13	6.40302e-11
1644	ENSMUSG00000069309.2	Hist1h2an	protein_coding	39.0706	2.67329	0.785222	3.4045	0.000662847	0.0056067
464	ENSMUSG00000025069.15	Gsto2	protein_coding	85.7171	2.6746	0.791928	3.37733	0.000731944	0.00607348
1463	ENSMUSG00000054342.8	Kcnn4	protein_coding	193.204	2.69261	0.558163	4.82406	1.40666e-06	3.14896e-05
930	ENSMUSG00000033770.13	Clcnka	protein_coding	17.9201	2.72303	0.799573	3.4056	0.000660185	0.00559183
1330	ENSMUSG00000046814.3	Gchfr	protein_coding	276.642	2.7244	0.22682	12.0113	3.09958e-33	9.42983e-31
388	ENSMUSG00000023333.8	Gcm1	protein_coding	50.2547	2.73212	0.780772	3.49926	0.000466558	0.00423393
1531	ENSMUSG00000058550.15	Dppa4	protein_coding	115.735	2.74086	0.584143	4.6921	2.70421e-06	5.44303e-05
548	ENSMUSG00000026656.15	Fcgr2b	protein_coding	20.6097	2.74258	0.705695	3.88635	0.000101764	0.00119603
561	ENSMUSG00000026873.9	Phf19	protein_coding	624.606	2.74266	0.90881	3.01785	0.00254571	0.0163246
240	ENSMUSG00000020429.7	Igfbp1	protein_coding	375.671	2.79629	0.827443	3.37943	0.000726354	0.00604741
1517	ENSMUSG00000057697.2	Vmn1r53	protein_coding	14.7405	2.79679	0.902671	3.09835	0.00194601	0.0131371
1505	ENSMUSG00000056457.6	Prl2c3	protein_coding	51.8585	2.81404	0.896405	3.13925	0.00169379	0.0117904
593	ENSMUSG00000027296.7	Itpka	protein_coding	82.6967	2.8291	0.413351	6.8443	7.68491e-12	5.57096e-10
557	ENSMUSG00000026815.14	Gfi1b	protein_coding	187.322	2.848	0.554749	5.13385	2.8387e-07	8.00618e-06
1700	ENSMUSG00000073940.3	Hbb-bt	protein_coding	154.729	2.8695	0.64367	4.45803	8.27181e-06	0.000142931
196	ENSMUSG00000018924.6	Alox15	protein_coding	126.822	2.93029	0.422737	6.9317	4.158e-12	3.08657e-10
381	ENSMUSG00000023216.13	Epb42	protein_coding	170.587	2.93507	0.625591	4.69168	2.70972e-06	5.44821e-05
1715	ENSMUSG00000074652.3	Myh7b	protein_coding	224.745	2.94649	0.259398	11.3589	6.69563e-30	1.82731e-27
1690	ENSMUSG00000073294.4	AU022751	protein_coding	19.6366	2.95853	0.857035	3.45205	0.000556343	0.00488855
1132	ENSMUSG00000039329.8	Tex19.1	protein_coding	982.05	2.96806	0.924447	3.21063	0.00132445	0.00965025
799	ENSMUSG00000031162.14	Gata1	protein_coding	661.432	2.97884	1.07574	2.76911	0.00562094	0.0304298
5	ENSMUSG00000000244.17	Tspan32	protein_coding	167.686	2.98027	0.596943	4.99255	5.9588e-07	1.50032e-05
1419	ENSMUSG00000051839.7	Gypa	protein_coding	584.206	2.98149	1.09485	2.72321	0.00646514	0.0339903
628	ENSMUSG00000027869.14	Hsd3b6	protein_coding	18.0646	3.0099	0.90421	3.32876	0.000872337	0.00694502
1461	ENSMUSG00000054191.9	Klf1	protein_coding	564.483	3.01694	1.00635	2.99792	0.00271831	0.017197
1011	ENSMUSG00000036123.8	Slc9a3	protein_coding	100.128	3.05003	0.670922	4.54603	5.46663e-06	0.000100148
1649	ENSMUSG00000069917.7	Hba-a2	protein_coding	3907.83	3.05348	1.1342	2.6922	0.00709833	0.0366734
289	ENSMUSG00000021456.8	Fbp2	protein_coding	369.291	3.1261	0.291339	10.7301	7.35046e-27	1.84337e-24
1424	ENSMUSG00000052217.6	Hbb-bh1	protein_coding	36449.2	3.17851	1.14163	2.78418	0.00536626	0.029394
596	ENSMUSG00000027317.8	Ppp1r14d	protein_coding	212.954	3.18019	0.328562	9.67912	3.69887e-22	7.98182e-20
1724	ENSMUSG00000075334.2	Rprm	protein_coding	1792.84	3.19073	0.196944	16.2012	4.94432e-59	3.05856e-56
1490	ENSMUSG00000055609.8	Hba-x	protein_coding	29233.5	3.26796	1.18343	2.76144	0.00575475	0.0309915
497	ENSMUSG00000025573.4	6030468B19Rik	protein_coding	41.5591	3.27049	0.868175	3.76709	0.000165163	0.00178619
594	ENSMUSG00000027297.14	Ltk	protein_coding	114.708	3.28478	0.375221	8.75425	2.05471e-18	3.43525e-16
1388	ENSMUSG00000050335.17	Lgals3	protein_coding	148.049	3.3046	0.415102	7.96095	1.70728e-15	2.11225e-13
1762	ENSMUSG00000079635.2	Rhox4c	protein_coding	39.9971	3.32423	1.01349	3.27998	0.00103814	0.00794549
1067	ENSMUSG00000037548.15	H2-DMb2	protein_coding	19.5766	3.32485	0.925947	3.59075	0.000329727	0.00318536
387	ENSMUSG00000023328.14	Ache	protein_coding	100.359	3.32604	0.800461	4.15516	3.2506e-05	0.00046156
1740	ENSMUSG00000078747.9	Gm20878	protein_coding	89.3043	3.34946	0.410066	8.1681	3.13282e-16	4.30659e-14
1604	ENSMUSG00000064194.10	Zfp936	protein_coding	81.0629	3.36698	0.767242	4.38842	1.14177e-05	0.000187513
608	ENSMUSG00000027434.11	Nkx2-2	protein_coding	53.0239	3.38946	0.585129	5.79267	6.92763e-09	2.9021e-07
1848	ENSMUSG00000113061.1	Rps18-ps5	protein_coding	2461.32	3.40512	1.16718	2.9174	0.0035296	0.0211434
1084	ENSMUSG00000038086.4	Hspb2	protein_coding	214.214	3.40569	0.350591	9.71413	2.62477e-22	5.73065e-20
94	ENSMUSG00000006200.3	Rhox6	protein_coding	827.806	3.41104	0.97692	3.49162	0.000480093	0.00434189
1553	ENSMUSG00000060499.7	Rpl10l	protein_coding	53.2119	3.43597	0.561498	6.11929	9.39933e-10	4.79211e-08
1691	ENSMUSG00000073400.6	Trim10	protein_coding	322.82	3.44105	1.19852	2.87108	0.00409076	0.0237555
1794	ENSMUSG00000092225.1	Gm2381	protein_coding	61.9626	3.47359	0.918357	3.78239	0.000155327	0.00169363
1650	ENSMUSG00000069919.7	Hba-a1	protein_coding	7162.81	3.4843	1.06601	3.26854	0.00108104	0.0081852
1832	ENSMUSG00000096904.7	Lamtor3-ps	protein_coding	1290.61	3.55245	0.204124	17.4034	7.77968e-68	5.5529e-65
987	ENSMUSG00000035299.16	Mid1	protein_coding	10644.4	3.61221	0.182411	19.8026	2.82851e-87	2.62457e-84
915	ENSMUSG00000033220.7	Rac2	protein_coding	39.4917	3.6174	0.615695	5.87531	4.22064e-09	1.86049e-07
958	ENSMUSG00000034690.13	Nlrp4c	protein_coding	19.5912	3.71689	1.08995	3.41017	0.000649234	0.00552384
303	ENSMUSG00000021751.13	Acox2	protein_coding	50.5362	3.81472	0.585177	6.51891	7.08187e-11	4.4251e-09
1750	ENSMUSG00000079364.3	Gm3558	protein_coding	638.951	3.90485	0.193387	20.1919	1.15321e-90	1.12638e-87
615	ENSMUSG00000027556.15	Car1	protein_coding	67.151	3.988	0.934401	4.26797	1.97261e-05	0.000299083
1837	ENSMUSG00000103034.1	Gm8797	protein_coding	560.967	3.99123	1.36348	2.92725	0.00341973	0.0206318
1803	ENSMUSG00000094370.7	Gm3373	protein_coding	469.901	4.01833	0.28536	14.0816	4.92555e-45	2.34381e-42
1781	ENSMUSG00000090872.8	Gm3239	protein_coding	22.315	4.12446	1.22709	3.36118	0.000776104	0.0063477
406	ENSMUSG00000023926.8	Rhag	protein_coding	60.4549	4.19476	0.93161	4.5027	6.70944e-06	0.000119495
625	ENSMUSG00000027794.4	Sohlh2	protein_coding	20.8841	4.21312	1.02989	4.09083	4.29837e-05	0.000581001
1754	ENSMUSG00000079396.4	Gm3411	protein_coding	1105.94	4.36837	0.141488	30.8745	2.631e-209	6.10327e-206
1753	ENSMUSG00000079391.10	Gm2974	protein_coding	677.096	4.82758	0.200225	24.1107	1.92934e-128	2.98372e-125
692	ENSMUSG00000028979.17	Masp2	protein_coding	70.5666	5.25463	0.876256	5.99668	2.01391e-09	9.36697e-08
1737	ENSMUSG00000078503.9	Zfp990	protein_coding	2798.16	5.2932	0.244175	21.6779	3.31983e-104	4.40067e-101
1792	ENSMUSG00000091756.1	Gm3095	protein_coding	162.219	5.34744	0.396095	13.5004	1.55511e-41	7.03894e-39
1034	ENSMUSG00000036814.13	Slc6a20a	protein_coding	16.8671	5.39047	0.958802	5.62208	1.88669e-08	7.20436e-07
1358	ENSMUSG00000048087.6	Gm4737	protein_coding	15485.8	5.44928	0.402709	13.5316	1.01815e-41	4.72372e-39
1534	ENSMUSG00000059040.5	Eno1b	protein_coding	46924.5	5.56995	0.435604	12.7867	1.94485e-37	7.07697e-35
1813	ENSMUSG00000095623.1	Il11ra2	protein_coding	40.0534	5.80893	0.845445	6.87085	6.382e-12	4.66288e-10
1697	ENSMUSG00000073876.3	Gm13305	protein_coding	205.341	5.85668	0.43481	13.4695	2.36389e-41	1.02021e-38
1797	ENSMUSG00000093898.2	Gm3629	protein_coding	165.948	5.97195	0.445135	13.416	4.86993e-41	2.054e-38
1739	ENSMUSG00000078735.4	Il11ra2	protein_coding	43.6815	6.02626	0.837068	7.19925	6.05456e-13	5.02501e-11
1731	ENSMUSG00000078249.5	Hmga1b	protein_coding	51567.3	6.34191	1.34998	4.69778	2.6301e-06	5.32272e-05
1670	ENSMUSG00000071470.4	Ccnb1ip1	protein_coding	484.056	6.91883	0.426639	16.217	3.82187e-59	2.44573e-56
1642	ENSMUSG00000069117.4	Rps18-ps6	protein_coding	21940.3	7.04115	1.46461	4.80753	1.52807e-06	3.37997e-05
1679	ENSMUSG00000072476.6	Gm9008	protein_coding	1140.81	7.31069	0.550154	13.2884	2.70161e-40	1.06673e-37
1802	ENSMUSG00000094258.7	Gm8159	protein_coding	26.966	7.71124	1.32368	5.8256	5.6909e-09	2.43345e-07
1752	ENSMUSG00000079389.10	Gm3149	protein_coding	27.3638	8.06973	1.3294	6.07019	1.27757e-09	6.33933e-08
1783	ENSMUSG00000091400.1	Gm6356	protein_coding	28.2573	8.17052	1.35099	6.04779	1.46847e-09	7.12722e-08
1778	ENSMUSG00000090643.8	Gm3453	protein_coding	40.8171	8.45798	1.26452	6.68867	2.25205e-11	1.51977e-09
1671	ENSMUSG00000071613.11	Gm10340	protein_coding	315.863	8.70939	0.753363	11.5607	6.51862e-31	1.83292e-28
1806	ENSMUSG00000094929.1	Gm3526	protein_coding	53.2805	9.08548	1.25058	7.26503	3.72942e-13	3.1748e-11

## Sheet: Sp5vsInput_annotatedPeaks_q0.1_
Chr	Start	End	PeakID (cmd=annotatePeaks.pl /data/CCRIFX/ccrifx483/analysis/bowtie_mm9_bamfiles/macs2_runs/macs2_runs_withreplicates_qvaluecutoff0.1_July25/Sp5vsInput_q0.1_peaks.bed mm9)	Peak Score	Strand	Focus Ratio/Region Size	Annotation	Detailed Annotation	Distance to TSS	Nearest PromoterID	Entrez ID	Nearest Unigene	Nearest Refseq	Nearest Ensembl	Gene Name	Gene Alias	Gene Description	Gene Type
chr8	68080165	68080428	Sp5vsInput_q0.1_peak_8471	30.7266	+	NA	Intergenic	ORR1D1|LTR|MaLR	-61643	NM_001166372	72925	Mm.380457	XM_006509754	ENSMUSG00000036469	March1	2900024D24Rik|BB085186	membrane-associated ring finger (C3HC4) 1	protein-coding
chr10	126497361	126497530	Sp5vsInput_q0.1_peak_1033	12.6496	+	NA	promoter-TSS (NM_001033262)	promoter-TSS (NM_001033262)	-205	NM_001033262	216438	Mm.37892	NM_001033262		March9	AI608492|BC019560	membrane-associated ring finger (C3HC4) 9	protein-coding
chr10	126493070	126493279	Sp5vsInput_q0.1_peak_1032	4.84713	+	NA	TTS (NM_001033262)	TTS (NM_001033262)	4066	NM_001033262	216438	Mm.37892	NM_001033262		March9	AI608492|BC019560	membrane-associated ring finger (C3HC4) 9	protein-coding
chr1	95375469	95375675	Sp5vsInput_q0.1_peak_271	3.46909	+	NA	promoter-TSS (NM_001159719)	promoter-TSS (NM_001159719)	2	NM_001159717	18000	Mm.428652	XM_006529239	ENSMUSG00000026276	Sept2	AW208991|Nedd-5|Nedd5|mKIAA0158	septin 2	protein-coding
chr11	87394436	87394583	Sp5vsInput_q0.1_peak_1437	5.91067	+	NA	promoter-TSS (NM_001284392)	promoter-TSS (NM_001284392)	-54	NM_001284394	18952	Mm.2214	XM_006532493	ENSMUSG00000020486	Sept4	ARTS|Bh5|OTTMUSG00000001265|Pnutl2	septin 4	protein-coding
chr11	117276226	117276443	Sp5vsInput_q0.1_peak_1696	15.9624	+	NA	Intergenic	Intergenic	82707	NM_001113488	53860	Mm.451420	XM_006533744	ENSMUSG00000059248	Sept9	MSF1|Msf|PNUTL4|Sint1	septin 9	protein-coding
chr11	117193515	117193811	Sp5vsInput_q0.1_peak_1694	11.783	+	NA	promoter-TSS (NM_001113488)	promoter-TSS (NM_001113488)	36	NM_001113488	53860	Mm.451420	XM_006533744	ENSMUSG00000059248	Sept9	MSF1|Msf|PNUTL4|Sint1	septin 9	protein-coding
chr11	117277318	117277556	Sp5vsInput_q0.1_peak_1697	10.7198	+	NA	Intergenic	Intergenic	83810	NM_001113488	53860	Mm.451420	XM_006533744	ENSMUSG00000059248	Sept9	MSF1|Msf|PNUTL4|Sint1	septin 9	protein-coding
chr11	117127320	117127558	Sp5vsInput_q0.1_peak_1692	8.71675	+	NA	promoter-TSS (NM_001113487)	promoter-TSS (NM_001113487)	-121	NM_001113487	53860	Mm.451420	XM_006533744	ENSMUSG00000059248	Sept9	MSF1|Msf|PNUTL4|Sint1	septin 9	protein-coding
chr11	117139597	117139763	Sp5vsInput_q0.1_peak_1693	6.10827	+	NA	intron (NM_001113487, intron 1 of 10)	intron (NM_001113487, intron 1 of 10)	12120	NM_001113487	53860	Mm.451420	XM_006533744	ENSMUSG00000059248	Sept9	MSF1|Msf|PNUTL4|Sint1	septin 9	protein-coding
chr11	117286398	117286539	Sp5vsInput_q0.1_peak_1698	4.82571	+	NA	Intergenic	RMER17C|LTR|ERVK	92841	NM_001113488	53860	Mm.451420	XM_006533744	ENSMUSG00000059248	Sept9	MSF1|Msf|PNUTL4|Sint1	septin 9	protein-coding
chr11	117070762	117070903	Sp5vsInput_q0.1_peak_1690	4.59289	+	NA	intron (NM_001113486, intron 1 of 11)	ORR1C2|LTR|MaLR	9857	NM_001113486	53860	Mm.451420	XM_006533744	ENSMUSG00000059248	Sept9	MSF1|Msf|PNUTL4|Sint1	septin 9	protein-coding
chr11	117106431	117106630	Sp5vsInput_q0.1_peak_1691	3.46916	+	NA	intron (NM_001113486, intron 2 of 11)	intron (NM_001113486, intron 2 of 11)	-21030	NM_001113487	53860	Mm.451420	XM_006533744	ENSMUSG00000059248	Sept9	MSF1|Msf|PNUTL4|Sint1	septin 9	protein-coding
chr11	117235761	117236020	Sp5vsInput_q0.1_peak_1695	3.18966	+	NA	Intergenic	Intergenic	42263	NM_001113488	53860	Mm.451420	XM_006533744	ENSMUSG00000059248	Sept9	MSF1|Msf|PNUTL4|Sint1	septin 9	protein-coding
chr10	58684189	58684672	Sp5vsInput_q0.1_peak_714	14.9518	+	NA	promoter-TSS (NM_172939)	promoter-TSS (NM_172939)	165	NM_001024911	103080	Mm.397041	NM_001024910	ENSMUSG00000019917	Sept10	4921515A04Rik|9430099J10Rik|AA408298|AI874685	septin 10	protein-coding
chr10	58662835	58662976	Sp5vsInput_q0.1_peak_713	4.14516	+	NA	intron (NM_001024910, intron 1 of 9)	Lx2|LINE|L1	21690	NM_001024911	103080	Mm.397041	NM_001024910	ENSMUSG00000019917	Sept10	4921515A04Rik|9430099J10Rik|AA408298|AI874685	septin 10	protein-coding
chr3	144273832	144274034	Sp5vsInput_q0.1_peak_5727	1.64598	+	NA	Intergenic	ORR1C2|LTR|MaLR	40542	NM_053102	93684	Mm.29812	NM_053102	ENSMUSG00000037072	selenoprotein	9430015P09Rik	selenoprotein	protein-coding
chr6	108508043	108508233	Sp5vsInput_q0.1_peak_7494	8.71675	+	NA	Intergenic	ORR1C2|LTR|MaLR	65023	NR_040757	75394	Mm.395061	NR_040757	ENSMUSG00000087341	0610040F04Rik	-	RIKEN cDNA 0610040F04 gene	ncRNA
chr6	108666924	108667125	Sp5vsInput_q0.1_peak_7496	3.46916	+	NA	Intergenic	CT-rich|Low_complexity|Low_complexity	-56096	NR_104577	75394	Mm.395061	NR_040757	ENSMUSG00000087341	0610040F04Rik	-	RIKEN cDNA 0610040F04 gene	ncRNA
chr5	64125119	64125317	Sp5vsInput_q0.1_peak_6599	6.32812	+	NA	intron (NM_177006, intron 2 of 6)	(GGAGA)n|Simple_repeat|Simple_repeat	-78516	NM_029554	76261	Mm.38143	XM_006504177	ENSMUSG00000060512	0610040J01Rik	AI662686	RIKEN cDNA 0610040J01 gene	protein-coding
chr18	11361893	11362072	Sp5vsInput_q0.1_peak_4099	7.90107	+	NA	Intergenic	ID_B1|SINE|B4	-309417	NR_105023	68434	Mm.57626	NR_105022	ENSMUSG00000097222	1010001N08Rik	-	RIKEN cDNA 1010001N08 gene	ncRNA
chr18	11053034	11053316	Sp5vsInput_q0.1_peak_4097	5.31873	+	NA	promoter-TSS (NR_105023)	promoter-TSS (NR_105023)	-610	NR_105023	68434	Mm.57626	NR_105022	ENSMUSG00000097222	1010001N08Rik	-	RIKEN cDNA 1010001N08 gene	ncRNA
chr18	11303566	11303707	Sp5vsInput_q0.1_peak_4098	4.14516	+	NA	Intergenic	B1_Mus2|SINE|Alu	-251071	NR_105023	68434	Mm.57626	NR_105022	ENSMUSG00000097222	1010001N08Rik	-	RIKEN cDNA 1010001N08 gene	ncRNA
chr6	38473952	38474136	Sp5vsInput_q0.1_peak_7276	12.8587	+	NA	Intergenic	Intergenic	-10817	NM_025363	66117	Mm.158971	NM_025363	ENSMUSG00000019689	1110001J03Rik	Fmc1	RIKEN cDNA 1110001J03 gene	protein-coding
chr3	4534246	4534410	Sp5vsInput_q0.1_peak_5336	4.14516	+	NA	Intergenic	(GGAAA)n|Simple_repeat|Simple_repeat	-264380	NR_045272	100503859	Mm.75172	NR_045272		1110015O18Rik	-	RIKEN cDNA 1110015O18 gene	ncRNA
chr3	4744752	4744935	Sp5vsInput_q0.1_peak_5337	1.6472	+	NA	Intergenic	RLTR9C|LTR|ERVK	-53865	NR_045272	100503859	Mm.75172	NR_045272		1110015O18Rik	-	RIKEN cDNA 1110015O18 gene	ncRNA
chr6	14068073	14068294	Sp5vsInput_q0.1_peak_7210	21.9711	+	NA	Intergenic	(TTTCC)n|Simple_repeat|Simple_repeat	246614	NR_045995	76311	Mm.367129	NR_045995	ENSMUSG00000097616	1110019D14Rik	-	RIKEN cDNA 1110019D14 gene	ncRNA
chr11	87526748	87527014	Sp5vsInput_q0.1_peak_1440	14.9518	+	NA	intron (NM_172448, intron 2 of 9)	(TTTCC)n|Simple_repeat|Simple_repeat	13855	NR_045139	68690	Mm.489854	NR_045139		1110028F11Rik	-	RIKEN cDNA 1110028F11 gene	ncRNA
chr11	87496408	87496559	Sp5vsInput_q0.1_peak_1439	6.04943	+	NA	intron (NM_172448, intron 2 of 9)	intron (NM_172448, intron 2 of 9)	-16543	NR_045139	68690	Mm.489854	NR_045139		1110028F11Rik	-	RIKEN cDNA 1110028F11 gene	ncRNA
chr4	11412837	11412995	Sp5vsInput_q0.1_peak_5790	3.27981	+	NA	promoter-TSS (NM_001081183)	promoter-TSS (NM_001081183)	-189	NM_001081183	66185	Mm.331487	XM_006538160	ENSMUSG00000040720	1110037F02Rik	4930422M05Rik|Kiaa1429|mKIAA1429	RIKEN cDNA 1110037F02 gene	protein-coding
chr2	91231635	91231879	Sp5vsInput_q0.1_peak_4942	13.2797	+	NA	intron (NM_175123, intron 2 of 8)	intron (NM_175123, intron 2 of 8)	53042	NM_175123	228356	Mm.386861	XM_006499241	ENSMUSG00000040591	1110051M20Rik	AI586322	RIKEN cDNA 1110051M20 gene	protein-coding
chr9	93886312	93886609	Sp5vsInput_q0.1_peak_9120	12.1745	+	NA	Intergenic	(TTCCC)n|Simple_repeat|Simple_repeat	552040	NM_001033145	68861	Mm.258746	NM_001033145	ENSMUSG00000045414	1190002N15Rik	GoPro49|HASF	RIKEN cDNA 1190002N15 gene	protein-coding
chr11	72861133	72861289	Sp5vsInput_q0.1_peak_1340	2.21396	+	NA	promoter-TSS (NM_025818)	promoter-TSS (NM_025818)	-158	NM_025818	66874	Mm.41903	NM_025818		1200014J11Rik	C130061O14Rik|C78393	RIKEN cDNA 1200014J11 gene	protein-coding
chr10	83417837	83418076	Sp5vsInput_q0.1_peak_902	15.9101	+	NA	Intergenic	Intergenic	232346	NM_001145198	69784	Mm.271188	XM_006514060	ENSMUSG00000087651	1500009L16Rik	2700050C19Rik|OCC-1	RIKEN cDNA 1500009L16 gene	protein-coding
chr10	83284530	83284718	Sp5vsInput_q0.1_peak_900	13.0848	+	NA	Intergenic	CT-rich|Low_complexity|Low_complexity	99014	NM_001145198	69784	Mm.271188	XM_006514060	ENSMUSG00000087651	1500009L16Rik	2700050C19Rik|OCC-1	RIKEN cDNA 1500009L16 gene	protein-coding
chr10	83375361	83375542	Sp5vsInput_q0.1_peak_901	11.2832	+	NA	Intergenic	(TTTCC)n|Simple_repeat|Simple_repeat	189841	NM_001145198	69784	Mm.271188	XM_006514060	ENSMUSG00000087651	1500009L16Rik	2700050C19Rik|OCC-1	RIKEN cDNA 1500009L16 gene	protein-coding
chr10	83152677	83152818	Sp5vsInput_q0.1_peak_899	1.64598	+	NA	Intergenic	(GGGAA)n|Simple_repeat|Simple_repeat	-32863	NM_001145198	69784	Mm.271188	XM_006514060	ENSMUSG00000087651	1500009L16Rik	2700050C19Rik|OCC-1	RIKEN cDNA 1500009L16 gene	protein-coding
chr5	115257483	115257804	Sp5vsInput_q0.1_peak_6783	22.4029	+	NA	TTS (NR_027817)	TTS (NR_027817)	6342	NR_027818	66236	Mm.268546	NR_027817	ENSMUSG00000072694	1500011B03Rik	AI415201|AV141149|AW556386	RIKEN cDNA 1500011B03 gene	ncRNA
chr5	115246799	115246945	Sp5vsInput_q0.1_peak_6782	6.32812	+	NA	exon (NM_026718, exon 8 of 15)	exon (NM_026718, exon 8 of 15)	17113	NR_027818	66236	Mm.268546	NR_027817	ENSMUSG00000072694	1500011B03Rik	AI415201|AV141149|AW556386	RIKEN cDNA 1500011B03 gene	ncRNA
chr5	115246542	115246750	Sp5vsInput_q0.1_peak_6781	5.32888	+	NA	intron (NM_026718, intron 7 of 14)	intron (NM_026718, intron 7 of 14)	17339	NR_027818	66236	Mm.268546	NR_027817	ENSMUSG00000072694	1500011B03Rik	AI415201|AV141149|AW556386	RIKEN cDNA 1500011B03 gene	ncRNA
chr19	20497971	20498164	Sp5vsInput_q0.1_peak_4451	7.89044	+	NA	TTS (NR_045817)	TTS (NR_045817)	18289	NR_045817	68994	Mm.261028	NR_045817	ENSMUSG00000094732	1500015L24Rik	-	RIKEN cDNA 1500015L24 gene	ncRNA
chr1	43715416	43715606	Sp5vsInput_q0.1_peak_115	25.5797	+	NA	Intergenic	B1_Mur3|SINE|Alu	-71936	NM_024283	78896	Mm.50109	NM_024283	ENSMUSG00000026051	1500015O10Rik	Ecrg4	RIKEN cDNA 1500015O10 gene	protein-coding
chr19	36754020	36754161	Sp5vsInput_q0.1_peak_4498	1.5841	+	NA	intron (NR_033510, intron 2 of 4)	intron (NR_033510, intron 2 of 4)	9879	NR_033510	668215	Mm.394223	NR_033510	ENSMUSG00000087579	1500017E21Rik	-	RIKEN cDNA 1500017E21 gene	ncRNA
chr17	45942715	45942921	Sp5vsInput_q0.1_peak_3874	2.82691	+	NA	Intergenic	CpG	-72025	NM_028164	72240	Mm.482897	XM_006524968	ENSMUSG00000094690	1600014C23Rik	-	RIKEN cDNA 1600014C23 gene	protein-coding
chr8	105629130	105629272	Sp5vsInput_q0.1_peak_8643	2.82691	+	NA	Intergenic	Lx5|LINE|L1	242233	NR_036588	69794	Mm.396139	NR_036588		1600027J07Rik	-	RIKEN cDNA 1600027J07 gene	ncRNA
chr5	30794688	30794849	Sp5vsInput_q0.1_peak_6509	16.4117	+	NA	intron (NM_028483, intron 4 of 6)	ID_B1|SINE|B4	26318	NM_029285	75434	Mm.332291	XM_006504170	ENSMUSG00000029182	1700001C02Rik	1700047H18Rik	RIKEN cDNA 1700001C02 gene	protein-coding
chr14	43928348	43928519	Sp5vsInput_q0.1_peak_2683	12.5783	+	NA	Intergenic	Intergenic	97911	NM_027940	71826	Mm.335855	NM_027940	ENSMUSG00000095384	1700001F09Rik	Gm10377	RIKEN cDNA 1700001F09 gene	protein-coding
chr19	53342367	53342542	Sp5vsInput_q0.1_peak_4575	5.31873	+	NA	Intergenic	B1_Mus2|SINE|Alu	-12759	NR_036590	69319	Mm.57452	NR_036590		1700001K23Rik	-	RIKEN cDNA 1700001K23 gene	ncRNA
chr13	68744634	68744845	Sp5vsInput_q0.1_peak_2342	14.109	+	NA	intron (NM_027035, intron 1 of 2)	GA-rich|Low_complexity|Low_complexity	8423	NM_027035	69315	Mm.272795	NM_027035	ENSMUSG00000021534	1700001L19Rik	-	RIKEN cDNA 1700001L19 gene	protein-coding
chr2	30652048	30652224	Sp5vsInput_q0.1_peak_4738	10.9094	+	NA	intron (NM_198000, intron 4 of 6)	intron (NM_198000, intron 4 of 6)	5121	NM_198000	73598	Mm.34166	XM_006498375	ENSMUSG00000044320	1700001O22Rik	1700113K14Rik|4930549G18Rik	RIKEN cDNA 1700001O22 gene	protein-coding
chr2	30634833	30635025	Sp5vsInput_q0.1_peak_4737	3.59832	+	NA	Intergenic	Intergenic	22328	NM_198000	73598	Mm.34166	XM_006498375	ENSMUSG00000044320	1700001O22Rik	1700113K14Rik|4930549G18Rik	RIKEN cDNA 1700001O22 gene	protein-coding
chr2	30632863	30633004	Sp5vsInput_q0.1_peak_4736	3.46916	+	NA	Intergenic	Intergenic	24324	NM_198000	73598	Mm.34166	XM_006498375	ENSMUSG00000044320	1700001O22Rik	1700113K14Rik|4930549G18Rik	RIKEN cDNA 1700001O22 gene	protein-coding
chr2	154367197	154367349	Sp5vsInput_q0.1_peak_5158	5.57546	+	NA	Intergenic	Lx6|LINE|L1	-7367	NM_029305	75480	Mm.440434	XM_006500334	ENSMUSG00000038523	1700003F12Rik	-	RIKEN cDNA 1700003F12 gene	protein-coding
chr13	108410437	108410673	Sp5vsInput_q0.1_peak_2446	19.1935	+	NA	Intergenic	LTR33A|LTR|ERVL	-66922	NR_045900	72257	Mm.234155	NR_045900		1700006H21Rik	-	RIKEN cDNA 1700006H21 gene	ncRNA
chr8	78224073	78224214	Sp5vsInput_q0.1_peak_8512	5.58858	+	NA	intron (NM_027944, intron 7 of 12)	GA-rich|Low_complexity|Low_complexity	251550	NM_001164235	71831	Mm.443238	NM_001164235	ENSMUSG00000031620	1700007B14Rik	-	RIKEN cDNA 1700007B14 gene	protein-coding
chr3	58011814	58011956	Sp5vsInput_q0.1_peak_5459	5.57546	+	NA	Intergenic	B1_Mur2|SINE|Alu	-44156	NR_040538	67850	Mm.416968	NR_040538		1700007F19Rik	-	RIKEN cDNA 1700007F19 gene	ncRNA
chr5	98739395	98739592	Sp5vsInput_q0.1_peak_6699	10.6847	+	NA	Intergenic	Intergenic	-18830	NM_001024614	75784	Mm.443240	XM_006535279	ENSMUSG00000057816	1700007G11Rik	4930428O21Rik	RIKEN cDNA 1700007G11 gene	protein-coding
chr11	32770378	32770661	Sp5vsInput_q0.1_peak_1162	27.3571	+	NA	Intergenic	(TTTCC)n|Simple_repeat|Simple_repeat	-45925	NM_027050	69351	Mm.65488	NM_027050	ENSMUSG00000020270	1700008A04Rik	-	RIKEN cDNA 1700008A04 gene	protein-coding
chr11	32839210	32839390	Sp5vsInput_q0.1_peak_1163	24.0841	+	NA	Intergenic	Intergenic	-114706	NM_027050	69351	Mm.65488	NM_027050	ENSMUSG00000020270	1700008A04Rik	-	RIKEN cDNA 1700008A04 gene	protein-coding
chr11	32863642	32864025	Sp5vsInput_q0.1_peak_1164	10.8964	+	NA	Intergenic	Intergenic	-139239	NM_027050	69351	Mm.65488	NM_027050	ENSMUSG00000020270	1700008A04Rik	-	RIKEN cDNA 1700008A04 gene	protein-coding
chr11	32721484	32721625	Sp5vsInput_q0.1_peak_1161	4.14516	+	NA	intron (NM_027050, intron 3 of 3)	B1_Mus1|SINE|Alu	3040	NM_027050	69351	Mm.65488	NM_027050	ENSMUSG00000020270	1700008A04Rik	-	RIKEN cDNA 1700008A04 gene	protein-coding
chr17	49170307	49170448	Sp5vsInput_q0.1_peak_3909	4.87996	+	NA	intron (NM_027452, intron 1 of 2)	intron (NM_027452, intron 1 of 2)	82481	NR_038141	69311	Mm.46140	NR_038141		1700008K24Rik	-	RIKEN cDNA 1700008K24 gene	ncRNA
chr7	51614498	51614838	Sp5vsInput_q0.1_peak_7917	19.8971	+	NA	TTS (NM_027049)	TTS (NM_027049)	15732	NM_027049	69349	Mm.358922	XM_006541170	ENSMUSG00000008028	1700008O03Rik	-	RIKEN cDNA 1700008O03 gene	protein-coding
chr7	51630667	51630887	Sp5vsInput_q0.1_peak_7919	18.5533	+	NA	promoter-TSS (NM_027049)	promoter-TSS (NM_027049)	-377	NM_027049	69349	Mm.358922	XM_006541170	ENSMUSG00000008028	1700008O03Rik	-	RIKEN cDNA 1700008O03 gene	protein-coding
chr7	51615370	51615630	Sp5vsInput_q0.1_peak_7918	7.10446	+	NA	TTS (NM_027049)	TTS (NM_027049)	14900	NM_027049	69349	Mm.358922	XM_006541170	ENSMUSG00000008028	1700008O03Rik	-	RIKEN cDNA 1700008O03 gene	protein-coding
chr3	8008827	8009035	Sp5vsInput_q0.1_peak_5345	20.1981	+	NA	Intergenic	(GGA)n|Simple_repeat|Simple_repeat	-54044	NR_040587	75476	Mm.491752	NR_040587		1700010I02Rik	-	RIKEN cDNA 1700010I02 gene	ncRNA
chr3	8005781	8005948	Sp5vsInput_q0.1_peak_5343	12.6573	+	NA	Intergenic	ETnERV2-int|LTR|ERVK	-50977	NR_040587	75476	Mm.491752	NR_040587		1700010I02Rik	-	RIKEN cDNA 1700010I02 gene	ncRNA
chr3	8006787	8006955	Sp5vsInput_q0.1_peak_5344	6.62398	+	NA	Intergenic	RLTRETN_Mm|LTR|ERVK	-51984	NR_040587	75476	Mm.491752	NR_040587		1700010I02Rik	-	RIKEN cDNA 1700010I02 gene	ncRNA
chr16	66840973	66841179	Sp5vsInput_q0.1_peak_3560	13.0848	+	NA	intron (NM_178721, intron 3 of 9)	(GGAAA)n|Simple_repeat|Simple_repeat	183713	NR_040512	75501	Mm.396161	NR_040512	ENSMUSG00000092599	1700010K23Rik	-	RIKEN cDNA 1700010K23 gene	ncRNA
chr16	67064847	67065019	Sp5vsInput_q0.1_peak_3561	7.90107	+	NA	intron (NM_178721, intron 1 of 9)	(GGA)n|Simple_repeat|Simple_repeat	407570	NR_040512	75501	Mm.396161	NR_040512	ENSMUSG00000092599	1700010K23Rik	-	RIKEN cDNA 1700010K23 gene	ncRNA
chr13	35480643	35480844	Sp5vsInput_q0.1_peak_2175	8.3846	+	NA	Intergenic	Intergenic	207251	NR_045616	100503727	Mm.32214	NR_045616		1700011B04Rik	-	RIKEN cDNA 1700011B04 gene	ncRNA
chr17	87760658	87760822	Sp5vsInput_q0.1_peak_4052	5.9248	+	NA	intron (NM_028639, intron 16 of 19)	intron (NM_028639, intron 16 of 19)	66341	NM_029298	75467	Mm.50108	XM_006525070	ENSMUSG00000036557	1700011E24Rik	-	RIKEN cDNA 1700011E24 gene	protein-coding
chr8	81682261	81682487	Sp5vsInput_q0.1_peak_8526	28.4687	+	NA	intron (NM_178267, intron 8 of 14)	intron (NM_178267, intron 8 of 14)	90108	NM_026315	67687	Mm.178707	XM_006531314	ENSMUSG00000031682	1700011L22Rik	-	RIKEN cDNA 1700011L22 gene	protein-coding
chr6	31851940	31852081	Sp5vsInput_q0.1_peak_7257	4.14516	+	NA	Intergenic	Intergenic	-148278	NM_029587	76382	Mm.23510	NM_029587	ENSMUSG00000029766	1700012A03Rik	AI429084	RIKEN cDNA 1700012A03 gene	protein-coding
chr4	137003456	137003824	Sp5vsInput_q0.1_peak_6267	37.0632	+	NA	Intergenic	(GGA)n|Simple_repeat|Simple_repeat	-5571	NM_027063	69380	Mm.272519	NM_027063	ENSMUSG00000041399	1700013G24Rik	AI507018	RIKEN cDNA 1700013G24 gene	protein-coding
chr1	172310741	172310938	Sp5vsInput_q0.1_peak_481	5.26672	+	NA	intron (NM_027528, intron 3 of 7)	intron (NM_027528, intron 3 of 7)	71847	NM_001039593	76925	Mm.33631	NM_001039593	ENSMUSG00000042800	1700015E13Rik	-	RIKEN cDNA 1700015E13 gene	protein-coding
chr1	179668503	179668861	Sp5vsInput_q0.1_peak_498	20.9293	+	NA	intron (NM_027077, intron 2 of 5)	(TTTCC)n|Simple_repeat|Simple_repeat	8737	NM_027077	69428	Mm.84467	XM_006496975	ENSMUSG00000015962	1700016C15Rik	-	RIKEN cDNA 1700016C15 gene	protein-coding
chr13	5810245	5810388	Sp5vsInput_q0.1_peak_2100	9.1343	+	NA	Intergenic	MURVY-LTR|LTR|ERV1	47022	NR_045891	71867	Mm.179181	NR_045891		1700016G22Rik	-	RIKEN cDNA 1700016G22 gene	ncRNA
chr13	5831303	5831444	Sp5vsInput_q0.1_peak_2101	4.14516	+	NA	Intergenic	Intergenic	25965	NR_045891	71867	Mm.179181	NR_045891		1700016G22Rik	-	RIKEN cDNA 1700016G22 gene	ncRNA
chr11	75780645	75780871	Sp5vsInput_q0.1_peak_1359	7.68462	+	NA	Intergenic	Intergenic	-32656	NM_198637	74230	Mm.271247	XM_006534355	ENSMUSG00000053783	1700016K19Rik	-	RIKEN cDNA 1700016K19 gene	protein-coding
chr9	57166537	57166701	Sp5vsInput_q0.1_peak_8980	8.08629	+	NA	Intergenic	RMER10B|LTR|ERVL	-56213	NM_028820	74211	Mm.428905	XM_006511516	ENSMUSG00000032300	1700017B05Rik	AA682102|D9Ertd278e	RIKEN cDNA 1700017B05 gene	protein-coding
chr3	39877912	39878101	Sp5vsInput_q0.1_peak_5416	2.76342	+	NA	Intergenic	Intergenic	543828	NR_040445	100040882	Mm.272869	NR_040445	ENSMUSG00000037884	1700017G19Rik	-	RIKEN cDNA 1700017G19 gene	ncRNA
chr2	168965612	168965973	Sp5vsInput_q0.1_peak_5267	16.3807	+	NA	Intergenic	G-rich|Low_complexity|Low_complexity	162023	NR_040326	75508	Mm.271256	NR_040326	ENSMUSG00000086348	1700017J07Rik	-	RIKEN cDNA 1700017J07 gene	ncRNA
chr8	123998144	123998303	Sp5vsInput_q0.1_peak_8743	3.27981	+	NA	Intergenic	Intergenic	67631	NM_029597	76405	Mm.165697	XM_006531474	ENSMUSG00000031809	1700018B08Rik	1700084O22Rik	RIKEN cDNA 1700018B08 gene	protein-coding
chr1	53267095	53267265	Sp5vsInput_q0.1_peak_122	11.6897	+	NA	intron (NM_153556, intron 6 of 12)	B1_Mur2|SINE|Alu	-22719	NM_027070	69397	Mm.307084	XM_006496253	ENSMUSG00000060715	1700019A02Rik	-	RIKEN cDNA 1700019A02 gene	protein-coding
chr2	46144540	46144695	Sp5vsInput_q0.1_peak_4816	7.10446	+	NA	Intergenic	CT-rich|Low_complexity|Low_complexity	592492	NR_040497	69405	Mm.396184	NR_040497	ENSMUSG00000086202	1700019E08Rik	-	RIKEN cDNA 1700019E08 gene	ncRNA
chr2	45785320	45785491	Sp5vsInput_q0.1_peak_4815	4.84713	+	NA	Intergenic	HAL1-3A_ME|LINE|L1	233280	NR_040497	69405	Mm.396184	NR_040497	ENSMUSG00000086202	1700019E08Rik	-	RIKEN cDNA 1700019E08 gene	ncRNA
chr19	58857089	58857329	Sp5vsInput_q0.1_peak_4597	11.1221	+	NA	Intergenic	CT-rich|Low_complexity|Low_complexity	11695	NM_026208	67507	Mm.27027	XM_006527296	ENSMUSG00000026931	1700019N19Rik	-	RIKEN cDNA 1700019N19 gene	protein-coding
chr10	21214504	21214679	Sp5vsInput_q0.1_peak_603	8.71675	+	NA	Intergenic	Intergenic	-98360	NR_027968	67692	Mm.54306	NR_027968		1700020N01Rik	-	RIKEN cDNA 1700020N01 gene	ncRNA
chr10	43271460	43271606	Sp5vsInput_q0.1_peak_683	7.90107	+	NA	Intergenic	BGLII_B|LTR|ERVK	-10733	NM_026411	67851	Mm.209953	XM_006512833	ENSMUSG00000019797	1700021F05Rik	-	RIKEN cDNA 1700021F05 gene	protein-coding
chr10	43260723	43260892	Sp5vsInput_q0.1_peak_681	7.54877	+	NA	promoter-TSS (NM_026411)	promoter-TSS (NM_026411)	-7	NM_026411	67851	Mm.209953	XM_006512833	ENSMUSG00000019797	1700021F05Rik	-	RIKEN cDNA 1700021F05 gene	protein-coding
chr10	43268450	43268638	Sp5vsInput_q0.1_peak_682	5.57546	+	NA	Intergenic	(GGAAA)n|Simple_repeat|Simple_repeat	-7744	NM_026411	67851	Mm.209953	XM_006512833	ENSMUSG00000019797	1700021F05Rik	-	RIKEN cDNA 1700021F05 gene	protein-coding
chr15	45680221	45680398	Sp5vsInput_q0.1_peak_3051	6.32812	+	NA	Intergenic	(TTTCC)n|Simple_repeat|Simple_repeat	-475822	NR_045509	71120	Mm.158571	NR_045509		1700022A22Rik	4933413D07Rik	RIKEN cDNA 1700022A22 gene	ncRNA
chr11	109771807	109772381	Sp5vsInput_q0.1_peak_1624	10.0003	+	NA	Intergenic	CT-rich|Low_complexity|Low_complexity	64902	NR_045909	73257	Mm.250442	NR_045909	ENSMUSG00000087393	1700023C21Rik	-	RIKEN cDNA 1700023C21 gene	ncRNA
chr10	66016040	66016241	Sp5vsInput_q0.1_peak_755	7.2203	+	NA	Intergenic	Intergenic	-429328	NR_038039	69433	Mm.23366	NR_038039		1700023F02Rik	AV205046	RIKEN cDNA 1700023F02 gene	ncRNA
chr13	3514250	3514400	Sp5vsInput_q0.1_peak_2093	6.32812	+	NA	Intergenic	(GGAAA)n|Simple_repeat|Simple_repeat	17029	NR_045363	73270	Mm.296923	NR_045363		1700024F13Rik	-	RIKEN cDNA 1700024F13 gene	ncRNA
chr13	99786716	99787055	Sp5vsInput_q0.1_peak_2421	85.268	+	NA	Intergenic	B1_Mus2|SINE|Alu	-32365	NM_027064	69382	Mm.45466	NM_027064	ENSMUSG00000045022	1700024P04Rik	H2bl1|Subh2bv	RIKEN cDNA 1700024P04 gene	protein-coding
chr4	104606997	104607283	Sp5vsInput_q0.1_peak_6018	6.32812	+	NA	intron (NM_001285953, intron 1 of 19)	CT-rich|Low_complexity|Low_complexity	21079	NM_001285952	242594	Mm.65181	XM_006503081	ENSMUSG00000078612	1700024P16Rik	C1orf168|Gm620	RIKEN cDNA 1700024P16 gene	protein-coding
chr2	164987451	164988121	Sp5vsInput_q0.1_peak_5221	11.82	+	NA	intron (NM_174988, intron 3 of 11)	intron (NM_174988, intron 3 of 11)	-71536	NR_033448	72211	Mm.482899	NR_033448	ENSMUSG00000078935	1700025C18Rik	-	RIKEN cDNA 1700025C18 gene	ncRNA
chr1	153931771	153931980	Sp5vsInput_q0.1_peak_414	12.8587	+	NA	intron (NM_197990, intron 1 of 5)	intron (NM_197990, intron 1 of 5)	5575	NM_197990	69399	Mm.278031	NM_197990	ENSMUSG00000032666	1700025G04Rik	2610510E02Rik|2900042O04Rik|ENSMUSG00000073540	RIKEN cDNA 1700025G04 gene	protein-coding
chr17	54974013	54974166	Sp5vsInput_q0.1_peak_3922	8.71675	+	NA	Intergenic	(TTTCC)n|Simple_repeat|Simple_repeat	-464690	NR_045825	69418	Mm.391004	NR_045825		1700025K24Rik	-	RIKEN cDNA 1700025K24 gene	ncRNA
chr7	90980153	90980390	Sp5vsInput_q0.1_peak_8051	4.84713	+	NA	Intergenic	(GGAAA)n|Simple_repeat|Simple_repeat	-36922	NM_029335	75556	Mm.17649	XM_006508290	ENSMUSG00000011154	1700026D08Rik	AW047638|AW551802	RIKEN cDNA 1700026D08 gene	protein-coding
chr1	73216589	73216789	Sp5vsInput_q0.1_peak_171	10.412	+	NA	Intergenic	GA-rich|Low_complexity|Low_complexity	145529	NR_038002	69449	Mm.250447	NR_038001		1700027A15Rik	-	RIKEN cDNA 1700027A15 gene	ncRNA
chr5	64731907	64732158	Sp5vsInput_q0.1_peak_6604	2.21396	+	NA	intron (NM_019636, intron 18 of 19)	(TCC)n|Simple_repeat|Simple_repeat	127149	NR_040681	69999	Mm.261413	NR_040681		1700027F09Rik	-	RIKEN cDNA 1700027F09 gene	ncRNA
chr3	45473836	45473977	Sp5vsInput_q0.1_peak_5428	4.14516	+	NA	Intergenic	(TTTCC)n|Simple_repeat|Simple_repeat	-230675	NR_040594	72274	Mm.396202	NR_040594		1700027H10Rik	-	RIKEN cDNA 1700027H10 gene	ncRNA
chr3	45485428	45485656	Sp5vsInput_q0.1_peak_5429	3.34194	+	NA	Intergenic	Intergenic	-242311	NR_040594	72274	Mm.396202	NR_040594		1700027H10Rik	-	RIKEN cDNA 1700027H10 gene	ncRNA
chr7	29263985	29264139	Sp5vsInput_q0.1_peak_7824	5.9248	+	NA	Intergenic	G-rich|Low_complexity|Low_complexity	-17898	NR_033605	70001	Mm.491069	NR_033605		1700028B04Rik	-	NADH dehydrogenase (ubiquinone) 1 beta subcomplex 8 pseudogene	pseudo
chr5	112623363	112623547	Sp5vsInput_q0.1_peak_6751	9.55651	+	NA	Intergenic	Intergenic	-12328	NR_045378	75569	Mm.243721	NR_045377		1700028D13Rik	-	RIKEN cDNA 1700028D13 gene	ncRNA
chr5	112514867	112515008	Sp5vsInput_q0.1_peak_6749	6.13805	+	NA	Intergenic	Intergenic	-120846	NR_045378	75569	Mm.243721	NR_045377		1700028D13Rik	-	RIKEN cDNA 1700028D13 gene	ncRNA
chr5	112541117	112541293	Sp5vsInput_q0.1_peak_6750	4.14516	+	NA	Intergenic	GA-rich|Low_complexity|Low_complexity	-94578	NR_045378	75569	Mm.243721	NR_045377		1700028D13Rik	-	RIKEN cDNA 1700028D13 gene	ncRNA
chr5	112644572	112644786	Sp5vsInput_q0.1_peak_6752	2.2138	+	NA	non-coding (NR_033657, exon 7 of 7)	non-coding (NR_033657, exon 7 of 7)	8896	NR_045377	75569	Mm.243721	NR_045377		1700028D13Rik	-	RIKEN cDNA 1700028D13 gene	ncRNA
chr5	152171397	152171541	Sp5vsInput_q0.1_peak_7185	3.66702	+	NA	intron (NR_045699, intron 1 of 3)	CpG	219	NR_045699	625175	Mm.443286	NR_045699	ENSMUSG00000097321	1700028E10Rik	A630054D14|Gm6561	RIKEN cDNA 1700028E10 gene	ncRNA
chr2	171811623	171811785	Sp5vsInput_q0.1_peak_5279	6.80679	+	NA	Intergenic	Intergenic	-23405	NR_040509	75655	Mm.396203	NR_040509	ENSMUSG00000086823	1700028P15Rik	-	RIKEN cDNA 1700028P15 gene	ncRNA
chr2	171820002	171820564	Sp5vsInput_q0.1_peak_5280	6.62398	+	NA	Intergenic	Intergenic	-31984	NR_040509	75655	Mm.396203	NR_040509	ENSMUSG00000086823	1700028P15Rik	-	RIKEN cDNA 1700028P15 gene	ncRNA
chr8	13587640	13587896	Sp5vsInput_q0.1_peak_8327	17.4743	+	NA	intron (NM_009025, intron 11 of 23)	(GGATG)n|Simple_repeat|Simple_repeat	-25307	NM_001080781	66501	Mm.46136	XM_006508849	ENSMUSG00000031452	1700029H14Rik	-	RIKEN cDNA 1700029H14 gene	protein-coding
chr8	13591615	13591828	Sp5vsInput_q0.1_peak_8328	6.32812	+	NA	intron (NM_009025, intron 8 of 23)	GA-rich|Low_complexity|Low_complexity	-29260	NM_001080781	66501	Mm.46136	XM_006508849	ENSMUSG00000031452	1700029H14Rik	-	RIKEN cDNA 1700029H14 gene	protein-coding
chr8	47047921	47048062	Sp5vsInput_q0.1_peak_8427	4.14516	+	NA	intron (NM_001033148, intron 4 of 6)	GA-rich|Low_complexity|Low_complexity	12615	NM_001033148	69479	Mm.158282	XM_006509484	ENSMUSG00000071103	1700029J07Rik	-	RIKEN cDNA 1700029J07 gene	protein-coding
chr4	135173794	135173990	Sp5vsInput_q0.1_peak_6248	6.6375	+	NA	Intergenic	Intergenic	-8678	NR_015613	73937	Mm.292326	NM_028688	ENSMUSG00000086788	1700029M20Rik	4930406E24Rik	RIKEN cDNA 1700029M20 gene	ncRNA
chr12	20269821	20269981	Sp5vsInput_q0.1_peak_1790	6.63735	+	NA	Intergenic	Intergenic	551739	NR_015521	69513	Mm.273972	NR_015521		1700030C10Rik	-	RIKEN cDNA 1700030C10 gene	ncRNA
chr12	20317938	20318080	Sp5vsInput_q0.1_peak_1791	3.059	+	NA	Intergenic	CpG	503631	NR_015521	69513	Mm.273972	NR_015521		1700030C10Rik	-	RIKEN cDNA 1700030C10 gene	ncRNA
chr12	20819686	20819856	Sp5vsInput_q0.1_peak_1792	2.65599	+	NA	intron (NR_015521, intron 1 of 1)	MURVY-LTR|LTR|ERV1	1869	NR_015521	69513	Mm.273972	NR_015521		1700030C10Rik	-	RIKEN cDNA 1700030C10 gene	ncRNA
chr8	119502590	119502768	Sp5vsInput_q0.1_peak_8702	2.76342	+	NA	5' UTR (NM_027103, exon 1 of 3)	5' UTR (NM_027103, exon 1 of 3)	164	NM_027103	69528	Mm.272846	XM_006531345	ENSMUSG00000031847	1700030J22Rik	-	RIKEN cDNA 1700030J22 gene	protein-coding
chr3	136146427	136146770	Sp5vsInput_q0.1_peak_5711	17.8745	+	NA	Intergenic	CT-rich|Low_complexity|Low_complexity	-34285	NR_040592	70055	Mm.261063	NR_040592		1700030L20Rik	-	RIKEN cDNA 1700030L20 gene	ncRNA
chr10	116132394	116132814	Sp5vsInput_q0.1_peak_990	12.1745	+	NA	Intergenic	Lx6|LINE|L1	33629	NR_045345	72286	Mm.396207	NR_045345		1700030O20Rik	-	RIKEN cDNA 1700030O20 gene	ncRNA
chr5	113057824	113058266	Sp5vsInput_q0.1_peak_6757	16.8644	+	NA	Intergenic	Intergenic	-39029	NR_045396	67325	Mm.490791	NR_045396	ENSMUSG00000097962	1700034G24Rik	-	RIKEN cDNA 1700034G24 gene	ncRNA
chr5	113069787	113069967	Sp5vsInput_q0.1_peak_6758	4.04192	+	NA	Intergenic	Intergenic	-50861	NR_045396	67325	Mm.490791	NR_045396	ENSMUSG00000097962	1700034G24Rik	-	RIKEN cDNA 1700034G24 gene	ncRNA
chr9	92953142	92953296	Sp5vsInput_q0.1_peak_9119	3.46916	+	NA	Intergenic	(TTTCC)n|Simple_repeat|Simple_repeat	-52648	NR_040756	78349	Mm.52612	NR_040756		1700034K08Rik	-	RIKEN cDNA 1700034K08 gene	ncRNA
chr3	84989851	84990013	Sp5vsInput_q0.1_peak_5509	10.8964	+	NA	Intergenic	Intergenic	-131509	NR_040542	73283	Mm.489084	NR_040542		1700036G14Rik	-	RIKEN cDNA 1700036G14 gene	ncRNA
chr3	85142467	85142692	Sp5vsInput_q0.1_peak_5510	9.55651	+	NA	Intergenic	Intergenic	21138	NR_040542	73283	Mm.489084	NR_040542		1700036G14Rik	-	RIKEN cDNA 1700036G14 gene	ncRNA
chr19	44957291	44957506	Sp5vsInput_q0.1_peak_4539	10.0409	+	NA	Intergenic	Intergenic	-46970	NR_045315	73322	Mm.250457	NR_045315	ENSMUSG00000092369	1700039E22Rik	-	RIKEN cDNA 1700039E22 gene	ncRNA
chr19	44910429	44910831	Sp5vsInput_q0.1_peak_4538	4.84713	+	NA	promoter-TSS (NR_045315)	promoter-TSS (NR_045315)	-202	NR_045315	73322	Mm.250457	NR_045315	ENSMUSG00000092369	1700039E22Rik	-	RIKEN cDNA 1700039E22 gene	ncRNA
chr10	67905785	67905929	Sp5vsInput_q0.1_peak_767	7.58649	+	NA	intron (NM_028491, intron 5 of 7)	CT-rich|Low_complexity|Low_complexity	98766	NM_028491	73287	Mm.141830	XM_006514216	ENSMUSG00000019945	1700040L02Rik	-	RIKEN cDNA 1700040L02 gene	protein-coding
chr16	76960667	76960940	Sp5vsInput_q0.1_peak_3578	5.24932	+	NA	Intergenic	(GGAAA)n|Simple_repeat|Simple_repeat	50323	NR_040573	76601	Mm.396217	NR_040573		1700041M19Rik	-	RIKEN cDNA 1700041M19 gene	ncRNA
chrX	151615623	151615798	Sp5vsInput_q0.1_peak_9414	15.9101	+	NA	Intergenic	RLTR14|LTR|ERV1	-33318	NM_001081671	73347	Mm.63848	XM_006528984	ENSMUSG00000057402	1700042B14Rik	-	RIKEN cDNA 1700042B14 gene	protein-coding
chr18	49036717	49037013	Sp5vsInput_q0.1_peak_4222	7.90107	+	NA	Intergenic	(GGAAA)n|Simple_repeat|Simple_repeat	-646078	NR_033785	67321	Mm.245802	NR_033785		1700044K03Rik	-	RIKEN cDNA 1700044K03 gene	ncRNA
chr18	49684567	49684728	Sp5vsInput_q0.1_peak_4223	6.32812	+	NA	TTS (NR_033785)	TTS (NR_033785)	1704	NR_033785	67321	Mm.245802	NR_033785		1700044K03Rik	-	RIKEN cDNA 1700044K03 gene	ncRNA
chr11	14381050	14381286	Sp5vsInput_q0.1_peak_1097	4.14516	+	NA	Intergenic	RLTR45|LTR|ERVK	118060	NR_045918	73307	Mm.399291	NR_045918	ENSMUSG00000085561	1700046C09Rik	-	RIKEN cDNA 1700046C09 gene	ncRNA
chr1	184227496	184227748	Sp5vsInput_q0.1_peak_519	11.4363	+	NA	Intergenic	Intergenic	-3343	NR_015458	67330	Mm.331019	NR_015458		1700047M11Rik	-	RIKEN cDNA 1700047M11 gene	ncRNA
chr6	100529223	100529524	Sp5vsInput_q0.1_peak_7478	27.3571	+	NA	intron (NM_181590, intron 10 of 10)	(TTTCC)n|Simple_repeat|Simple_repeat	51979	NR_040525	73395	Mm.69413	NR_040525		1700049E22Rik	-	RIKEN cDNA 1700049E22 gene	ncRNA
chr10	71197375	71197547	Sp5vsInput_q0.1_peak_790	3.34194	+	NA	Intergenic	Intergenic	245977	NR_003644	108950	Mm.212793	NR_003644	ENSMUSG00000043859	1700049L16Rik	-	hematological and neurological expressed 1-like pseudogene	pseudo
chr12	82023946	82024087	Sp5vsInput_q0.1_peak_1942	2.76342	+	NA	TTS (NR_033786)	TTS (NR_033786)	1418	NR_033786	67340	Mm.386790	NR_033786		1700052I22Rik	-	RIKEN cDNA 1700052I22 gene	ncRNA
chr19	53180291	53180507	Sp5vsInput_q0.1_peak_4573	19.8971	+	NA	Intergenic	Intergenic	29657	NR_045320	78457	Mm.76932	NR_045320		1700054A03Rik	-	RIKEN cDNA 1700054A03 gene	ncRNA
chr6	111568050	111568193	Sp5vsInput_q0.1_peak_7498	7.10446	+	NA	Intergenic	Lx|LINE|L1	-592581	NR_027865	67336	Mm.378014	NR_027865		1700054K19Rik	-	RIKEN cDNA 1700054K19 gene	ncRNA
chr1	185857836	185857977	Sp5vsInput_q0.1_peak_522	3.27981	+	NA	promoter-TSS (NM_028516)	promoter-TSS (NM_028516)	-29	NM_028516	73363	Mm.50115	NM_028516	ENSMUSG00000044854	1700056E22Rik	-	RIKEN cDNA 1700056E22 gene	protein-coding
chr4	124119032	124119521	Sp5vsInput_q0.1_peak_6121	10.1525	+	NA	Intergenic	Intergenic	43926	NR_040774	78460	Mm.452060	NR_040774		1700057H15Rik	-	RIKEN cDNA 1700057H15 gene	ncRNA
chr4	123954220	123954380	Sp5vsInput_q0.1_peak_6118	8.64701	+	NA	Intergenic	Intergenic	208902	NR_040774	78460	Mm.452060	NR_040774		1700057H15Rik	-	RIKEN cDNA 1700057H15 gene	ncRNA
chr4	124111458	124111607	Sp5vsInput_q0.1_peak_6120	7.19661	+	NA	Intergenic	Intergenic	51670	NR_040774	78460	Mm.452060	NR_040774		1700057H15Rik	-	RIKEN cDNA 1700057H15 gene	ncRNA
chr4	124035715	124035879	Sp5vsInput_q0.1_peak_6119	4.84713	+	NA	Intergenic	RLTRETN_Mm|LTR|ERVK	127405	NR_040774	78460	Mm.452060	NR_040774		1700057H15Rik	-	RIKEN cDNA 1700057H15 gene	ncRNA
chr2	158004844	158005002	Sp5vsInput_q0.1_peak_5190	6.32812	+	NA	Intergenic	(GGCTG)n|Simple_repeat|Simple_repeat	-12821	NR_036606	73399	Mm.416861	NR_036606	ENSMUSG00000078957	1700060C20Rik	-	RIKEN cDNA 1700060C20 gene	ncRNA
chr9	95757837	95758089	Sp5vsInput_q0.1_peak_9122	21.9711	+	NA	promoter-TSS (NM_019864)	promoter-TSS (NM_019864)	-27	NR_073361	73410	Mm.491830	XM_006511488		1700065D16Rik	-	RIKEN cDNA 1700065D16 gene	protein-coding
chr1	194660966	194661290	Sp5vsInput_q0.1_peak_552	26.2015	+	NA	Intergenic	CpG	-6771	NR_040468	73455	Mm.414869	NR_040468		1700065J18Rik	-	RIKEN cDNA 1700065J18 gene	ncRNA
chr1	194652070	194652216	Sp5vsInput_q0.1_peak_551	5.22563	+	NA	Intergenic	Intergenic	-15756	NR_040468	73455	Mm.414869	NR_040468		1700065J18Rik	-	RIKEN cDNA 1700065J18 gene	ncRNA
chr6	74374636	74374879	Sp5vsInput_q0.1_peak_7369	67.1671	+	NA	Intergenic	Lx|LINE|L1	-953742	NR_108032	73408	Mm.233629	NR_108032		1700065L07Rik	-	RIKEN cDNA 1700065L07 gene	ncRNA
chr6	73792897	73793089	Sp5vsInput_q0.1_peak_7366	20.9293	+	NA	Intergenic	Intergenic	-371978	NR_108032	73408	Mm.233629	NR_108032		1700065L07Rik	-	RIKEN cDNA 1700065L07 gene	ncRNA
chr6	75130385	75130838	Sp5vsInput_q0.1_peak_7370	16.8857	+	NA	Intergenic	(TTCCC)n|Simple_repeat|Simple_repeat	-1709596	NR_108032	73408	Mm.233629	NR_108032		1700065L07Rik	-	RIKEN cDNA 1700065L07 gene	ncRNA
chr6	73981112	73981406	Sp5vsInput_q0.1_peak_7367	8.71675	+	NA	Intergenic	(TTCCC)n|Simple_repeat|Simple_repeat	-560244	NR_108032	73408	Mm.233629	NR_108032		1700065L07Rik	-	RIKEN cDNA 1700065L07 gene	ncRNA
chr6	74324214	74324357	Sp5vsInput_q0.1_peak_7368	3.46916	+	NA	Intergenic	GA-rich|Low_complexity|Low_complexity	-903270	NR_108032	73408	Mm.233629	NR_108032		1700065L07Rik	-	RIKEN cDNA 1700065L07 gene	ncRNA
chr1	39903495	39903665	Sp5vsInput_q0.1_peak_107	12.3843	+	NA	intron (NR_040465, intron 1 of 4)	CT-rich|Low_complexity|Low_complexity	595	NR_040465	73426	Mm.396239	NR_040465		1700066B17Rik	-	RIKEN cDNA 1700066B17 gene	ncRNA
chr5	114166748	114167020	Sp5vsInput_q0.1_peak_6770	7.34421	+	NA	intron (NR_033216, intron 2 of 2)	G-rich|Low_complexity|Low_complexity	7897	NR_033216	381707	Mm.159016	NR_033216	ENSMUSG00000042184	1700069L16Rik	1700096P12Rik	RIKEN cDNA 1700069L16 gene	ncRNA
chr11	81345564	81345757	Sp5vsInput_q0.1_peak_1406	21.9711	+	NA	intron (NM_001034013, intron 1 of 9)	intron (NM_001034013, intron 1 of 9)	41381	NM_001033765	237880	Mm.435528	NM_001033765		1700071K01Rik	-	RIKEN cDNA 1700071K01 gene	protein-coding
chr11	81268962	81269180	Sp5vsInput_q0.1_peak_1405	8.71675	+	NA	intron (NM_001034013, intron 1 of 9)	CT-rich|Low_complexity|Low_complexity	117970	NM_001033765	237880	Mm.435528	NM_001033765		1700071K01Rik	-	RIKEN cDNA 1700071K01 gene	protein-coding
chr11	81426614	81426791	Sp5vsInput_q0.1_peak_1407	5.10755	+	NA	intron (NM_001034013, intron 1 of 9)	intron (NM_001034013, intron 1 of 9)	-39661	NM_001033765	237880	Mm.435528	NM_001033765		1700071K01Rik	-	RIKEN cDNA 1700071K01 gene	protein-coding
chr11	81218156	81218309	Sp5vsInput_q0.1_peak_1404	4.14516	+	NA	intron (NM_001034013, intron 1 of 9)	intron (NM_001034013, intron 1 of 9)	168809	NM_001033765	237880	Mm.435528	NM_001033765		1700071K01Rik	-	RIKEN cDNA 1700071K01 gene	protein-coding
chr6	145289433	145289622	Sp5vsInput_q0.1_peak_7644	18.053	+	NA	Intergenic	B1F1|SINE|Alu	-46618	NR_003625	381827	Mm.483170	NR_003625		1700073E17Rik	-	ribosomal protein L7 pseudogene	pseudo
chr2	3865617	3865966	Sp5vsInput_q0.1_peak_4611	9.55651	+	NA	Intergenic	RLTR9A|LTR|ERVK	196396	NR_040500	73489	Mm.488103	NR_040500	ENSMUSG00000084859	1700080N15Rik	4933408D14Rik	RIKEN cDNA 1700080N15 gene	ncRNA
chr5	119535783	119535968	Sp5vsInput_q0.1_peak_6815	5.57546	+	NA	Intergenic	Intergenic	-22370	NR_040693	73477	Mm.410863	NR_040693		1700081H04Rik	-	RIKEN cDNA 1700081H04 gene	ncRNA
chr5	119505543	119505710	Sp5vsInput_q0.1_peak_6814	3.46909	+	NA	Intergenic	Intergenic	-52619	NR_040693	73477	Mm.410863	NR_040693		1700081H04Rik	-	RIKEN cDNA 1700081H04 gene	ncRNA
chr13	70145133	70145368	Sp5vsInput_q0.1_peak_2349	15.9101	+	NA	intron (NR_045965, intron 4 of 4)	(TTTCC)n|Simple_repeat|Simple_repeat	21976	NR_045965	74280	Mm.273343	NR_045965		1700084F23Rik	1700003E18Rik|4930589D02Rik	RIKEN cDNA 1700084F23 gene	ncRNA
chr13	70239205	70239346	Sp5vsInput_q0.1_peak_2350	7.10446	+	NA	Intergenic	Lx3_Mus|LINE|L1	-72049	NR_045965	74280	Mm.273343	NR_045965		1700084F23Rik	1700003E18Rik|4930589D02Rik	RIKEN cDNA 1700084F23 gene	ncRNA
chr12	84309631	84309825	Sp5vsInput_q0.1_peak_1953	23.0236	+	NA	Intergenic	G-rich|Low_complexity|Low_complexity	-269586	NR_046045	74283	Mm.398247	NR_046045		1700085C21Rik	-	RIKEN cDNA 1700085C21 gene	ncRNA
chr11	23423263	23423446	Sp5vsInput_q0.1_peak_1129	6.62398	+	NA	Intergenic	GA-rich|Low_complexity|Low_complexity	-3412	NM_001110133	67358	Mm.87328	XM_006514789	ENSMUSG00000020286	1700093K21Rik	-	RIKEN cDNA 1700093K21 gene	protein-coding
chr6	52463053	52463244	Sp5vsInput_q0.1_peak_7322	4.14516	+	NA	Intergenic	Intergenic	20703	NR_046049	74304	Mm.490579	NR_046049		1700094M24Rik	-	RIKEN cDNA 1700094M24 gene	ncRNA
chr4	145570245	145570386	Sp5vsInput_q0.1_peak_6352	8.09599	+	NA	Intergenic	Intergenic	-80851	NR_045468	67524	Mm.444300	NR_045468	ENSMUSG00000086046	1700095A21Rik	-	RIKEN cDNA 1700095A21 gene	ncRNA
chr5	113147748	113147940	Sp5vsInput_q0.1_peak_6759	15.789	+	NA	intron (NM_028901, intron 40 of 43)	intron (NM_028901, intron 40 of 43)	-74468	NR_040675	67360	Mm.59218	NR_040675	ENSMUSG00000098230	1700095B10Rik	-	RIKEN cDNA 1700095B10 gene	ncRNA
chr12	6401421	6401796	Sp5vsInput_q0.1_peak_1751	7.90107	+	NA	Intergenic	(GGAAA)n|Simple_repeat|Simple_repeat	985528	NR_045045	73575	Mm.179463	NR_045045		1700101O22Rik	-	RIKEN cDNA 1700101O22 gene	ncRNA
chr9	108295149	108295352	Sp5vsInput_q0.1_peak_9192	3.93497	+	NA	promoter-TSS (NM_053216)	promoter-TSS (NM_053216)	85	NM_053216	112418	Mm.78287	XM_006511628	ENSMUSG00000032611	1700102P08Rik	AI593206	RIKEN cDNA 1700102P08 gene	protein-coding
chr14	77232474	77232615	Sp5vsInput_q0.1_peak_2848	3.46916	+	NA	Intergenic	GA-rich|Low_complexity|Low_complexity	155169	NR_015485	73272	Mm.116804	NR_015485		1700108F19Rik	1700020I02Rik|BB065030	RIKEN cDNA 1700108F19 gene	ncRNA
chr14	122741352	122741493	Sp5vsInput_q0.1_peak_2928	6.32812	+	NA	intron (NM_029556, intron 2 of 7)	intron (NM_029556, intron 2 of 7)	-108562	NR_015532	68245	Mm.443285	NR_015532		1700108J01Rik	-	RIKEN cDNA 1700108J01 gene	ncRNA
chr14	40826016	40826173	Sp5vsInput_q0.1_peak_2677	8.71675	+	NA	Intergenic	L1_Mus1|LINE|L1	357143	NR_045936	73591	Mm.65499	NR_045936		1700109I08Rik	-	RIKEN cDNA 1700109I08 gene	ncRNA
chr14	3363649	3363850	Sp5vsInput_q0.1_peak_2502	15.5728	+	NA	Intergenic	(TTTCC)n|Simple_repeat|Simple_repeat	101336	NR_038059	73549	Mm.463013	NR_038059	ENSMUSG00000079407	1700110I01Rik	100040740|1700016F01Rik|Gm2938	RIKEN cDNA 1700110I01 gene	ncRNA
chr14	3362687	3362828	Sp5vsInput_q0.1_peak_2501	5.12221	+	NA	Intergenic	CT-rich|Low_complexity|Low_complexity	100344	NR_038059	73549	Mm.463013	NR_038059	ENSMUSG00000079407	1700110I01Rik	100040740|1700016F01Rik|Gm2938	RIKEN cDNA 1700110I01 gene	ncRNA
chr14	22980705	22980967	Sp5vsInput_q0.1_peak_2607	10.2793	+	NA	intron (NM_028275, intron 2 of 6)	intron (NM_028275, intron 2 of 6)	141902	NM_028275	76633	Mm.489898	XM_006519676	ENSMUSG00000063458	1700112E06Rik	2700009F18Rik|Oca7	RIKEN cDNA 1700112E06 gene	protein-coding
chr14	22963273	22963543	Sp5vsInput_q0.1_peak_2606	5.24932	+	NA	intron (NM_028275, intron 2 of 6)	intron (NM_028275, intron 2 of 6)	124474	NM_028275	76633	Mm.489898	XM_006519676	ENSMUSG00000063458	1700112E06Rik	2700009F18Rik|Oca7	RIKEN cDNA 1700112E06 gene	protein-coding
chr3	87998884	87999194	Sp5vsInput_q0.1_peak_5527	7.89044	+	NA	Intergenic	(TTTCC)n|Simple_repeat|Simple_repeat	-17332	NR_045997	76642	Mm.491247	NR_045997	ENSMUSG00000096935	1700113A16Rik	2210408E11Rik|AA408983	RIKEN cDNA 1700113A16 gene	ncRNA
chr10	86659754	86659923	Sp5vsInput_q0.1_peak_920	7.90107	+	NA	intron (NM_029685, intron 4 of 5)	intron (NM_029685, intron 4 of 5)	139047	NM_029685	76640	Mm.78423	XM_006514280	ENSMUSG00000047129	1700113H08Rik	-	RIKEN cDNA 1700113H08 gene	protein-coding
chr16	34941975	34942307	Sp5vsInput_q0.1_peak_3489	18.4416	+	NA	intron (NM_139300, intron 18 of 31)	intron (NM_139300, intron 18 of 31)	-2726	NR_040536	76649	Mm.420532	NR_040536		1700119H24Rik	-	RIKEN cDNA 1700119H24 gene	ncRNA
chr17	48156653	48157088	Sp5vsInput_q0.1_peak_3904	61.7329	+	NA	Intergenic	Intergenic	18373	NM_029689	76651	Mm.76918	NM_029689	ENSMUSG00000094928	1700122O11Rik	-	RIKEN cDNA 1700122O11 gene	protein-coding
chr17	48156264	48156499	Sp5vsInput_q0.1_peak_3903	6.32812	+	NA	Intergenic	Intergenic	18862	NM_029689	76651	Mm.76918	NM_029689	ENSMUSG00000094928	1700122O11Rik	-	RIKEN cDNA 1700122O11 gene	protein-coding
chr6	96239734	96239994	Sp5vsInput_q0.1_peak_7465	32.3972	+	NA	intron (NM_182808, intron 2 of 4)	intron (NM_182808, intron 2 of 4)	-123665	NR_003643	78482	Mm.391486	NR_003643	ENSMUSG00000072878	1700123L14Rik	-	nucleoporin 50 pseudogene	pseudo
chr16	6019433	6019743	Sp5vsInput_q0.1_peak_3365	7.24676	+	NA	intron (NM_021477, intron 1 of 16)	intron (NM_021477, intron 1 of 16)	43908	NR_045799	68238	Mm.434605	NR_045799		1700123O21Rik	-	RIKEN cDNA 1700123O21 gene	ncRNA
chr16	6206623	6206771	Sp5vsInput_q0.1_peak_3367	5.4607	+	NA	intron (NM_021477, intron 2 of 16)	intron (NM_021477, intron 2 of 16)	231017	NR_045799	68238	Mm.434605	NR_045799		1700123O21Rik	-	RIKEN cDNA 1700123O21 gene	ncRNA
chr16	6029946	6030140	Sp5vsInput_q0.1_peak_3366	5.31873	+	NA	intron (NM_021477, intron 1 of 16)	CT-rich|Low_complexity|Low_complexity	54363	NR_045799	68238	Mm.434605	NR_045799		1700123O21Rik	-	RIKEN cDNA 1700123O21 gene	ncRNA
chr6	83709413	83709634	Sp5vsInput_q0.1_peak_7394	7.58649	+	NA	TTS (NM_134157)	TTS (NM_134157)	2979	NR_105027	67934	Mm.126190	NR_105027		1700124L16Rik	-	RIKEN cDNA 1700124L16 gene	ncRNA
chr4	124583725	124583944	Sp5vsInput_q0.1_peak_6128	10.1701	+	NA	intron (NM_001256432, intron 8 of 16)	intron (NM_001256432, intron 8 of 16)	-11808	NR_040651	73628	Mm.398337	NR_040651	ENSMUSG00000085263	1700125G02Rik	-	RIKEN cDNA 1700125G02 gene	ncRNA
chr14	107536342	107536505	Sp5vsInput_q0.1_peak_2899	4.84713	+	NA	Intergenic	Lx|LINE|L1	-650686	NR_045938	73631	Mm.48862	NR_045938		1700128A07Rik	-	RIKEN cDNA 1700128A07 gene	ncRNA
chr14	59694320	59694464	Sp5vsInput_q0.1_peak_2760	7.58657	+	NA	Intergenic	Intergenic	67338	NM_026461	67932	Mm.65550	XM_006519481	ENSMUSG00000021977	1700129C05Rik	-	RIKEN cDNA 1700129C05 gene	protein-coding
chr14	59229626	59229788	Sp5vsInput_q0.1_peak_2758	6.32812	+	NA	Intergenic	Intergenic	532023	NM_026461	67932	Mm.65550	XM_006519481	ENSMUSG00000021977	1700129C05Rik	-	RIKEN cDNA 1700129C05 gene	protein-coding
chr14	59445430	59445624	Sp5vsInput_q0.1_peak_2759	3.9502	+	NA	Intergenic	CT-rich|Low_complexity|Low_complexity	316203	NM_026461	67932	Mm.65550	XM_006519481	ENSMUSG00000021977	1700129C05Rik	-	RIKEN cDNA 1700129C05 gene	protein-coding
chr12	51014828	51015005	Sp5vsInput_q0.1_peak_1848	6.32812	+	NA	Intergenic	(GAAAA)n|Simple_repeat|Simple_repeat	-433067	NR_045472	69054	Mm.417838	NR_045472		1810007C17Rik	-	RIKEN cDNA 1810007C17 gene	ncRNA
chr7	72936176	72936382	Sp5vsInput_q0.1_peak_7983	36.5282	+	NA	Intergenic	RMER17C|LTR|ERVK	-12659	NR_045301	100503969	Mm.383527	NR_045301		1810008I18Rik	-	RIKEN cDNA 1810008I18 gene	ncRNA
chr7	152362829	152363064	Sp5vsInput_q0.1_peak_8285	4.14516	+	NA	Intergenic	Intergenic	31078	NR_033626	100040049	Mm.102235	NR_033626		1810010D01Rik	Gm2572	RIKEN cDNA 1810010D01 gene	ncRNA
chr8	25555561	25555705	Sp5vsInput_q0.1_peak_8365	6.32812	+	NA	Intergenic	(TTTCC)n|Simple_repeat|Simple_repeat	-6215	NM_026931	69068	Mm.25775	NM_026931	ENSMUSG00000056313	1810011O10Rik	1110065B09Rik|AW121743|AW321058	RIKEN cDNA 1810011O10 gene	protein-coding
chr8	25193346	25193487	Sp5vsInput_q0.1_peak_8364	2.82691	+	NA	Intergenic	(CAAGG)n|Simple_repeat|Simple_repeat	356002	NM_026931	69068	Mm.25775	NM_026931	ENSMUSG00000056313	1810011O10Rik	1110065B09Rik|AW121743|AW321058	RIKEN cDNA 1810011O10 gene	protein-coding
chr15	88906220	88906385	Sp5vsInput_q0.1_peak_3246	4.14516	+	NA	promoter-TSS (NR_040417)	promoter-TSS (NR_040417)	-18	NR_040417	69120	Mm.276391	NR_040417	ENSMUSG00000087331	1810021B22Rik	-	RIKEN cDNA 1810021B22 gene	ncRNA
chr7	80761995	80762179	Sp5vsInput_q0.1_peak_8010	4.59289	+	NA	Intergenic	Intergenic	-58806	NR_037569	69170	Mm.34955	NR_037569		1810026B05Rik	-	RIKEN cDNA 1810026B05 gene	ncRNA
chr9	51200292	51200546	Sp5vsInput_q0.1_peak_8960	11.2832	+	NA	Intergenic	(TTA)n|Simple_repeat|Simple_repeat	-63397	NM_027217	69809	Mm.75315	XM_006510587	ENSMUSG00000036027	1810046K07Rik	-	RIKEN cDNA 1810046K07 gene	protein-coding
chr18	75491629	75491782	Sp5vsInput_q0.1_peak_4308	3.54884	+	NA	Intergenic	Intergenic	-34722	NR_045393	100503117	Mm.399752	NR_045393		2010010A06Rik	5033420E22Rik	RIKEN cDNA 2010010A06 gene	ncRNA
chr17	86759794	86759935	Sp5vsInput_q0.1_peak_4044	4.14516	+	NA	intron (NM_011104, intron 2 of 14)	(TCC)n|Simple_repeat|Simple_repeat	-73346	NR_045435	72104	Mm.443401	NR_045435		2010106C02Rik	-	RIKEN cDNA 2010106C02 gene	ncRNA
chr17	86760035	86760176	Sp5vsInput_q0.1_peak_4045	1.6472	+	NA	intron (NM_011104, intron 2 of 14)	(TCC)n|Simple_repeat|Simple_repeat	-73587	NR_045435	72104	Mm.443401	NR_045435		2010106C02Rik	-	RIKEN cDNA 2010106C02 gene	ncRNA
chr13	63251957	63252234	Sp5vsInput_q0.1_peak_2315	28.2239	+	NA	intron (NM_028079, intron 4 of 14)	intron (NM_028079, intron 4 of 14)	135801	NM_028079	72061	Mm.491169	XM_006517378	ENSMUSG00000021458	2010111I01Rik	2300006M17Rik|AP-O|Aopep	RIKEN cDNA 2010111I01 gene	protein-coding
chr1	37748140	37748347	Sp5vsInput_q0.1_peak_96	13.0848	+	NA	intron (NM_028096, intron 1 of 9)	intron (NM_028096, intron 1 of 9)	28413	NM_028096	72097	Mm.142607	XM_006496291	ENSMUSG00000026090	2010300C02Rik	-	RIKEN cDNA 2010300C02 gene	protein-coding
chrX	12783612	12783850	Sp5vsInput_q0.1_peak_9289	5.57546	+	NA	Intergenic	RLTR9A|LTR|ERVK	29678	NR_045430	72122	Mm.75434	NR_045429		2010308F09Rik	-	RIKEN cDNA 2010308F09 gene	ncRNA
chr6	41115568	41115715	Sp5vsInput_q0.1_peak_7283	5.31873	+	NA	Intergenic	Intergenic	-130133	NM_023333	67373	Mm.153729	NM_023333	ENSMUSG00000029882	2210010C04Rik	AV072249	RIKEN cDNA 2210010C04 gene	protein-coding
chr12	74648762	74648967	Sp5vsInput_q0.1_peak_1906	19.8971	+	NA	promoter-TSS (NR_044985)	promoter-TSS (NR_044985)	-606	NR_044985	73644	Mm.369885	NR_044985		2210039B01Rik	-	RIKEN cDNA 2210039B01 gene	ncRNA
chr10	80866984	80867125	Sp5vsInput_q0.1_peak_877	2.2138	+	NA	intron (NM_008688, intron 8 of 9)	ZP3AR|Satellite|Satellite	11245	NM_001099917	72273	Mm.253147	NM_001099917		2210404O07Rik	-	RIKEN cDNA 2210404O07 gene	protein-coding
chr5	149478164	149478388	Sp5vsInput_q0.1_peak_7168	1.8619	+	NA	Intergenic	(GGGAA)n|Simple_repeat|Simple_repeat	-75140	NR_028285	70138	Mm.417834	NR_028285	ENSMUSG00000086494	2210417A02Rik	AV081004	RIKEN cDNA 2210417A02 gene	ncRNA
chr18	82956932	82957097	Sp5vsInput_q0.1_peak_4346	5.57546	+	NA	Intergenic	Intergenic	-28583	NR_045389	76961	Mm.396392	NR_045389		2210420H20Rik	-	RIKEN cDNA 2210420H20 gene	ncRNA
chr11	120239963	120240191	Sp5vsInput_q0.1_peak_1730	8.08629	+	NA	promoter-TSS (NM_027980)	promoter-TSS (NM_027980)	-17	NM_027980	71885	Mm.274890	NM_027980	ENSMUSG00000025384	2310003H01Rik	Faap100	RIKEN cDNA 2310003H01 gene	protein-coding
chr2	154941395	154941680	Sp5vsInput_q0.1_peak_5164	4.84713	+	NA	Intergenic	Intergenic	-15722	NR_040634	100504268	Mm.410858	NR_040634	ENSMUSG00000087254	2310005A03Rik	-	RIKEN cDNA 2310005A03 gene	ncRNA
chr13	99274372	99274631	Sp5vsInput_q0.1_peak_2418	2.2138	+	NA	Intergenic	Intergenic	-69481	NR_045498	70090	Mm.410857	NR_045498		2310005E17Rik	-	RIKEN cDNA 2310005E17 gene	ncRNA
chr1	95087810	95087954	Sp5vsInput_q0.1_peak_269	6.79891	+	NA	Intergenic	Intergenic	-30357	NM_172411	71874	Mm.158766	XM_006529877	ENSMUSG00000034159	2310007B03Rik	-	RIKEN cDNA 2310007B03 gene	protein-coding
chr11	106226102	106226300	Sp5vsInput_q0.1_peak_1605	10.412	+	NA	Intergenic	Intergenic	-9939	NM_029345	75573	Mm.159539	XM_006534388	ENSMUSG00000009210	2310007L24Rik	-	RIKEN cDNA 2310007L24 gene	protein-coding
chr8	27943842	27944089	Sp5vsInput_q0.1_peak_8378	20.9293	+	NA	Intergenic	Intergenic	-9070	NR_045904	72316	Mm.490534	NR_045904		2310008N11Rik	-	RIKEN cDNA 2310008N11 gene	ncRNA
chr8	127187085	127187297	Sp5vsInput_q0.1_peak_8765	13.0848	+	NA	promoter-TSS (NM_175149)	promoter-TSS (NM_175149)	78	NM_175149	69551	Mm.261920	NM_175149	ENSMUSG00000031983	2310022B05Rik	-	RIKEN cDNA 2310022B05 gene	protein-coding
chr5	100646802	100646961	Sp5vsInput_q0.1_peak_6702	4.87996	+	NA	non-coding (NR_040679, exon 4 of 4)	non-coding (NR_040679, exon 4 of 4)	7170	NR_040679	69571	Mm.396412	NR_040679		2310034O05Rik	-	RIKEN cDNA 2310034O05 gene	ncRNA
chr5	100652452	100652602	Sp5vsInput_q0.1_peak_6703	2.63175	+	NA	Intergenic	(GGA)n|Simple_repeat|Simple_repeat	12816	NR_040679	69571	Mm.396412	NR_040679		2310034O05Rik	-	RIKEN cDNA 2310034O05 gene	ncRNA
chr6	86422522	86422755	Sp5vsInput_q0.1_peak_7411	5.26672	+	NA	Intergenic	G-rich|Low_complexity|Low_complexity	15583	NR_040293	381792	Mm.490854	NR_040292		2310040G24Rik	-	RIKEN cDNA 2310040G24 gene	ncRNA
chr16	20964878	20965077	Sp5vsInput_q0.1_peak_3424	5.31873	+	NA	Intergenic	CT-rich|Low_complexity|Low_complexity	189040	NM_025634	66561	Mm.422867	NM_025634		2310042E22Rik	-	RIKEN cDNA 2310042E22 gene	protein-coding
chr1	179510771	179510962	Sp5vsInput_q0.1_peak_497	13.0848	+	NA	Intergenic	(TTTCC)n|Simple_repeat|Simple_repeat	62208	NR_037994	75589	Mm.86666	NR_037994		2310043L19Rik	-	RIKEN cDNA 2310043L19 gene	ncRNA
chr15	38524913	38525066	Sp5vsInput_q0.1_peak_3038	4.84713	+	NA	promoter-TSS (NR_045757)	promoter-TSS (NR_045757)	-300	NR_045757	69679	Mm.416890	NR_045757		2310043O21Rik	-	RIKEN cDNA 2310043O21 gene	ncRNA
chr12	88272388	88272674	Sp5vsInput_q0.1_peak_1977	59.5824	+	NA	Intergenic	Intergenic	-15462	NR_033623	217732	Mm.22337	XM_006515710	ENSMUSG00000034157	2310044G17Rik	AI842544|AI853744|Cipc|Kiaa1737|mKIAA1737	RIKEN cDNA 2310044G17 gene	protein-coding
chr10	28766980	28767202	Sp5vsInput_q0.1_peak_622	14.9518	+	NA	Intergenic	(TTTCC)n|Simple_repeat|Simple_repeat	-60979	NM_026336	67719	Mm.440480	NM_026336	ENSMUSG00000015519	2310057J18Rik	2210414P04Rik	RIKEN cDNA 2310057J18 gene	protein-coding
chr16	55974862	55975003	Sp5vsInput_q0.1_peak_3539	3.46916	+	NA	promoter-TSS (NR_027965)	promoter-TSS (NR_027965)	-202	NR_027965	66391	Mm.472722	NM_133677		2310061J03Rik	-	RIKEN cDNA 2310061J03 gene	ncRNA
chr11	115640568	115640757	Sp5vsInput_q0.1_peak_1672	4.31944	+	NA	intron (NM_028014, intron 2 of 31)	intron (NM_028014, intron 2 of 31)	13915	NM_028014	71947	Mm.23168	XM_006534270	ENSMUSG00000020747	2310067B10Rik	Kiaa0195|mKIAA0195	RIKEN cDNA 2310067B10 gene	protein-coding
chr6	82832128	82832317	Sp5vsInput_q0.1_peak_7383	12.6573	+	NA	promoter-TSS (NR_040520)	promoter-TSS (NR_040520)	-375	NR_040520	69652	Mm.96357	NR_040520		2310069B03Rik	-	RIKEN cDNA 2310069B03 gene	ncRNA
chr13	50417959	50418102	Sp5vsInput_q0.1_peak_2246	10.2793	+	NA	Intergenic	Intergenic	60846	NR_045474	69211	Mm.259768	NR_045474		2310081J21Rik	-	RIKEN cDNA 2310081J21 gene	ncRNA
chr11	97464177	97464369	Sp5vsInput_q0.1_peak_1514	6.61738	+	NA	intron (NR_045496, intron 1 of 3)	B1_Mur2|SINE|Alu	4448	NR_045496	69729	Mm.233452	NR_045496	ENSMUSG00000085860	2410003L11Rik	-	RIKEN cDNA 2410003L11 gene	ncRNA
chr18	33794229	33794388	Sp5vsInput_q0.1_peak_4148	8.71675	+	NA	Intergenic	Lx9|LINE|L1	-160238	NR_038152	69749	Mm.248787	NR_038151	ENSMUSG00000087590	2410004N09Rik	-	RIKEN cDNA 2410004N09 gene	ncRNA
chr18	33959086	33959279	Sp5vsInput_q0.1_peak_4149	6.63735	+	NA	intron (NM_013512, intron 21 of 23)	(CCCCAG)n|Simple_repeat|Simple_repeat	4636	NR_038151	69749	Mm.248787	NR_038151	ENSMUSG00000087590	2410004N09Rik	-	RIKEN cDNA 2410004N09 gene	ncRNA
chr14	71263096	71263323	Sp5vsInput_q0.1_peak_2827	17.8745	+	NA	intron (NR_045939, intron 2 of 3)	MURVY-LTR|LTR|ERV1	10469	NR_045939	73648	Mm.410851	NR_045939		2410012E07Rik	-	RIKEN cDNA 2410012E07 gene	ncRNA
chr12	23083035	23083313	Sp5vsInput_q0.1_peak_1798	14.9518	+	NA	Intergenic	(TTTCC)n|Simple_repeat|Simple_repeat	92477	NR_015504	69732	Mm.391403	NR_015504	ENSMUSG00000073164	2410018L13Rik	2810480C08Rik	RIKEN cDNA 2410018L13 gene	ncRNA
chr12	22875916	22876076	Sp5vsInput_q0.1_peak_1797	3.46916	+	NA	Intergenic	(GGGAA)n|Simple_repeat|Simple_repeat	-114701	NR_015504	69732	Mm.391403	NR_015504	ENSMUSG00000073164	2410018L13Rik	2810480C08Rik	RIKEN cDNA 2410018L13 gene	ncRNA
chr1	90736205	90736423	Sp5vsInput_q0.1_peak_253	9.62082	+	NA	Intergenic	MER5A|DNA|MER1_type	84849	NR_040493	78650	Mm.243767	NR_040493	ENSMUSG00000097398	2410088K16Rik	-	RIKEN cDNA 2410088K16 gene	ncRNA
chr5	118803089	118803428	Sp5vsInput_q0.1_peak_6806	38.1423	+	NA	Intergenic	RMER10A|LTR|ERVL	108022	NM_001081236	76792	Mm.103428	NM_001081236		2410131K14Rik	-	RIKEN cDNA 2410131K14 gene	protein-coding
chr5	118776658	118777074	Sp5vsInput_q0.1_peak_6805	10.0409	+	NA	Intergenic	Intergenic	81630	NM_001081236	76792	Mm.103428	NM_001081236		2410131K14Rik	-	RIKEN cDNA 2410131K14 gene	protein-coding
chr5	118761380	118761570	Sp5vsInput_q0.1_peak_6804	8.70191	+	NA	Intergenic	Lx8|LINE|L1	66239	NM_001081236	76792	Mm.103428	NM_001081236		2410131K14Rik	-	RIKEN cDNA 2410131K14 gene	protein-coding
chr5	118743503	118743644	Sp5vsInput_q0.1_peak_6803	2.82691	+	NA	Intergenic	(GGAA)n|Simple_repeat|Simple_repeat	48337	NM_001081236	76792	Mm.103428	NM_001081236		2410131K14Rik	-	RIKEN cDNA 2410131K14 gene	protein-coding
chr17	37119582	37119742	Sp5vsInput_q0.1_peak_3846	2.56788	+	NA	Intergenic	Intergenic	-1480	NM_029747	76797	Mm.159787	NM_029747	ENSMUSG00000064308	2410137M14Rik	-	RIKEN cDNA 2410137M14 gene	protein-coding
chr13	66515473	66515674	Sp5vsInput_q0.1_peak_2332	16.5813	+	NA	Intergenic	Intergenic	26481	NM_183119	76803	Mm.183391	NM_183119	ENSMUSG00000074832	2410141K09Rik	4930482J15Rik|Ayu21-35|Gt(pU21)35Imeg	RIKEN cDNA 2410141K09 gene	protein-coding
chr13	66643485	66643819	Sp5vsInput_q0.1_peak_2334	11.2832	+	NA	Intergenic	(TCCTG)n|Simple_repeat|Simple_repeat	-101598	NM_183119	76803	Mm.183391	NM_183119	ENSMUSG00000074832	2410141K09Rik	4930482J15Rik|Ayu21-35|Gt(pU21)35Imeg	RIKEN cDNA 2410141K09 gene	protein-coding
chr13	66741779	66742095	Sp5vsInput_q0.1_peak_2335	11.2608	+	NA	Intergenic	(GGAAA)n|Simple_repeat|Simple_repeat	-199883	NM_183119	76803	Mm.183391	NM_183119	ENSMUSG00000074832	2410141K09Rik	4930482J15Rik|Ayu21-35|Gt(pU21)35Imeg	RIKEN cDNA 2410141K09 gene	protein-coding
chr13	66421225	66421436	Sp5vsInput_q0.1_peak_2330	6.32812	+	NA	Intergenic	Intergenic	120724	NM_183119	76803	Mm.183391	NM_183119	ENSMUSG00000074832	2410141K09Rik	4930482J15Rik|Ayu21-35|Gt(pU21)35Imeg	RIKEN cDNA 2410141K09 gene	protein-coding
chr13	66742992	66743133	Sp5vsInput_q0.1_peak_2336	5.26672	+	NA	Intergenic	Intergenic	-201008	NM_183119	76803	Mm.183391	NM_183119	ENSMUSG00000074832	2410141K09Rik	4930482J15Rik|Ayu21-35|Gt(pU21)35Imeg	RIKEN cDNA 2410141K09 gene	protein-coding
chr13	66426665	66426820	Sp5vsInput_q0.1_peak_2331	3.46916	+	NA	Intergenic	B2_Mm1a|SINE|B2	115312	NM_183119	76803	Mm.183391	NM_183119	ENSMUSG00000074832	2410141K09Rik	4930482J15Rik|Ayu21-35|Gt(pU21)35Imeg	RIKEN cDNA 2410141K09 gene	protein-coding
chr13	66520127	66520329	Sp5vsInput_q0.1_peak_2333	2.65599	+	NA	intron (NM_183119, intron 3 of 4)	intron (NM_183119, intron 3 of 4)	21826	NM_183119	76803	Mm.183391	NM_183119	ENSMUSG00000074832	2410141K09Rik	4930482J15Rik|Ayu21-35|Gt(pU21)35Imeg	RIKEN cDNA 2410141K09 gene	protein-coding
chr2	153171282	153171457	Sp5vsInput_q0.1_peak_5150	7.90107	+	NA	promoter-TSS (NM_001039939)	promoter-TSS (NM_001039939)	177	NR_040318	72326	Mm.400102	NR_040318	ENSMUSG00000073236	2500004C02Rik	-	RIKEN cDNA 2500004C02 gene	ncRNA
chr16	21701970	21702214	Sp5vsInput_q0.1_peak_3428	28.4687	+	NA	Intergenic	RMER10A|LTR|ERVL	-7354	NM_001001881	72190	Mm.131606	XM_006522599	ENSMUSG00000043391	2510009E07Rik	AI194952	RIKEN cDNA 2510009E07 gene	protein-coding
chr4	154623867	154624264	Sp5vsInput_q0.1_peak_6442	4.90261	+	NA	promoter-TSS (NM_001190445)	promoter-TSS (NM_001190445)	-10	NM_001190445	67513	Mm.10374	XM_006539119	ENSMUSG00000073684	2610002J02Rik	Faap20	RIKEN cDNA 2610002J02 gene	protein-coding
chr8	20020263	20020529	Sp5vsInput_q0.1_peak_8349	11.1067	+	NA	promoter-TSS (NR_028428)	promoter-TSS (NR_028428)	-4	NR_028428	381598	Mm.483074	NM_001024708	ENSMUSG00000071793	2610005L07Rik	2810038F24Rik|6720476A01Rik	cadherin 11 pseudogene	pseudo
chr10	78576779	78576923	Sp5vsInput_q0.1_peak_835	3.93497	+	NA	Intergenic	CT-rich|Low_complexity|Low_complexity	-16506	NM_001004362	72128	Mm.297854	NM_001004362	ENSMUSG00000060301	2610008E11Rik	-	RIKEN cDNA 2610008E11 gene	protein-coding
chr16	11208732	11208892	Sp5vsInput_q0.1_peak_3381	3.07086	+	NA	intron (NR_038156, intron 1 of 2)	(TC)n|Simple_repeat|Simple_repeat	5336	NR_038156	69918	Mm.440400	NR_038154		2610020C07Rik	-	RIKEN cDNA 2610020C07 gene	ncRNA
chr4	125606694	125607013	Sp5vsInput_q0.1_peak_6142	6.06033	+	NA	Intergenic	Intergenic	-7299	NR_015560	72395	Mm.112888	NR_015560	ENSMUSG00000085562	2610028E06Rik	BB043107	RIKEN cDNA 2610028E06 gene	ncRNA
chr17	59072177	59072519	Sp5vsInput_q0.1_peak_3953	10.8964	+	NA	intron (NM_027001, intron 6 of 12)	MIRc|SINE|MIR	58450	NM_027001	69239	Mm.246732	NM_027001	ENSMUSG00000024227	2610034M16Rik	AV114557	RIKEN cDNA 2610034M16 gene	protein-coding
chr17	59060241	59060385	Sp5vsInput_q0.1_peak_3952	6.32812	+	NA	intron (NM_027001, intron 8 of 12)	(TC)n|Simple_repeat|Simple_repeat	70485	NM_027001	69239	Mm.246732	NM_027001	ENSMUSG00000024227	2610034M16Rik	AV114557	RIKEN cDNA 2610034M16 gene	protein-coding
chr11	112984589	112984792	Sp5vsInput_q0.1_peak_1638	8.3846	+	NA	intron (NR_015556, intron 1 of 2)	(GGA)n|Simple_repeat|Simple_repeat	78462	NR_015556	72386	Mm.266961	NR_015556	ENSMUSG00000087259	2610035D17Rik	-	RIKEN cDNA 2610035D17 gene	ncRNA
chr11	113019941	113020107	Sp5vsInput_q0.1_peak_1639	3.46916	+	NA	intron (NR_015556, intron 1 of 2)	intron (NR_015556, intron 1 of 2)	43128	NR_015556	72386	Mm.266961	NR_015556	ENSMUSG00000087259	2610035D17Rik	-	RIKEN cDNA 2610035D17 gene	ncRNA
chr14	122873521	122873681	Sp5vsInput_q0.1_peak_2932	8.71675	+	NA	intron (NR_045046, intron 2 of 4)	CpG	820	NR_045046	69248	Mm.235369	NR_045046	ENSMUSG00000085555	2610035F20Rik	-	RIKEN cDNA 2610035F20 gene	ncRNA
chr14	122873815	122874090	Sp5vsInput_q0.1_peak_2933	5.31873	+	NA	promoter-TSS (NM_009574)	promoter-TSS (NM_009574)	469	NR_045046	69248	Mm.235369	NR_045046	ENSMUSG00000085555	2610035F20Rik	-	RIKEN cDNA 2610035F20 gene	ncRNA
chr3	17030672	17030848	Sp5vsInput_q0.1_peak_5369	7.90107	+	NA	Intergenic	(TTCCC)n|Simple_repeat|Simple_repeat	-659161	NR_033490	70441	Mm.458192	NR_033490		2610100L16Rik	100040120|Gm2612	RIKEN cDNA 2610100L16 gene	ncRNA
chr9	41384021	41384174	Sp5vsInput_q0.1_peak_8900	4.61235	+	NA	Intergenic	Intergenic	-5325	NR_015483	100042464	Mm.38166	NR_015483	ENSMUSG00000074415	2610203C20Rik	AI848448|D3Mgi9	RIKEN cDNA 2610203C20 gene	ncRNA
chr4	10859484	10859875	Sp5vsInput_q0.1_peak_5785	18.4316	+	NA	Intergenic	Intergenic	58034	NM_026005	67157	Mm.440552	XM_006538200	ENSMUSG00000059482	2610301B20Rik	AI428449	RIKEN cDNA 2610301B20 gene	protein-coding
chr4	147012091	147012323	Sp5vsInput_q0.1_peak_6376	6.94421	+	NA	intron (NM_145078, intron 2 of 4)	intron (NM_145078, intron 2 of 4)	4410	NM_145078	112422	Mm.440486	XM_006535991	ENSMUSG00000066000	2610305D13Rik	-	RIKEN cDNA 2610305D13 gene	protein-coding
chr4	147013265	147013475	Sp5vsInput_q0.1_peak_6377	5.24345	+	NA	intron (NM_145078, intron 2 of 4)	intron (NM_145078, intron 2 of 4)	3247	NM_145078	112422	Mm.440486	XM_006535991	ENSMUSG00000066000	2610305D13Rik	-	RIKEN cDNA 2610305D13 gene	protein-coding
chr3	44110263	44110457	Sp5vsInput_q0.1_peak_5425	18.8796	+	NA	Intergenic	MURVY-LTR|LTR|ERV1	1071822	NR_045172	72511	Mm.140700	NR_045172	ENSMUSG00000097040	2610316D01Rik	-	RIKEN cDNA 2610316D01 gene	ncRNA
chr3	43399244	43399449	Sp5vsInput_q0.1_peak_5424	15.9101	+	NA	Intergenic	(TTTCC)n|Simple_repeat|Simple_repeat	1782836	NR_045172	72511	Mm.140700	NR_045172	ENSMUSG00000097040	2610316D01Rik	-	RIKEN cDNA 2610316D01 gene	ncRNA
chr3	44214344	44214500	Sp5vsInput_q0.1_peak_5426	8.71675	+	NA	Intergenic	Lx5|LINE|L1	967760	NR_045172	72511	Mm.140700	NR_045172	ENSMUSG00000097040	2610316D01Rik	-	RIKEN cDNA 2610316D01 gene	ncRNA
chr3	44551979	44552164	Sp5vsInput_q0.1_peak_5427	4.84713	+	NA	Intergenic	(GGAAA)n|Simple_repeat|Simple_repeat	630111	NR_045172	72511	Mm.140700	NR_045172	ENSMUSG00000097040	2610316D01Rik	-	RIKEN cDNA 2610316D01 gene	ncRNA
chr4	118199605	118199980	Sp5vsInput_q0.1_peak_6078	28.6853	+	NA	promoter-TSS (NM_025572)	promoter-TSS (NM_025572)	-88	NM_025572	66451	Mm.34431	XM_006503272	ENSMUSG00000028536	2610528J11Rik	-	RIKEN cDNA 2610528J11 gene	protein-coding
chr18	62938261	62938497	Sp5vsInput_q0.1_peak_4269	26.2538	+	NA	Intergenic	Intergenic	-22378	NR_037693	78449	Mm.262195	NR_037693	ENSMUSG00000041789	2700046A07Rik	A330042I05Rik	RIKEN cDNA 2700046A07 gene	ncRNA
chr18	62921030	62921219	Sp5vsInput_q0.1_peak_4268	21.3322	+	NA	Intergenic	Intergenic	-5123	NR_037693	78449	Mm.262195	NR_037693	ENSMUSG00000041789	2700046A07Rik	A330042I05Rik	RIKEN cDNA 2700046A07 gene	ncRNA
chr17	13820824	13821100	Sp5vsInput_q0.1_peak_3688	10.7198	+	NA	Intergenic	Intergenic	-74002	NR_045437	72578	Mm.46549	NR_045436	ENSMUSG00000038347	2700054A10Rik	-	RIKEN cDNA 2700054A10 gene	ncRNA
chr17	13735023	13735258	Sp5vsInput_q0.1_peak_3687	3.19926	+	NA	intron (NR_045436, intron 2 of 4)	C-rich|Low_complexity|Low_complexity	11820	NR_045436	72578	Mm.46549	NR_045436	ENSMUSG00000038347	2700054A10Rik	-	RIKEN cDNA 2700054A10 gene	ncRNA
chr18	24617688	24617961	Sp5vsInput_q0.1_peak_4126	26.0932	+	NA	Intergenic	Intergenic	-11548	NM_026529	68046	Mm.276574	XM_006526202	ENSMUSG00000024273	2700062C07Rik	AI195775|C87515	RIKEN cDNA 2700062C07 gene	protein-coding
chr19	7491589	7491762	Sp5vsInput_q0.1_peak_4400	4.84713	+	NA	promoter-TSS (NM_175381)	promoter-TSS (NM_175381)	-440	NM_175381	108899	Mm.386838	XM_006526599	ENSMUSG00000053080	2700081O15Rik	AI255177|AI848741|AW742297	RIKEN cDNA 2700081O15 gene	protein-coding
chr19	59703749	59703946	Sp5vsInput_q0.1_peak_4604	3.46916	+	NA	Intergenic	Intergenic	136221	NR_045308	72647	Mm.410849	NR_045308		2700089I24Rik	-	RIKEN cDNA 2700089I24 gene	ncRNA
chr7	14938604	14938745	Sp5vsInput_q0.1_peak_7697	3.46916	+	NA	Intergenic	Lx4B|LINE|L1	85226	NM_001199306	76971	Mm.290727	XM_006540426	ENSMUSG00000030378	2810007J24Rik	-	RIKEN cDNA 2810007J24 gene	protein-coding
chr11	116899626	116899770	Sp5vsInput_q0.1_peak_1687	7.34421	+	NA	Intergenic	MTEa|LTR|MaLR	-38399	NR_027059	76972	Mm.309167	NR_027059	ENSMUSG00000086859	2810008D09Rik	-	RIKEN cDNA 2810008D09 gene	ncRNA
chr11	116861684	116861851	Sp5vsInput_q0.1_peak_1686	6.62398	+	NA	Intergenic	Intergenic	-76330	NR_027059	76972	Mm.309167	NR_027059	ENSMUSG00000086859	2810008D09Rik	-	RIKEN cDNA 2810008D09 gene	ncRNA
chr12	106574915	106575174	Sp5vsInput_q0.1_peak_2024	4.61235	+	NA	non-coding (NR_045047, exon 1 of 3)	non-coding (NR_045047, exon 1 of 3)	240	NR_045047	69952	Mm.158311	NR_045047	ENSMUSG00000097929	2810011L19Rik	-	RIKEN cDNA 2810011L19 gene	ncRNA
chr12	5678849	5679103	Sp5vsInput_q0.1_peak_1747	13.0848	+	NA	Intergenic	GA-rich|Low_complexity|Low_complexity	295668	NR_015579	72669	Mm.10434	NR_015579		2810032G03Rik	AI461720	RIKEN cDNA 2810032G03 gene	ncRNA
chr12	6040263	6040407	Sp5vsInput_q0.1_peak_1748	5.57546	+	NA	Intergenic	Intergenic	657027	NR_015579	72669	Mm.10434	NR_015579		2810032G03Rik	AI461720	RIKEN cDNA 2810032G03 gene	ncRNA
chr12	6067198	6067349	Sp5vsInput_q0.1_peak_1749	3.46916	+	NA	Intergenic	(TTTCC)n|Simple_repeat|Simple_repeat	683965	NR_015579	72669	Mm.10434	NR_015579		2810032G03Rik	AI461720	RIKEN cDNA 2810032G03 gene	ncRNA
chr12	6149790	6150061	Sp5vsInput_q0.1_peak_1750	2.21396	+	NA	Intergenic	Lx4A|LINE|L1	766617	NR_015579	72669	Mm.10434	NR_015579		2810032G03Rik	AI461720	RIKEN cDNA 2810032G03 gene	ncRNA
chr2	115915692	115915833	Sp5vsInput_q0.1_peak_5010	6.32812	+	NA	Intergenic	CT-rich|Low_complexity|Low_complexity	-13930	NR_033447	69974	Mm.491670	NR_033447		2810405F15Rik	-	RIKEN cDNA 2810405F15 gene	ncRNA
chr1	64702016	64702288	Sp5vsInput_q0.1_peak_153	33.8865	+	NA	Intergenic	Lx4B|LINE|L1	35081	NR_038009	69941	Mm.69044	NR_038009	ENSMUSG00000087213	2810408I11Rik	-	RIKEN cDNA 2810408I11 gene	ncRNA
chr8	73030148	73030393	Sp5vsInput_q0.1_peak_8488	5.06217	+	NA	intron (NM_025577, intron 2 of 4)	intron (NM_025577, intron 2 of 4)	368	NM_025577	66462	Mm.28242	XM_006509716	ENSMUSG00000058833	2810428I15Rik	-	RIKEN cDNA 2810428I15 gene	protein-coding
chr17	25707893	25708109	Sp5vsInput_q0.1_peak_3740	4.84713	+	NA	promoter-TSS (NM_011447)	promoter-TSS (NM_011447)	245	NR_045176	72834	Mm.33042	NR_045176	ENSMUSG00000091475	2810468N07Rik	-	RIKEN cDNA 2810468N07 gene	ncRNA
chr6	149257815	149257996	Sp5vsInput_q0.1_peak_7659	13.0848	+	NA	promoter-TSS (NM_026054)	promoter-TSS (NM_026054)	-31	NM_026054	67246	Mm.333515	XM_006507081	ENSMUSG00000032712	2810474O19Rik	6720435I21Rik|AA536804|AU020969|GET	RIKEN cDNA 2810474O19 gene	protein-coding
chrX	11713120	11713270	Sp5vsInput_q0.1_peak_9286	4.84713	+	NA	intron (NR_045434, intron 3 of 3)	intron (NR_045434, intron 3 of 3)	24277	NR_045434	72937	Mm.490017	NR_045434	ENSMUSG00000087271	2900008C10Rik	-	RIKEN cDNA 2900008C10 gene	ncRNA
chr1	129670418	129670567	Sp5vsInput_q0.1_peak_331	2.82691	+	NA	promoter-TSS (NM_028399)	promoter-TSS (NM_028399)	139	NR_045298	100502745	Mm.440061	NR_045298		2900009J06Rik	-	RIKEN cDNA 2900009J06 gene	ncRNA
chr5	113592256	113592472	Sp5vsInput_q0.1_peak_6763	8.3846	+	NA	promoter-TSS (NM_172884)	promoter-TSS (NM_172884)	-31	NM_172884	243219	Mm.160131	XM_006534936	ENSMUSG00000051339	2900026A02Rik	8430408O14Rik|A530094D01|AW539426|Gm449|Kiaa1671|mKIAA1671	RIKEN cDNA 2900026A02 gene	protein-coding
chr5	113593974	113594150	Sp5vsInput_q0.1_peak_6764	5.93744	+	NA	Intergenic	Intergenic	-1729	NM_172884	243219	Mm.160131	XM_006534936	ENSMUSG00000051339	2900026A02Rik	8430408O14Rik|A530094D01|AW539426|Gm449|Kiaa1671|mKIAA1671	RIKEN cDNA 2900026A02 gene	protein-coding
chr11	117489307	117489746	Sp5vsInput_q0.1_peak_1706	27.808	+	NA	Intergenic	Intergenic	16965	NR_015489	78403	Mm.212543	NR_015489		2900041M22Rik	-	RIKEN cDNA 2900041M22 gene	ncRNA
chr11	117344422	117344866	Sp5vsInput_q0.1_peak_1699	13.6773	+	NA	Intergenic	Intergenic	-127917	NR_015489	78403	Mm.212543	NR_015489		2900041M22Rik	-	RIKEN cDNA 2900041M22 gene	ncRNA
chr11	117478916	117479070	Sp5vsInput_q0.1_peak_1704	10.412	+	NA	Intergenic	Intergenic	6432	NR_015489	78403	Mm.212543	NR_015489		2900041M22Rik	-	RIKEN cDNA 2900041M22 gene	ncRNA
chr11	117358892	117359121	Sp5vsInput_q0.1_peak_1701	8.71675	+	NA	Intergenic	C-rich|Low_complexity|Low_complexity	-113555	NR_015489	78403	Mm.212543	NR_015489		2900041M22Rik	-	RIKEN cDNA 2900041M22 gene	ncRNA
chr11	117472463	117472612	Sp5vsInput_q0.1_peak_1703	6.62398	+	NA	promoter-TSS (NR_015489)	promoter-TSS (NR_015489)	-24	NR_015489	78403	Mm.212543	NR_015489		2900041M22Rik	-	RIKEN cDNA 2900041M22 gene	ncRNA
chr11	117345096	117345309	Sp5vsInput_q0.1_peak_1700	6.38818	+	NA	Intergenic	Intergenic	-127359	NR_015489	78403	Mm.212543	NR_015489		2900041M22Rik	-	RIKEN cDNA 2900041M22 gene	ncRNA
chr11	117488525	117488788	Sp5vsInput_q0.1_peak_1705	4.6402	+	NA	Intergenic	Intergenic	16095	NR_015489	78403	Mm.212543	NR_015489		2900041M22Rik	-	RIKEN cDNA 2900041M22 gene	ncRNA
chr11	117462538	117462688	Sp5vsInput_q0.1_peak_1702	2.56788	+	NA	Intergenic	Intergenic	-9948	NR_015489	78403	Mm.212543	NR_015489		2900041M22Rik	-	RIKEN cDNA 2900041M22 gene	ncRNA
chr18	76194743	76195165	Sp5vsInput_q0.1_peak_4316	43.9452	+	NA	intron (NM_145356, intron 3 of 4)	intron (NM_145356, intron 3 of 4)	63171	NR_045365	73009	Mm.443541	NR_045365		2900057B20Rik	-	RIKEN cDNA 2900057B20 gene	ncRNA
chr18	76218204	76218501	Sp5vsInput_q0.1_peak_4317	10.0003	+	NA	intron (NM_145356, intron 3 of 4)	intron (NM_145356, intron 3 of 4)	39773	NR_045365	73009	Mm.443541	NR_045365		2900057B20Rik	-	RIKEN cDNA 2900057B20 gene	ncRNA
chr1	120356013	120356154	Sp5vsInput_q0.1_peak_304	4.96394	+	NA	promoter-TSS (NR_027901)	promoter-TSS (NR_027901)	-241	NR_027901	68204	Mm.443536	NR_027901		2900060B14Rik	-	RIKEN cDNA 2900060B14 gene	ncRNA
chr1	42822094	42822293	Sp5vsInput_q0.1_peak_112	5.57546	+	NA	Intergenic	C-rich|Low_complexity|Low_complexity	65012	NR_027891	73100	Mm.480115	NR_027891		2900092D14Rik	-	RIKEN cDNA 2900092D14 gene	ncRNA
chr2	156191957	156192149	Sp5vsInput_q0.1_peak_5169	7.90107	+	NA	intron (NM_027585, intron 10 of 12)	B1_Mus2|SINE|Alu	26662	NR_024329	347740	Mm.324242	NR_024329		2900097C17Rik	1810005K14Rik|4930563C06Rik	RIKEN cDNA 2900097C17 gene	ncRNA
chr11	49988180	49988441	Sp5vsInput_q0.1_peak_1207	12.7859	+	NA	promoter-TSS (NM_026543)	promoter-TSS (NM_026543)	-43	NM_026543	68067	Mm.390357	XM_006534037	ENSMUSG00000020381	3010026O09Rik	2900016G09Rik|AI851514|AW475975	RIKEN cDNA 3010026O09 gene	protein-coding
chr8	110708754	110708979	Sp5vsInput_q0.1_peak_8673	10.412	+	NA	Intergenic	Intergenic	399711	NR_077224	109215	Mm.65282	NR_077224		3010033K07Rik	-	RIKEN cDNA 3010033K07 gene	ncRNA
chr7	131847809	131848037	Sp5vsInput_q0.1_peak_8175	15.9101	+	NA	intron (NR_045907, intron 1 of 3)	intron (NR_045907, intron 1 of 3)	4526	NR_045907	73076	Mm.417827	NR_045907	ENSMUSG00000086254	3100003L05Rik	-	RIKEN cDNA 3100003L05 gene	ncRNA
chr7	132103672	132103873	Sp5vsInput_q0.1_peak_8177	11.2832	+	NA	Intergenic	Intergenic	-251323	NR_045907	73076	Mm.417827	NR_045907	ENSMUSG00000086254	3100003L05Rik	-	RIKEN cDNA 3100003L05 gene	ncRNA
chr7	131810726	131810920	Sp5vsInput_q0.1_peak_8174	7.10446	+	NA	intron (NR_045907, intron 1 of 3)	Lx8|LINE|L1	41626	NR_045907	73076	Mm.417827	NR_045907	ENSMUSG00000086254	3100003L05Rik	-	RIKEN cDNA 3100003L05 gene	ncRNA
chr7	132056059	132056375	Sp5vsInput_q0.1_peak_8176	4.84713	+	NA	Intergenic	(GGGAA)n|Simple_repeat|Simple_repeat	-203768	NR_045907	73076	Mm.417827	NR_045907	ENSMUSG00000086254	3100003L05Rik	-	RIKEN cDNA 3100003L05 gene	ncRNA
chrX	120517586	120517743	Sp5vsInput_q0.1_peak_9388	3.9502	+	NA	Intergenic	RLTRETN_Mm|LTR|ERVK	300496	NM_028426	73061	Mm.292979	XM_006528408	ENSMUSG00000079450	3110007F17Rik	-	RIKEN cDNA 3110007F17 gene	protein-coding
chr12	111329714	111329872	Sp5vsInput_q0.1_peak_2046	2.82691	+	NA	Intergenic	(GGA)n|Simple_repeat|Simple_repeat	66490	NR_045466	67280	Mm.390495	NR_045466		3110009F21Rik	-	RIKEN cDNA 3110009F21 gene	ncRNA
chr13	111773068	111773311	Sp5vsInput_q0.1_peak_2461	15.9101	+	NA	Intergenic	(GGAAA)n|Simple_repeat|Simple_repeat	246450	NR_045908	73129	Mm.417826	NR_045908		3110015C05Rik	-	RIKEN cDNA 3110015C05 gene	ncRNA
chr9	41206761	41206999	Sp5vsInput_q0.1_peak_8899	2.76342	+	NA	intron (NR_040725, intron 3 of 4)	(GGGAA)n|Simple_repeat|Simple_repeat	22236	NR_040725	73144	Mm.482850	NR_040725		3110039I08Rik	-	RIKEN cDNA 3110039I08 gene	ncRNA
chr1	89371686	89371880	Sp5vsInput_q0.1_peak_242	10.412	+	NA	intron (NM_028473, intron 2 of 2)	intron (NM_028473, intron 2 of 2)	4944	NM_028473	73234	Mm.7310	XM_006529895	ENSMUSG00000026258	3110079O15Rik	Snorc	RIKEN cDNA 3110079O15 gene	protein-coding
chr12	89781808	89782133	Sp5vsInput_q0.1_peak_1983	20.9293	+	NA	Intergenic	(TTTCC)n|Simple_repeat|Simple_repeat	-166203	NR_045888	71818	Mm.490789	NR_045888		3200001D21Rik	-	RIKEN cDNA 3200001D21 gene	ncRNA
chr17	5768258	5768403	Sp5vsInput_q0.1_peak_3650	6.32318	+	NA	Intergenic	Intergenic	-30327	NR_045081	78512	Mm.23696	NR_045079	ENSMUSG00000096965	3300005D01Rik	-	RIKEN cDNA 3300005D01 gene	ncRNA
chrX	131621695	131621935	Sp5vsInput_q0.1_peak_9391	3.93497	+	NA	Intergenic	Intergenic	-26940	NR_040282	320606	Mm.439072	NR_040281	ENSMUSG00000089759	3632454L22Rik	-	RIKEN cDNA 3632454L22 gene	ncRNA
chr14	12801494	12801682	Sp5vsInput_q0.1_peak_2583	3.07086	+	NA	intron (NM_008981, intron 4 of 29)	intron (NM_008981, intron 4 of 29)	-315129	NM_001284384	218734	Mm.44068	XM_006517987	ENSMUSG00000033111	3830406C13Rik	-	RIKEN cDNA 3830406C13 gene	protein-coding
chr13	107975001	107975182	Sp5vsInput_q0.1_peak_2444	3.93497	+	NA	Intergenic	PB1D10|SINE|Alu	162441	NR_015471	100040322	Mm.133867	NR_015471		3830408C21Rik	-	RIKEN cDNA 3830408C21 gene	ncRNA
chr8	10924413	10924723	Sp5vsInput_q0.1_peak_8309	25.6861	+	NA	non-coding (NR_030715, exon 3 of 3)	non-coding (NR_030715, exon 3 of 3)	3889	NR_030715	665306	Mm.358758	NR_030715	ENSMUSG00000038917	3930402G23Rik	-	RIKEN cDNA 3930402G23 gene	ncRNA
chr8	10966088	10966257	Sp5vsInput_q0.1_peak_8310	9.55651	+	NA	Intergenic	GA-rich|Low_complexity|Low_complexity	-37715	NR_030715	665306	Mm.358758	NR_030715	ENSMUSG00000038917	3930402G23Rik	-	RIKEN cDNA 3930402G23 gene	ncRNA
chr6	148095526	148095698	Sp5vsInput_q0.1_peak_7653	12.7107	+	NA	intron (NM_178797, intron 3 of 12)	MURVY-LTR|LTR|ERV1	-65198	NR_015615	320737	Mm.465532	NR_015615		4732416N19Rik	-	RIKEN cDNA 4732416N19 gene	ncRNA
chr17	87682092	87682277	Sp5vsInput_q0.1_peak_4050	9.55651	+	NA	promoter-TSS (NR_015506)	promoter-TSS (NR_015506)	-30	NR_015506	74597	Mm.63783	NR_015506	ENSMUSG00000085287	4833418N02Rik	-	RIKEN cDNA 4833418N02 gene	ncRNA
chr17	87681444	87681631	Sp5vsInput_q0.1_peak_4049	8.71675	+	NA	promoter-TSS (NM_028639)	promoter-TSS (NM_028639)	617	NR_015506	74597	Mm.63783	NR_015506	ENSMUSG00000085287	4833418N02Rik	-	RIKEN cDNA 4833418N02 gene	ncRNA
chr2	19438830	19438992	Sp5vsInput_q0.1_peak_4666	9.55651	+	NA	intron (NM_027600, intron 6 of 16)	CT-rich|Low_complexity|Low_complexity	36626	NM_027600	70909	Mm.158488	NM_027600	ENSMUSG00000026734	4921504E06Rik	4921522E24Rik	RIKEN cDNA 4921504E06 gene	protein-coding
chr3	79022618	79022860	Sp5vsInput_q0.1_peak_5491	6.32812	+	NA	intron (NR_045502, intron 1 of 2)	intron (NR_045502, intron 1 of 2)	5898	NR_045502	70924	Mm.444622	NR_045502		4921511C10Rik	-	RIKEN cDNA 4921511C10 gene	ncRNA
chr12	12587563	12587947	Sp5vsInput_q0.1_peak_1765	14.5065	+	NA	Intergenic	Intergenic	-188474	NR_045829	70858	Mm.410838	NR_045829		4921511I17Rik	-	RIKEN cDNA 4921511I17 gene	ncRNA
chr10	120159977	120160159	Sp5vsInput_q0.1_peak_1011	15.789	+	NA	Intergenic	Intergenic	-42720	NR_038000	70874	Mm.427286	NR_038000	ENSMUSG00000044544	4921513I03Rik	-	RIKEN cDNA 4921513I03 gene	ncRNA
chr10	120103056	120103204	Sp5vsInput_q0.1_peak_1010	12.1745	+	NA	Intergenic	CT-rich|Low_complexity|Low_complexity	-99658	NR_038000	70874	Mm.427286	NR_038000	ENSMUSG00000044544	4921513I03Rik	-	RIKEN cDNA 4921513I03 gene	ncRNA
chr10	120097622	120097785	Sp5vsInput_q0.1_peak_1009	6.32812	+	NA	Intergenic	Intergenic	-105085	NR_038000	70874	Mm.427286	NR_038000	ENSMUSG00000044544	4921513I03Rik	-	RIKEN cDNA 4921513I03 gene	ncRNA
chr10	120169338	120169492	Sp5vsInput_q0.1_peak_1012	4.84713	+	NA	Intergenic	(GGAA)n|Simple_repeat|Simple_repeat	-33373	NR_038000	70874	Mm.427286	NR_038000	ENSMUSG00000044544	4921513I03Rik	-	RIKEN cDNA 4921513I03 gene	ncRNA
chr15	18178110	18178311	Sp5vsInput_q0.1_peak_2966	18.3332	+	NA	intron (NR_045711, intron 7 of 11)	MURVY-LTR|LTR|ERV1	121172	NR_045711	70886	Mm.399021	NR_045711		4921515E04Rik	-	RIKEN cDNA 4921515E04 gene	ncRNA
chr8	87950043	87950194	Sp5vsInput_q0.1_peak_8558	5.57546	+	NA	intron (NR_033144, intron 1 of 2)	Lx9|LINE|L1	6622	NR_033144	66714	Mm.272748	NM_025722	ENSMUSG00000036934	4921524J17Rik	-	RIKEN cDNA 4921524J17 gene	protein-coding
chr13	52197976	52198117	Sp5vsInput_q0.1_peak_2253	5.57546	+	NA	intron (NR_045061, intron 3 of 7)	(TTTCC)n|Simple_repeat|Simple_repeat	5936	NR_045061	74050	Mm.84860	NR_045061		4921525O09Rik	-	RIKEN cDNA 4921525O09 gene	ncRNA
chr13	52110924	52111079	Sp5vsInput_q0.1_peak_2252	5.06224	+	NA	Intergenic	Intergenic	-81109	NR_045061	74050	Mm.84860	NR_045061		4921525O09Rik	-	RIKEN cDNA 4921525O09 gene	ncRNA
chr13	52318295	52318571	Sp5vsInput_q0.1_peak_2254	3.93497	+	NA	Intergenic	Intergenic	126323	NR_045061	74050	Mm.84860	NR_045061		4921525O09Rik	-	RIKEN cDNA 4921525O09 gene	ncRNA
chr13	52347755	52347908	Sp5vsInput_q0.1_peak_2255	3.46916	+	NA	Intergenic	Intergenic	155721	NR_045061	74050	Mm.84860	NR_045061		4921525O09Rik	-	RIKEN cDNA 4921525O09 gene	ncRNA
chr14	96218620	96218827	Sp5vsInput_q0.1_peak_2873	13.0848	+	NA	Intergenic	Lx3C|LINE|L1	-61762	NM_025733	66732	Mm.75060	XM_006519396	ENSMUSG00000034689	4921530L21Rik	-	RIKEN cDNA 4921530L21 gene	protein-coding
chr14	95552972	95553161	Sp5vsInput_q0.1_peak_2871	7.90107	+	NA	Intergenic	(GGAAA)n|Simple_repeat|Simple_repeat	-727419	NM_025733	66732	Mm.75060	XM_006519396	ENSMUSG00000034689	4921530L21Rik	-	RIKEN cDNA 4921530L21 gene	protein-coding
chr14	95622935	95623084	Sp5vsInput_q0.1_peak_2872	5.57546	+	NA	Intergenic	RMER12|LTR|ERVK	-657476	NM_025733	66732	Mm.75060	XM_006519396	ENSMUSG00000034689	4921530L21Rik	-	RIKEN cDNA 4921530L21 gene	protein-coding
chr18	83712961	83713787	Sp5vsInput_q0.1_peak_4350	65.548	+	NA	Intergenic	(CCTAA)n|Simple_repeat|Simple_repeat	-218098	NR_045361	70960	Mm.410834	NR_045361		4921531P14Rik	1700108N05Rik	RIKEN cDNA 4921531P14 gene	ncRNA
chr18	83354898	83355121	Sp5vsInput_q0.1_peak_4349	5.31873	+	NA	Intergenic	Intergenic	140267	NR_045361	70960	Mm.410834	NR_045361		4921531P14Rik	1700108N05Rik	RIKEN cDNA 4921531P14 gene	ncRNA
chr11	3787273	3787459	Sp5vsInput_q0.1_peak_1060	3.9502	+	NA	3' UTR (NM_026150, exon 3 of 3)	3' UTR (NM_026150, exon 3 of 3)	7763	NM_026150	67430	Mm.347950	NM_026150	ENSMUSG00000020434	4921536K21Rik	AV043724	RIKEN cDNA 4921536K21 gene	protein-coding
chr3	154475966	154476202	Sp5vsInput_q0.1_peak_5760	15.789	+	NA	intron (NM_177066, intron 23 of 24)	intron (NM_177066, intron 23 of 24)	101987	NM_175176	209601	Mm.478925	XM_006501231	ENSMUSG00000042943	4922501L14Rik	1700013E18Rik|5031409G23Rik|AI596448|Gm133	RIKEN cDNA 4922501L14 gene	protein-coding
chr3	154536717	154536909	Sp5vsInput_q0.1_peak_5761	10.412	+	NA	intron (NM_177066, intron 19 of 24)	(TTTCC)n|Simple_repeat|Simple_repeat	162716	NM_175176	209601	Mm.478925	XM_006501231	ENSMUSG00000042943	4922501L14Rik	1700013E18Rik|5031409G23Rik|AI596448|Gm133	RIKEN cDNA 4922501L14 gene	protein-coding
chr3	154336389	154336600	Sp5vsInput_q0.1_peak_5758	5.87634	+	NA	Intergenic	MTE2b|LTR|MaLR	-37603	NM_175176	209601	Mm.478925	XM_006501231	ENSMUSG00000042943	4922501L14Rik	1700013E18Rik|5031409G23Rik|AI596448|Gm133	RIKEN cDNA 4922501L14 gene	protein-coding
chr3	154338807	154338954	Sp5vsInput_q0.1_peak_5759	1.89311	+	NA	Intergenic	Intergenic	-35217	NM_175176	209601	Mm.478925	XM_006501231	ENSMUSG00000042943	4922501L14Rik	1700013E18Rik|5031409G23Rik|AI596448|Gm133	RIKEN cDNA 4922501L14 gene	protein-coding
chr13	102165699	102165880	Sp5vsInput_q0.1_peak_2435	8.71675	+	NA	intron (NR_046187, intron 1 of 2)	(TTTTC)n|Simple_repeat|Simple_repeat	1746	NR_046187	78136	Mm.399065	NR_046187		4922502H24Rik	-	RIKEN cDNA 4922502H24 gene	ncRNA
chr13	102311013	102311197	Sp5vsInput_q0.1_peak_2436	2.82691	+	NA	Intergenic	Intergenic	-143570	NR_046187	78136	Mm.399065	NR_046187		4922502H24Rik	-	RIKEN cDNA 4922502H24 gene	ncRNA
chr6	138972744	138972949	Sp5vsInput_q0.1_peak_7619	17.8745	+	NA	Intergenic	Intergenic	298251	NR_045149	70962	Mm.410833	NR_045149		4922502N22Rik	-	RIKEN cDNA 4922502N22 gene	ncRNA
chr6	139076461	139076705	Sp5vsInput_q0.1_peak_7620	14.6306	+	NA	Intergenic	Lx|LINE|L1	194514	NR_045149	70962	Mm.410833	NR_045149		4922502N22Rik	-	RIKEN cDNA 4922502N22 gene	ncRNA
chr1	184616503	184616650	Sp5vsInput_q0.1_peak_521	4.59289	+	NA	Intergenic	Intergenic	62735	NM_001033547	433386	Mm.338103	NM_001033547	ENSMUSG00000043429	4922505E12Rik	-	RIKEN cDNA 4922505E12 gene	protein-coding
chr1	184608228	184608369	Sp5vsInput_q0.1_peak_520	2.82691	+	NA	Intergenic	PB1D9|SINE|Alu	71013	NM_001033547	433386	Mm.338103	NM_001033547	ENSMUSG00000043429	4922505E12Rik	-	RIKEN cDNA 4922505E12 gene	protein-coding
chr7	76436502	76436706	Sp5vsInput_q0.1_peak_7995	26.2538	+	NA	Intergenic	L1_Rod|LINE|L1	-204376	NR_045940	73796	Mm.410832	NR_045940		4930402F11Rik	-	RIKEN cDNA 4930402F11 gene	ncRNA
chr2	130665673	130665814	Sp5vsInput_q0.1_peak_5074	7.10446	+	NA	exon (NM_029432, exon 1 of 37)	exon (NM_029432, exon 1 of 37)	103	NM_029432	228602	Mm.392671	XM_006499286	ENSMUSG00000027309	4930402H24Rik	2810487F15Rik|AI413763|C78926	RIKEN cDNA 4930402H24 gene	protein-coding
chr16	53772309	53772491	Sp5vsInput_q0.1_peak_3533	7.10446	+	NA	Intergenic	(TTTCC)n|Simple_repeat|Simple_repeat	-956543	NR_040495	73820	Mm.60493	NR_040495		4930404A05Rik	-	RIKEN cDNA 4930404A05 gene	ncRNA
chr16	53832740	53832920	Sp5vsInput_q0.1_peak_3534	4.84713	+	NA	Intergenic	(GGAAA)n|Simple_repeat|Simple_repeat	-1016973	NR_040495	73820	Mm.60493	NR_040495		4930404A05Rik	-	RIKEN cDNA 4930404A05 gene	ncRNA
chr14	23632670	23632860	Sp5vsInput_q0.1_peak_2608	7.58657	+	NA	intron (NM_028275, intron 5 of 6)	intron (NM_028275, intron 5 of 6)	-270745	NR_046307	74896	Mm.444661	NR_046307		4930405A10Rik	4930456G20Rik	RIKEN cDNA 4930405A10 gene	ncRNA
chr2	156502746	156502927	Sp5vsInput_q0.1_peak_5173	12.4772	+	NA	intron (NM_001277186, intron 2 of 12)	intron (NM_001277186, intron 2 of 12)	43809	NR_040505	74846	Mm.443946	NR_040505	ENSMUSG00000086638	4930405A21Rik	-	RIKEN cDNA 4930405A21 gene	ncRNA
chr11	90892043	90892227	Sp5vsInput_q0.1_peak_1457	16.8857	+	NA	Intergenic	Intergenic	226130	NR_045956	73922	Mm.233289	NR_045956	ENSMUSG00000085940	4930405D11Rik	-	RIKEN cDNA 4930405D11 gene	ncRNA
chr10	19898681	19898885	Sp5vsInput_q0.1_peak_597	9.30423	+	NA	intron (NM_008635, intron 1 of 17)	intron (NM_008635, intron 1 of 17)	22877	NR_045350	73811	Mm.55644	NR_045350		4930405J17Rik	-	RIKEN cDNA 4930405J17 gene	ncRNA
chr3	100211486	100211673	Sp5vsInput_q0.1_peak_5612	7.10446	+	NA	Intergenic	B1_Mus1|SINE|Alu	-18749	NR_040543	73806	Mm.396549	NR_040543	ENSMUSG00000086923	4930406D18Rik	-	RIKEN cDNA 4930406D18 gene	ncRNA
chr5	119251590	119251777	Sp5vsInput_q0.1_peak_6813	4.14516	+	NA	Intergenic	GA-rich|Low_complexity|Low_complexity	-150665	NR_040694	74627	Mm.410828	NR_040694		4930413E15Rik	-	RIKEN cDNA 4930413E15 gene	ncRNA
chr15	34530285	34530470	Sp5vsInput_q0.1_peak_3005	13.0848	+	NA	intron (NM_145469, intron 5 of 10)	(TTTCC)n|Simple_repeat|Simple_repeat	-74451	NR_045883	71637	Mm.410827	NR_045883		4930413F20Rik	-	RIKEN cDNA 4930413F20 gene	ncRNA
chr4	5369876	5370378	Sp5vsInput_q0.1_peak_5774	27.2015	+	NA	Intergenic	CT-rich|Low_complexity|Low_complexity	-189348	NR_038183	73872	Mm.427301	NR_038183	ENSMUSG00000086066	4930423M02Rik	-	RIKEN cDNA 4930423M02 gene	ncRNA
chr3	138307326	138307475	Sp5vsInput_q0.1_peak_5719	3.46916	+	NA	Intergenic	Intergenic	82548	NR_040545	74635	Mm.410825	NR_040545		4930425O10Rik	-	RIKEN cDNA 4930425O10 gene	ncRNA
chr3	138331437	138331578	Sp5vsInput_q0.1_peak_5720	1.64598	+	NA	Intergenic	Intergenic	58441	NR_040545	74635	Mm.410825	NR_040545		4930425O10Rik	-	RIKEN cDNA 4930425O10 gene	ncRNA
chr18	21795265	21795434	Sp5vsInput_q0.1_peak_4118	8.71675	+	NA	intron (NM_001081403, intron 1 of 7)	intron (NM_001081403, intron 1 of 7)	-14717	NM_001271580	74644	Mm.329311	XM_006526309		4930426D05Rik	-	RIKEN cDNA 4930426D05 gene	protein-coding
chr18	21744531	21744714	Sp5vsInput_q0.1_peak_4117	6.32812	+	NA	intron (NM_001081403, intron 2 of 7)	intron (NM_001081403, intron 2 of 7)	-65444	NM_001271580	74644	Mm.329311	XM_006526309		4930426D05Rik	-	RIKEN cDNA 4930426D05 gene	protein-coding
chr9	115357838	115358058	Sp5vsInput_q0.1_peak_9227	65.8739	+	NA	Intergenic	Intergenic	112669	NR_040730	73856	Mm.399156	NR_040730		4930428G15Rik	-	RIKEN cDNA 4930428G15 gene	ncRNA
chr9	115421914	115422118	Sp5vsInput_q0.1_peak_9229	27.3571	+	NA	Intergenic	Intergenic	176737	NR_040730	73856	Mm.399156	NR_040730		4930428G15Rik	-	RIKEN cDNA 4930428G15 gene	ncRNA
chr9	115234940	115235162	Sp5vsInput_q0.1_peak_9226	16.4117	+	NA	Intergenic	GA-rich|Low_complexity|Low_complexity	-10228	NR_040730	73856	Mm.399156	NR_040730		4930428G15Rik	-	RIKEN cDNA 4930428G15 gene	ncRNA
chr9	115365817	115366079	Sp5vsInput_q0.1_peak_9228	9.55651	+	NA	Intergenic	Intergenic	120669	NR_040730	73856	Mm.399156	NR_040730		4930428G15Rik	-	RIKEN cDNA 4930428G15 gene	ncRNA
chr9	115455085	115455238	Sp5vsInput_q0.1_peak_9230	3.07086	+	NA	Intergenic	Intergenic	209882	NR_040730	73856	Mm.399156	NR_040730		4930428G15Rik	-	RIKEN cDNA 4930428G15 gene	ncRNA
chr15	30575644	30575785	Sp5vsInput_q0.1_peak_2996	2.82691	+	NA	intron (NM_008729, intron 6 of 22)	intron (NM_008729, intron 6 of 22)	-393167	NR_045186	73784	Mm.66947	NR_045186		4930430F21Rik	-	RIKEN cDNA 4930430F21 gene	ncRNA
chr5	45440746	45440942	Sp5vsInput_q0.1_peak_6569	12.1745	+	NA	Intergenic	Intergenic	83404	NR_073013	75783	Mm.218472	NR_073013		4930431F12Rik	-	RIKEN cDNA 4930431F12 gene	ncRNA
chr9	3199785	3199952	Sp5vsInput_q0.1_peak_8788	7.10446	+	NA	promoter-TSS (NR_027988)	promoter-TSS (NR_027988)	-55	NR_027988	114673	Mm.422774	NR_027988		4930433N12Rik	-	RIKEN cDNA 4930433N12 gene	ncRNA
chr14	72520806	72521063	Sp5vsInput_q0.1_peak_2830	13.7602	+	NA	Intergenic	Intergenic	264418	NR_046274	74667	Mm.159286	NR_046274		4930434J06Rik	-	RIKEN cDNA 4930434J06 gene	ncRNA
chr14	72627393	72627577	Sp5vsInput_q0.1_peak_2831	7.58657	+	NA	Intergenic	Intergenic	370969	NR_046274	74667	Mm.159286	NR_046274		4930434J06Rik	-	RIKEN cDNA 4930434J06 gene	ncRNA
chr1	96786290	96786469	Sp5vsInput_q0.1_peak_272	8.71675	+	NA	Intergenic	(TTTCC)n|Simple_repeat|Simple_repeat	92360	NR_040473	74689	Mm.399187	NR_040473		4930440C22Rik	-	RIKEN cDNA 4930440C22 gene	ncRNA
chr2	77876693	77876874	Sp5vsInput_q0.1_peak_4911	4.14516	+	NA	Intergenic	CT-rich|Low_complexity|Low_complexity	-12451	NR_108098	78158	Mm.78473	NR_108098	ENSMUSG00000085431	4930440I19Rik	-	RIKEN cDNA 4930440I19 gene	ncRNA
chr10	18551827	18552057	Sp5vsInput_q0.1_peak_592	12.199	+	NA	promoter-TSS (NR_038034)	promoter-TSS (NR_038034)	-206	NR_038034	73968	Mm.55591	NR_038034		4930444F02Rik	1700010L24Rik|mpiR	RIKEN cDNA 4930444F02 gene	ncRNA
chr14	76915562	76915712	Sp5vsInput_q0.1_peak_2845	4.84713	+	NA	intron (NR_045660, intron 3 of 3)	ORR1C1|LTR|MaLR	5025	NR_045660	75789	Mm.159571	NR_045660	ENSMUSG00000097172	4930444M15Rik	-	RIKEN cDNA 4930444M15 gene	ncRNA
chr14	76928097	76928238	Sp5vsInput_q0.1_peak_2846	3.28766	+	NA	Intergenic	Intergenic	-7505	NR_045660	75789	Mm.159571	NR_045660	ENSMUSG00000097172	4930444M15Rik	-	RIKEN cDNA 4930444M15 gene	ncRNA
chr15	37331445	37331630	Sp5vsInput_q0.1_peak_3022	9.21884	+	NA	intron (NM_134094, intron 4 of 6)	intron (NM_134094, intron 4 of 6)	-23772	NM_029113	74892	Mm.107630	XM_006520184	ENSMUSG00000022288	4930447A16Rik	-	RIKEN cDNA 4930447A16 gene	protein-coding
chr14	48535128	48535512	Sp5vsInput_q0.1_peak_2693	8.08629	+	NA	intron (NR_045959, intron 2 of 3)	(CAG)n|Simple_repeat|Simple_repeat	16781	NR_045959	73961	Mm.453073	NR_045959		4930447J18Rik	4930425M13Rik	RIKEN cDNA 4930447J18 gene	ncRNA
chr14	48606252	48606543	Sp5vsInput_q0.1_peak_2694	6.32812	+	NA	Intergenic	Intergenic	87858	NR_045959	73961	Mm.453073	NR_045959		4930447J18Rik	4930425M13Rik	RIKEN cDNA 4930447J18 gene	ncRNA
chr3	122519474	122519717	Sp5vsInput_q0.1_peak_5680	11.7672	+	NA	intron (NM_153422, intron 11 of 20)	(GGAAA)n|Simple_repeat|Simple_repeat	-14697	NR_045168	71647	Mm.449992	NR_045168		4930447N08Rik	-	RIKEN cDNA 4930447N08 gene	ncRNA
chr1	41422018	41422506	Sp5vsInput_q0.1_peak_111	6.32812	+	NA	Intergenic	(TCC)n|Simple_repeat|Simple_repeat	-184165	NR_040475	74897	Mm.243822	NR_040475		4930448I06Rik	-	RIKEN cDNA 4930448I06 gene	ncRNA
chr1	41328187	41328394	Sp5vsInput_q0.1_peak_110	3.34194	+	NA	Intergenic	GA-rich|Low_complexity|Low_complexity	-90193	NR_040475	74897	Mm.243822	NR_040475		4930448I06Rik	-	RIKEN cDNA 4930448I06 gene	ncRNA
chr5	50514067	50514336	Sp5vsInput_q0.1_peak_6574	26.2538	+	NA	Intergenic	Intergenic	-28371	NR_040696	73965	Mm.243823	NR_040696		4930448I18Rik	-	RIKEN cDNA 4930448I18 gene	ncRNA
chr5	51074596	51074849	Sp5vsInput_q0.1_peak_6576	14.0117	+	NA	Intergenic	(GGAAA)n|Simple_repeat|Simple_repeat	532150	NR_040696	73965	Mm.243823	NR_040696		4930448I18Rik	-	RIKEN cDNA 4930448I18 gene	ncRNA
chr5	50734948	50735095	Sp5vsInput_q0.1_peak_6575	4.84713	+	NA	Intergenic	Intergenic	192449	NR_040696	73965	Mm.243823	NR_040696		4930448I18Rik	-	RIKEN cDNA 4930448I18 gene	ncRNA
chr19	57372572	57372771	Sp5vsInput_q0.1_peak_4592	7.32874	+	NA	Intergenic	Intergenic	24221	NR_045319	78120	Mm.445892	NR_045319		4930449E18Rik	-	RIKEN cDNA 4930449E18 gene	ncRNA
chr17	10119359	10119543	Sp5vsInput_q0.1_peak_3671	4.84713	+	NA	Intergenic	Intergenic	-150720	NR_045433	71092	Mm.243827	NR_045433		4930452A19Rik	4933424P20Rik	RIKEN cDNA 4930452A19 gene	ncRNA
chr1	156294534	156294698	Sp5vsInput_q0.1_peak_429	13.0848	+	NA	intron (NM_009782, intron 27 of 46)	intron (NM_009782, intron 27 of 46)	-190580	NR_040629	78112	Mm.401935	NR_040629		4930452N14Rik	-	RIKEN cDNA 4930452N14 gene	ncRNA
chr1	156294230	156294462	Sp5vsInput_q0.1_peak_428	5.4246	+	NA	intron (NM_009782, intron 27 of 46)	(TTCCC)n|Simple_repeat|Simple_repeat	-190310	NR_040629	78112	Mm.401935	NR_040629		4930452N14Rik	-	RIKEN cDNA 4930452N14 gene	ncRNA
chr8	9224518	9224761	Sp5vsInput_q0.1_peak_8303	12.1745	+	NA	intron (NM_173446, intron 2 of 2)	(CTCTG)n|Simple_repeat|Simple_repeat	79970	NR_073360	74688	Mm.159298	NR_073360		4930453L07Rik	-	RIKEN cDNA 4930453L07 gene	ncRNA
chr14	9569435	9569653	Sp5vsInput_q0.1_peak_2576	17.3475	+	NA	Intergenic	Intergenic	70640	NR_045968	74859	Mm.84041	NR_045968	ENSMUSG00000097898	4930455B14Rik	1700027C12Rik	RIKEN cDNA 4930455B14 gene	ncRNA
chr14	9624001	9624355	Sp5vsInput_q0.1_peak_2578	4.59289	+	NA	Intergenic	GA-rich|Low_complexity|Low_complexity	125274	NR_045968	74859	Mm.84041	NR_045968	ENSMUSG00000097898	4930455B14Rik	1700027C12Rik	RIKEN cDNA 4930455B14 gene	ncRNA
chr14	9624473	9624732	Sp5vsInput_q0.1_peak_2579	2.63175	+	NA	Intergenic	GA-rich|Low_complexity|Low_complexity	125698	NR_045968	74859	Mm.84041	NR_045968	ENSMUSG00000097898	4930455B14Rik	1700027C12Rik	RIKEN cDNA 4930455B14 gene	ncRNA
chr14	9577317	9577472	Sp5vsInput_q0.1_peak_2577	2.21396	+	NA	Intergenic	ETnERV2-int|LTR|ERVK	78490	NR_045968	74859	Mm.84041	NR_045968	ENSMUSG00000097898	4930455B14Rik	1700027C12Rik	RIKEN cDNA 4930455B14 gene	ncRNA
chr3	116663488	116663652	Sp5vsInput_q0.1_peak_5660	8.3846	+	NA	intron (NM_023245, intron 1 of 7)	ORR1E|LTR|MaLR	-7615	NR_040596	74654	Mm.410820	NR_040596	ENSMUSG00000080907	4930455H04Rik	-	RIKEN cDNA 4930455H04 gene	ncRNA
chr3	116664414	116664564	Sp5vsInput_q0.1_peak_5661	3.07086	+	NA	intron (NM_023245, intron 1 of 7)	B4|SINE|B4	-6696	NR_040596	74654	Mm.410820	NR_040596	ENSMUSG00000080907	4930455H04Rik	-	RIKEN cDNA 4930455H04 gene	ncRNA
chr13	58845906	58846167	Sp5vsInput_q0.1_peak_2302	8.71675	+	NA	intron (NR_045469, intron 1 of 2)	(TTCCC)n|Simple_repeat|Simple_repeat	17636	NR_045469	67585	Mm.84751	NR_045469		4930455J16Rik	-	RIKEN cDNA 4930455J16 gene	ncRNA
chr5	58754702	58754964	Sp5vsInput_q0.1_peak_6590	9.55651	+	NA	Intergenic	(GGAAA)n|Simple_repeat|Simple_repeat	89404	NR_046190	78163	Mm.243828	NR_046190		4930459L07Rik	-	RIKEN cDNA 4930459L07 gene	ncRNA
chr12	109098216	109098549	Sp5vsInput_q0.1_peak_2031	31.3242	+	NA	Intergenic	GA-rich|Low_complexity|Low_complexity	-124684	NR_045973	74968	Mm.359821	NR_045973	ENSMUSG00000085641	4930465M20Rik	4930431H15Rik	RIKEN cDNA 4930465M20 gene	ncRNA
chr12	108705596	108705963	Sp5vsInput_q0.1_peak_2029	4.14516	+	NA	Intergenic	HAL1-3A_ME|LINE|L1	267919	NR_045973	74968	Mm.359821	NR_045973	ENSMUSG00000085641	4930465M20Rik	4930431H15Rik	RIKEN cDNA 4930465M20 gene	ncRNA
chr12	108996796	108996937	Sp5vsInput_q0.1_peak_2030	3.46916	+	NA	Intergenic	Intergenic	-23168	NR_045973	74968	Mm.359821	NR_045973	ENSMUSG00000085641	4930465M20Rik	4930431H15Rik	RIKEN cDNA 4930465M20 gene	ncRNA
chr12	108705375	108705516	Sp5vsInput_q0.1_peak_2028	3.27981	+	NA	Intergenic	Intergenic	268253	NR_045973	74968	Mm.359821	NR_045973	ENSMUSG00000085641	4930465M20Rik	4930431H15Rik	RIKEN cDNA 4930465M20 gene	ncRNA
chr8	19784517	19784736	Sp5vsInput_q0.1_peak_8344	10.8567	+	NA	Intergenic	CpG	55050	NM_001039553	626415	Mm.425517	XM_006508847		4930467E23Rik	ENSMUSG00000074453|OTTMUSG00000018948|TSAP	RIKEN cDNA 4930467E23 gene	protein-coding
chr18	28434832	28435030	Sp5vsInput_q0.1_peak_4137	17.8745	+	NA	Intergenic	Intergenic	-283734	NR_045398	320624	Mm.50107	NR_045398		4930474G06Rik	-	RIKEN cDNA 4930474G06 gene	ncRNA
chr18	28646549	28646690	Sp5vsInput_q0.1_peak_4138	4.14516	+	NA	Intergenic	Intergenic	-72046	NR_045398	320624	Mm.50107	NR_045398		4930474G06Rik	-	RIKEN cDNA 4930474G06 gene	ncRNA
chr14	92061049	92061286	Sp5vsInput_q0.1_peak_2867	17.8745	+	NA	Intergenic	(TTTCC)n|Simple_repeat|Simple_repeat	1534469	NR_045712	74967	Mm.390704	NR_045712		4930474H20Rik	-	RIKEN cDNA 4930474H20 gene	ncRNA
chr14	90542477	90542707	Sp5vsInput_q0.1_peak_2864	17.8745	+	NA	intron (NR_045712, intron 3 of 8)	(TTTCC)n|Simple_repeat|Simple_repeat	15894	NR_045712	74967	Mm.390704	NR_045712		4930474H20Rik	-	RIKEN cDNA 4930474H20 gene	ncRNA
chr14	90858603	90859185	Sp5vsInput_q0.1_peak_2866	8.79713	+	NA	Intergenic	(CCTTG)n|Simple_repeat|Simple_repeat	332196	NR_045712	74967	Mm.390704	NR_045712		4930474H20Rik	-	RIKEN cDNA 4930474H20 gene	ncRNA
chr14	90554360	90554501	Sp5vsInput_q0.1_peak_2865	5.57546	+	NA	intron (NR_045712, intron 3 of 8)	(TTTCC)n|Simple_repeat|Simple_repeat	27732	NR_045712	74967	Mm.390704	NR_045712		4930474H20Rik	-	RIKEN cDNA 4930474H20 gene	ncRNA
chr17	14638944	14639090	Sp5vsInput_q0.1_peak_3694	5.57546	+	NA	Intergenic	(GGAAA)n|Simple_repeat|Simple_repeat	-103068	NR_027986	74917	Mm.32228	NM_183107		4930474M22Rik	-	RIKEN cDNA 4930474M22 gene	ncRNA
chr14	36914050	36914235	Sp5vsInput_q0.1_peak_2669	2.76342	+	NA	Intergenic	RMER10A|LTR|ERVL	5991	NM_175008	218921	Mm.212464	XM_006518825	ENSMUSG00000096405	4930474N05Rik	-	RIKEN cDNA 4930474N05 gene	protein-coding
chr16	78490505	78490678	Sp5vsInput_q0.1_peak_3579	15.9101	+	NA	Intergenic	Intergenic	-69970	NR_040569	75818	Mm.410817	NR_040569		4930478L05Rik	-	RIKEN cDNA 4930478L05 gene	ncRNA
chr5	35672846	35673104	Sp5vsInput_q0.1_peak_6540	30.7266	+	NA	Intergenic	GA-rich|Low_complexity|Low_complexity	-31227	NR_046060	74429	Mm.399502	NR_046060		4930478P22Rik	4933405A14Rik	RIKEN cDNA 4930478P22 gene	ncRNA
chr6	146635054	146635281	Sp5vsInput_q0.1_peak_7651	38.0291	+	NA	Intergenic	Intergenic	29427	NR_046277	74925	Mm.386304	NR_046277	ENSMUSG00000085238	4930479D17Rik	-	RIKEN cDNA 4930479D17 gene	ncRNA
chr6	146617215	146617381	Sp5vsInput_q0.1_peak_7650	6.32812	+	NA	Intergenic	Lx6|LINE|L1	11558	NR_046277	74925	Mm.386304	NR_046277	ENSMUSG00000085238	4930479D17Rik	-	RIKEN cDNA 4930479D17 gene	ncRNA
chr17	91030809	91031032	Sp5vsInput_q0.1_peak_4067	11.2832	+	NA	intron (NM_020252, intron 9 of 22)	intron (NM_020252, intron 9 of 22)	-229589	NR_045463	78800	Mm.410772	NR_045463	ENSMUSG00000090160	4930480K15Rik	-	RIKEN cDNA 4930480K15 gene	ncRNA
chr17	90749356	90749515	Sp5vsInput_q0.1_peak_4066	3.9502	+	NA	intron (NM_020252, intron 18 of 22)	(GGAAA)n|Simple_repeat|Simple_repeat	-511074	NR_045463	78800	Mm.410772	NR_045463	ENSMUSG00000090160	4930480K15Rik	-	RIKEN cDNA 4930480K15 gene	ncRNA
chr12	26741235	26741790	Sp5vsInput_q0.1_peak_1806	21.1146	+	NA	Intergenic	G-rich|Low_complexity|Low_complexity	-154620	NR_046278	74930	Mm.398932	NR_046278		4930480M12Rik	-	RIKEN cDNA 4930480M12 gene	ncRNA
chr7	140359885	140360244	Sp5vsInput_q0.1_peak_8238	8.71675	+	NA	Intergenic	(TTCCC)n|Simple_repeat|Simple_repeat	40130	NR_046279	74970	Mm.491044	NR_046279		4930483O08Rik	-	RIKEN cDNA 4930483O08 gene	ncRNA
chr10	85556014	85556201	Sp5vsInput_q0.1_peak_913	5.57546	+	NA	intron (NM_013722, intron 7 of 13)	intron (NM_013722, intron 7 of 13)	-2492	NR_038024	78170	Mm.444790	NR_038024		4930486F22Rik	-	RIKEN cDNA 4930486F22 gene	ncRNA
chr5	150646910	150647145	Sp5vsInput_q0.1_peak_7179	2.88198	+	NA	Intergenic	MERVK26-int|LTR|ERVK	-3295	NR_045758	70969	Mm.410799	NR_045758		4930500F04Rik	4931407C17Rik	RIKEN cDNA 4930500F04 gene	ncRNA
chr5	139993155	139993488	Sp5vsInput_q0.1_peak_7074	6.04943	+	NA	Intergenic	ZP3AR|Satellite|Satellite	-6384	NR_040701	74973	Mm.141282	NR_040701		4930500L23Rik	-	RIKEN cDNA 4930500L23 gene	ncRNA
chrX	51020066	51020210	Sp5vsInput_q0.1_peak_9323	4.84713	+	NA	Intergenic	Intergenic	-7870	NM_029142	75013	Mm.336332	XM_006535359	ENSMUSG00000055555	4930502E18Rik	-	RIKEN cDNA 4930502E18 gene	protein-coding
chr10	123726025	123726171	Sp5vsInput_q0.1_peak_1019	4.84713	+	NA	Intergenic	CT-rich|Low_complexity|Low_complexity	-180032	NR_028310	75030	Mm.159403	NR_028310		4930503E24Rik	-	eukaryotic translation initiation factor 3, subunit I pseudogene	pseudo
chr1	196136781	196136955	Sp5vsInput_q0.1_peak_557	7.10446	+	NA	Intergenic	CT-rich|Low_complexity|Low_complexity	-87915	NR_040477	74942	Mm.60689	NR_040477		4930503O07Rik	-	RIKEN cDNA 4930503O07 gene	ncRNA
chr14	116071159	116071313	Sp5vsInput_q0.1_peak_2907	5.57546	+	NA	intron (NM_175500, intron 6 of 7)	intron (NM_175500, intron 6 of 7)	-262462	NR_045761	75088	Mm.444706	NR_045761	ENSMUSG00000093551	4930505G20Rik	-	RIKEN cDNA 4930505G20 gene	ncRNA
chr14	116397749	116397969	Sp5vsInput_q0.1_peak_2909	5.31873	+	NA	intron (NM_175500, intron 7 of 7)	(GGAAA)n|Simple_repeat|Simple_repeat	-589085	NR_045761	75088	Mm.444706	NR_045761	ENSMUSG00000093551	4930505G20Rik	-	RIKEN cDNA 4930505G20 gene	ncRNA
chr14	116397419	116397586	Sp5vsInput_q0.1_peak_2908	2.82691	+	NA	intron (NM_175500, intron 7 of 7)	(GGAAA)n|Simple_repeat|Simple_repeat	-588728	NR_045761	75088	Mm.444706	NR_045761	ENSMUSG00000093551	4930505G20Rik	-	RIKEN cDNA 4930505G20 gene	ncRNA
chr6	94790144	94790554	Sp5vsInput_q0.1_peak_7456	15.9101	+	NA	Intergenic	(TTTCC)n|Simple_repeat|Simple_repeat	-103479	NR_040761	78773	Mm.67065	NR_040761		4930511E03Rik	-	RIKEN cDNA 4930511E03 gene	ncRNA
chr6	94800144	94800320	Sp5vsInput_q0.1_peak_7457	12.1745	+	NA	Intergenic	Intergenic	-93596	NR_040761	78773	Mm.67065	NR_040761		4930511E03Rik	-	RIKEN cDNA 4930511E03 gene	ncRNA
chr6	68144820	68145030	Sp5vsInput_q0.1_peak_7349	14.9518	+	NA	Intergenic	(TTTCC)n|Simple_repeat|Simple_repeat	-629232	NR_003100	75070	Mm.463364	NR_003100		4930515G16Rik	-	myc induced nuclear antigen pseudogene	pseudo
chr6	68303113	68303371	Sp5vsInput_q0.1_peak_7350	12.1745	+	NA	Intergenic	(TTTCC)n|Simple_repeat|Simple_repeat	-787549	NR_003100	75070	Mm.463364	NR_003100		4930515G16Rik	-	myc induced nuclear antigen pseudogene	pseudo
chr6	68303468	68303658	Sp5vsInput_q0.1_peak_7351	6.5697	+	NA	Intergenic	RMER3D-int|LTR|ERVK	-787870	NR_003100	75070	Mm.463364	NR_003100		4930515G16Rik	-	myc induced nuclear antigen pseudogene	pseudo
chr1	44879096	44879259	Sp5vsInput_q0.1_peak_116	4.84713	+	NA	Intergenic	MMETn-int|LTR|ERVK	-77383	NR_040602	75066	Mm.416932	NR_040602		4930521E06Rik	-	RIKEN cDNA 4930521E06 gene	ncRNA
chr4	109220276	109220595	Sp5vsInput_q0.1_peak_6047	14.4881	+	NA	Intergenic	(TTCCC)n|Simple_repeat|Simple_repeat	-16533	NM_026291	67646	Mm.45820	NM_001199090	ENSMUSG00000060491	4930522H14Rik	1700007J23Rik	RIKEN cDNA 4930522H14 gene	protein-coding
chr1	161770922	161771086	Sp5vsInput_q0.1_peak_441	10.8964	+	NA	intron (NM_022312, intron 2 of 22)	intron (NM_022312, intron 2 of 22)	-203507	NR_028111	67647	Mm.171518	XM_006496968	ENSMUSG00000090394	4930523C07Rik	-	RIKEN cDNA 4930523C07 gene	protein-coding
chr11	31853462	31853616	Sp5vsInput_q0.1_peak_1155	4.84713	+	NA	Intergenic	(GGAAA)n|Simple_repeat|Simple_repeat	-12094	NM_026262	67592	Mm.78654	XM_006514795	ENSMUSG00000020299	4930524B15Rik	-	RIKEN cDNA 4930524B15 gene	protein-coding
chr14	114643669	114643870	Sp5vsInput_q0.1_peak_2904	33.0176	+	NA	Intergenic	Lx6|LINE|L1	-587418	NR_045661	75822	Mm.410813	NR_045661		4930524C18Rik	-	RIKEN cDNA 4930524C18 gene	ncRNA
chr14	114438269	114438496	Sp5vsInput_q0.1_peak_2903	9.55651	+	NA	Intergenic	RLTR25A|LTR|ERVK	-792805	NR_045661	75822	Mm.410813	NR_045661		4930524C18Rik	-	RIKEN cDNA 4930524C18 gene	ncRNA
chr19	10722004	10722216	Sp5vsInput_q0.1_peak_4427	26.2538	+	NA	intron (NM_027913, intron 9 of 19)	(TTTCC)n|Simple_repeat|Simple_repeat	433	NR_045316	75096	Mm.399287	NR_045316		4930524O05Rik	-	RIKEN cDNA 4930524O05 gene	ncRNA
chr14	46169707	46169867	Sp5vsInput_q0.1_peak_2687	2.21396	+	NA	intron (NR_045809, intron 3 of 6)	CT-rich|Low_complexity|Low_complexity	6402	NR_045809	67651	Mm.55930	NR_045809		4930527F14Rik	-	RIKEN cDNA 4930527F14 gene	ncRNA
chr13	59836611	59836752	Sp5vsInput_q0.1_peak_2304	5.99223	+	NA	intron (NR_045977, intron 2 of 2)	intron (NR_045977, intron 2 of 2)	1670	NR_045977	75223	Mm.444771	NR_045977	ENSMUSG00000097502	4930528D03Rik	-	RIKEN cDNA 4930528D03 gene	ncRNA
chr14	86159357	86159588	Sp5vsInput_q0.1_peak_2860	13.0848	+	NA	Intergenic	(TCCTG)n|Simple_repeat|Simple_repeat	-486305	NR_040457	75155	Mm.399239	NR_040457		4930529K09Rik	4930507G21Rik	RIKEN cDNA 4930529K09 gene	ncRNA
chr14	85936436	85936589	Sp5vsInput_q0.1_peak_2859	4.84713	+	NA	Intergenic	RMER12|LTR|ERVK	-709265	NR_040457	75155	Mm.399239	NR_040457		4930529K09Rik	4930507G21Rik	RIKEN cDNA 4930529K09 gene	ncRNA
chr4	118890818	118891012	Sp5vsInput_q0.1_peak_6090	5.31873	+	NA	promoter-TSS (NM_029198)	promoter-TSS (NM_029198)	-93	NM_029198	75180	Mm.179335	XM_006503455	ENSMUSG00000028642	4930538K18Rik	-	RIKEN cDNA 4930538K18 gene	protein-coding
chr3	135100908	135101230	Sp5vsInput_q0.1_peak_5707	9.21884	+	NA	promoter-TSS (NM_025356)	promoter-TSS (NM_025356)	560	NR_030689	319587	Mm.491509	NR_030689	ENSMUSG00000097032	4930539J05Rik	8030475D13Rik	RIKEN cDNA 4930539J05 gene	ncRNA
chr3	9098557	9098872	Sp5vsInput_q0.1_peak_5353	7.90107	+	NA	Intergenic	Intergenic	36750	NR_040597	75149	Mm.399324	NR_040597		4930539M17Rik	-	RIKEN cDNA 4930539M17 gene	ncRNA
chr16	37969660	37969851	Sp5vsInput_q0.1_peak_3501	6.32318	+	NA	intron (NM_153394, intron 3 of 9)	(TCC)n|Simple_repeat|Simple_repeat	-47654	NR_040565	75175	Mm.399335	NR_040565		4930542C21Rik	-	RIKEN cDNA 4930542C21 gene	ncRNA
chr11	70428592	70428779	Sp5vsInput_q0.1_peak_1332	7.2353	+	NA	promoter-TSS (NM_001145537)	promoter-TSS (NM_001145537)	-711	NM_001145537	668433	Mm.425687	XM_006533966	ENSMUSG00000087279	4930544D05Rik	-	RIKEN cDNA 4930544D05 gene	protein-coding
chr13	115325910	115326052	Sp5vsInput_q0.1_peak_2483	4.84713	+	NA	Intergenic	CT-rich|Low_complexity|Low_complexity	-71455	NR_045976	75161	Mm.50406	NM_175218	ENSMUSG00000051758	4930544M13Rik	-	RIKEN cDNA 4930544M13 gene	ncRNA
chr10	67838304	67838494	Sp5vsInput_q0.1_peak_766	4.59289	+	NA	Intergenic	(TCC)n|Simple_repeat|Simple_repeat	-54509	NR_045357	75148	Mm.23505	NR_045357		4930545H06Rik	-	RIKEN cDNA 4930545H06 gene	ncRNA
chr2	135206588	135206771	Sp5vsInput_q0.1_peak_5092	10.6847	+	NA	intron (NM_001145830, intron 27 of 31)	MURVY-LTR|LTR|ERV1	-165327	NR_040517	78805	Mm.78702	NR_040517	ENSMUSG00000085247	4930545L23Rik	-	RIKEN cDNA 4930545L23 gene	ncRNA
chr18	69058101	69058304	Sp5vsInput_q0.1_peak_4297	10.8964	+	NA	intron (NR_038051, intron 3 of 6)	(GGAAA)n|Simple_repeat|Simple_repeat	52980	NR_038051	78931	Mm.160155	NR_038051		4930546C10Rik	-	RIKEN cDNA 4930546C10 gene	ncRNA
chr18	69102682	69102858	Sp5vsInput_q0.1_peak_4298	5.57546	+	NA	intron (NR_038051, intron 3 of 6)	intron (NR_038051, intron 3 of 6)	8412	NR_038051	78931	Mm.160155	NR_038051		4930546C10Rik	-	RIKEN cDNA 4930546C10 gene	ncRNA
chr9	42004750	42004937	Sp5vsInput_q0.1_peak_8902	9.7365	+	NA	intron (NR_040754, intron 3 of 6)	intron (NR_040754, intron 3 of 6)	12471	NR_040754	78194	Mm.416941	NR_040754		4930546K05Rik	-	RIKEN cDNA 4930546K05 gene	ncRNA
chr4	52555969	52556299	Sp5vsInput_q0.1_peak_5876	10.0556	+	NA	Intergenic	RMER13A|LTR|ERVK	-53012	NM_026652	68274	Mm.475827	XM_006538218	ENSMUSG00000028314	4930547C10Rik	-	RIKEN cDNA 4930547C10 gene	protein-coding
chr15	47409449	47409665	Sp5vsInput_q0.1_peak_3054	36.5282	+	NA	Intergenic	Lx8|LINE|L1	954706	NR_045811	75281	Mm.159487	NR_045811		4930548G14Rik	-	RIKEN cDNA 4930548G14 gene	ncRNA
chr15	47370865	47371166	Sp5vsInput_q0.1_peak_3053	27.1196	+	NA	Intergenic	(TTCCC)n|Simple_repeat|Simple_repeat	916164	NR_045811	75281	Mm.159487	NR_045811		4930548G14Rik	-	RIKEN cDNA 4930548G14 gene	ncRNA
chr15	47365363	47365534	Sp5vsInput_q0.1_peak_3052	5.91067	+	NA	Intergenic	(GGGAA)n|Simple_repeat|Simple_repeat	910597	NR_045811	75281	Mm.159487	NR_045811		4930548G14Rik	-	RIKEN cDNA 4930548G14 gene	ncRNA
chr4	26860391	26860715	Sp5vsInput_q0.1_peak_5814	3.46916	+	NA	Intergenic	(TCC)n|Simple_repeat|Simple_repeat	-227957	NR_040656	75360	Mm.67233	NR_040656	ENSMUSG00000086257	4930548K13Rik	-	RIKEN cDNA 4930548K13 gene	ncRNA
chrX	55900948	55901136	Sp5vsInput_q0.1_peak_9331	7.90107	+	NA	Intergenic	(TTTCC)n|Simple_repeat|Simple_repeat	-263596	NM_023774	75352	Mm.60906	NM_023774	ENSMUSG00000046180	4930550L24Rik	mage-k1	RIKEN cDNA 4930550L24 gene	protein-coding
chr19	55663575	55663716	Sp5vsInput_q0.1_peak_4585	3.9137	+	NA	intron (NM_016862, intron 7 of 7)	intron (NM_016862, intron 7 of 7)	113049	NR_045318	77594	Mm.329924	NR_045318	ENSMUSG00000097632	4930552P12Rik	-	RIKEN cDNA 4930552P12 gene	ncRNA
chr16	83505738	83505928	Sp5vsInput_q0.1_peak_3586	9.55651	+	NA	Intergenic	CT-rich|Low_complexity|Low_complexity	-865555	NR_040567	75247	Mm.417813	NR_040567		4930553E22Rik	-	RIKEN cDNA 4930553E22 gene	ncRNA
chr16	83498571	83498734	Sp5vsInput_q0.1_peak_3585	7.10446	+	NA	Intergenic	(TTTCC)n|Simple_repeat|Simple_repeat	-872736	NR_040567	75247	Mm.417813	NR_040567		4930553E22Rik	-	RIKEN cDNA 4930553E22 gene	ncRNA
chr16	84465185	84465327	Sp5vsInput_q0.1_peak_3587	4.61235	+	NA	Intergenic	RMER10B|LTR|ERVL	93868	NR_040567	75247	Mm.417813	NR_040567		4930553E22Rik	-	RIKEN cDNA 4930553E22 gene	ncRNA
chr9	84864917	84865091	Sp5vsInput_q0.1_peak_9100	9.55651	+	NA	Intergenic	(TTTCC)n|Simple_repeat|Simple_repeat	196999	NR_040739	75253	Mm.401984	NR_040739		4930554C24Rik	-	RIKEN cDNA 4930554C24 gene	ncRNA
chr14	5134672	5134912	Sp5vsInput_q0.1_peak_2519	12.748	+	NA	Intergenic	(TTTTC)n|Simple_repeat|Simple_repeat	-18862	NM_175393	108978	Mm.396152	XM_006517917	ENSMUSG00000079378	4930555G01Rik	-	RIKEN cDNA 4930555G01 gene	protein-coding
chr14	5205215	5205467	Sp5vsInput_q0.1_peak_2520	2.27602	+	NA	Intergenic	ID_B1|SINE|B4	51687	NM_175393	108978	Mm.396152	XM_006517917	ENSMUSG00000079378	4930555G01Rik	-	RIKEN cDNA 4930555G01 gene	protein-coding
chr4	30064700	30064877	Sp5vsInput_q0.1_peak_5819	5.57546	+	NA	Intergenic	(TCC)n|Simple_repeat|Simple_repeat	-526958	NR_040655	75332	Mm.108636	NR_040655		4930556G01Rik	-	RIKEN cDNA 4930556G01 gene	ncRNA
chr15	10653400	10653558	Sp5vsInput_q0.1_peak_2952	4.92654	+	NA	intron (NR_045063, intron 2 of 6)	ORR1C1|LTR|MaLR	8824	NR_045065	75259	Mm.33928	NR_045063	ENSMUSG00000097058	4930556M19Rik	1700009D01Rik|C130022M03Rik	RIKEN cDNA 4930556M19 gene	ncRNA
chr15	10645823	10646009	Sp5vsInput_q0.1_peak_2951	3.07086	+	NA	intron (NR_045063, intron 1 of 6)	intron (NR_045063, intron 1 of 6)	1261	NR_045065	75259	Mm.33928	NR_045063	ENSMUSG00000097058	4930556M19Rik	1700009D01Rik|C130022M03Rik	RIKEN cDNA 4930556M19 gene	ncRNA
chr5	34436605	34436818	Sp5vsInput_q0.1_peak_6530	2.82691	+	NA	intron (NM_181857, intron 15 of 24)	(GGAAA)n|Simple_repeat|Simple_repeat	-24678	NR_040703	75357	Mm.410806	NR_040703		4930557J02Rik	-	RIKEN cDNA 4930557J02 gene	ncRNA
chr1	57388958	57389178	Sp5vsInput_q0.1_peak_126	13.5315	+	NA	Intergenic	MTE2b|LTR|MaLR	45320	NR_037999	75323	Mm.362968	NR_037999	ENSMUSG00000097519	4930558J18Rik	-	RIKEN cDNA 4930558J18 gene	ncRNA
chr1	57391368	57391509	Sp5vsInput_q0.1_peak_127	5.57546	+	NA	Intergenic	(GGAGA)n|Simple_repeat|Simple_repeat	42950	NR_037999	75323	Mm.362968	NR_037999	ENSMUSG00000097519	4930558J18Rik	-	RIKEN cDNA 4930558J18 gene	ncRNA
chr1	163905787	163905987	Sp5vsInput_q0.1_peak_449	5.57546	+	NA	intron (NM_001204904, intron 1 of 6)	GA-rich|Low_complexity|Low_complexity	3880	NM_001204904	75368	Mm.108728	XM_006497015	ENSMUSG00000086277	4930558K02Rik	-	RIKEN cDNA 4930558K02 gene	protein-coding
chr5	132443296	132443457	Sp5vsInput_q0.1_peak_6940	7.59769	+	NA	intron (NM_177047, intron 4 of 18)	intron (NM_177047, intron 4 of 18)	87237	NR_040704	75369	Mm.389696	NR_040704		4930563F08Rik	-	RIKEN cDNA 4930563F08 gene	ncRNA
chr5	132124442	132124583	Sp5vsInput_q0.1_peak_6938	4.84713	+	NA	intron (NM_177047, intron 5 of 18)	ZP3AR|Satellite|Satellite	-231627	NR_040704	75369	Mm.389696	NR_040704		4930563F08Rik	-	RIKEN cDNA 4930563F08 gene	ncRNA
chr5	132137695	132137836	Sp5vsInput_q0.1_peak_6939	3.46916	+	NA	intron (NM_177047, intron 5 of 18)	ZP3AR|Satellite|Satellite	-218374	NR_040704	75369	Mm.389696	NR_040704		4930563F08Rik	-	RIKEN cDNA 4930563F08 gene	ncRNA
chr5	132099243	132099451	Sp5vsInput_q0.1_peak_6937	2.82691	+	NA	intron (NM_177047, intron 5 of 18)	ZP3AR|Satellite|Satellite	-256792	NR_040704	75369	Mm.389696	NR_040704		4930563F08Rik	-	RIKEN cDNA 4930563F08 gene	ncRNA
chr17	45015727	45015916	Sp5vsInput_q0.1_peak_3866	5.57546	+	NA	TTS (NM_029257)	TTS (NM_029257)	2013	NM_029257	75341	Mm.386821	NM_029257		4930564C03Rik	-	RIKEN cDNA 4930564C03 gene	protein-coding
chr3	84185076	84185442	Sp5vsInput_q0.1_peak_5506	5.87634	+	NA	Intergenic	(GGA)n|Simple_repeat|Simple_repeat	-1416	NR_040752	75309	Mm.159497	NR_040752		4930565D16Rik	-	RIKEN cDNA 4930565D16 gene	ncRNA
chr16	71911844	71911985	Sp5vsInput_q0.1_peak_3568	1.64598	+	NA	Intergenic	(GAAAA)n|Simple_repeat|Simple_repeat	661765	NR_040576	78221	Mm.399298	NR_040576		4930567J20Rik	-	RIKEN cDNA 4930567J20 gene	ncRNA
chr10	10408593	10408735	Sp5vsInput_q0.1_peak_576	6.62398	+	NA	3' UTR (NM_001114333, exon 10 of 10)	3' UTR (NM_001114333, exon 10 of 10)	-62180	NR_046010	78056	Mm.271285	NR_046010		4930567K20Rik	1700038H22Rik	RIKEN cDNA 4930567K20 gene	ncRNA
chr9	12165510	12165674	Sp5vsInput_q0.1_peak_8804	5.57546	+	NA	Intergenic	(TTTCC)n|Simple_repeat|Simple_repeat	940263	NR_040755	78219	Mm.414868	NR_040755		4930568E12Rik	-	RIKEN cDNA 4930568E12 gene	ncRNA
chr7	132542370	132542593	Sp5vsInput_q0.1_peak_8178	12.1745	+	NA	Intergenic	Intergenic	30106	NM_001145759	75861	Mm.349600	NM_001145759	ENSMUSG00000090457	4930571K23Rik	AI428146	RIKEN cDNA 4930571K23 gene	protein-coding
chr5	127685361	127685546	Sp5vsInput_q0.1_peak_6891	4.04192	+	NA	Intergenic	RLTR17|LTR|ERVK	34518	NR_045371	75916	Mm.394659	NR_045371		4930572K03Rik	-	RIKEN cDNA 4930572K03 gene	ncRNA
chr14	26110812	26111128	Sp5vsInput_q0.1_peak_2618	10.412	+	NA	Intergenic	GA-rich|Low_complexity|Low_complexity	-148243	NR_045718	75862	Mm.109191	NR_045718		4930572O13Rik	-	RIKEN cDNA 4930572O13 gene	ncRNA
chr14	25645519	25645662	Sp5vsInput_q0.1_peak_2617	6.32812	+	NA	Intergenic	Intergenic	317137	NR_045718	75862	Mm.109191	NR_045718		4930572O13Rik	-	RIKEN cDNA 4930572O13 gene	ncRNA
chr2	52127672	52127814	Sp5vsInput_q0.1_peak_4831	4.59289	+	NA	intron (NM_010889, intron 48 of 156)	intron (NM_010889, intron 48 of 156)	-18779	NR_040620	78049	Mm.243883	NR_040620		4930573O16Rik	-	RIKEN cDNA 4930573O16 gene	ncRNA
chr3	51100473	51100614	Sp5vsInput_q0.1_peak_5434	3.93497	+	NA	intron (NM_023502, intron 3 of 8)	intron (NM_023502, intron 3 of 8)	19860	NR_073429	67746	Mm.441177	NR_073429		4930577N17Rik	-	RIKEN cDNA 4930577N17 gene	ncRNA
chr3	137856988	137857229	Sp5vsInput_q0.1_peak_5715	15.5141	+	NA	Intergenic	Intergenic	-7431	NM_001163386	67741	Mm.383221	XM_006501945	ENSMUSG00000012042	4930579F01Rik	-	RIKEN cDNA 4930579F01 gene	protein-coding
chr9	34889831	34890043	Sp5vsInput_q0.1_peak_8879	14.9518	+	NA	intron (NM_009178, intron 1 of 10)	(TTTCC)n|Simple_repeat|Simple_repeat	-34376	NR_029475	78934	Mm.391688	NR_029475	ENSMUSG00000070315	4930581F22Rik	-	RIKEN cDNA 4930581F22 gene	ncRNA
chr9	34881180	34881345	Sp5vsInput_q0.1_peak_8878	12.6573	+	NA	intron (NM_009178, intron 1 of 10)	(TTTCC)n|Simple_repeat|Simple_repeat	-43051	NR_029475	78934	Mm.391688	NR_029475	ENSMUSG00000070315	4930581F22Rik	-	RIKEN cDNA 4930581F22 gene	ncRNA
chr9	34893605	34893752	Sp5vsInput_q0.1_peak_8880	9.55651	+	NA	intron (NM_009178, intron 1 of 10)	(TTTCC)n|Simple_repeat|Simple_repeat	-30635	NR_029475	78934	Mm.391688	NR_029475	ENSMUSG00000070315	4930581F22Rik	-	RIKEN cDNA 4930581F22 gene	ncRNA
chr9	34919597	34919877	Sp5vsInput_q0.1_peak_8881	8.08629	+	NA	intron (NM_009178, intron 1 of 10)	intron (NM_009178, intron 1 of 10)	-4576	NR_029475	78934	Mm.391688	NR_029475	ENSMUSG00000070315	4930581F22Rik	-	RIKEN cDNA 4930581F22 gene	ncRNA
chr7	125403885	125404210	Sp5vsInput_q0.1_peak_8154	10.412	+	NA	Intergenic	(GGAAA)n|Simple_repeat|Simple_repeat	16626	NR_027879	67745	Mm.483404	NM_183267	ENSMUSG00000055159	4930583K01Rik	-	RIKEN cDNA 4930583K01 gene	ncRNA
chr7	125396236	125396383	Sp5vsInput_q0.1_peak_8153	5.58425	+	NA	Intergenic	CT-rich|Low_complexity|Low_complexity	8888	NR_027879	67745	Mm.483404	NM_183267	ENSMUSG00000055159	4930583K01Rik	-	RIKEN cDNA 4930583K01 gene	ncRNA
chr2	178777833	178778054	Sp5vsInput_q0.1_peak_5311	2.82691	+	NA	Intergenic	Intergenic	-371698	NM_026596	68175	Mm.158187	NM_026596		4930591A17Rik	-	RIKEN cDNA 4930591A17 gene	protein-coding
chr18	83223848	83223995	Sp5vsInput_q0.1_peak_4348	2.21396	+	NA	Intergenic	MTEa|LTR|MaLR	-133969	NR_033307	75853	Mm.420737	NR_033307		4930592I03Rik	-	RIKEN cDNA 4930592I03 gene	ncRNA
chr1	37549796	37549937	Sp5vsInput_q0.1_peak_95	5.31873	+	NA	intron (NM_173870, intron 3 of 14)	intron (NM_173870, intron 3 of 14)	-4416	NR_024017	77633	Mm.483177	NR_024017		4930594C11Rik	-	G1 to S phase transition pseudogene	pseudo
chrX	78689010	78689191	Sp5vsInput_q0.1_peak_9349	2.82691	+	NA	intron (NM_173435, intron 1 of 3)	GA-rich|Low_complexity|Low_complexity	14361	NM_173435	245492	Mm.109633	NM_173435	ENSMUSG00000060673	4930595M18Rik	-	RIKEN cDNA 4930595M18 gene	protein-coding
chr14	26394053	26394290	Sp5vsInput_q0.1_peak_2623	24.1615	+	NA	intron (NM_183208, intron 4 of 23)	intron (NM_183208, intron 4 of 23)	-12119	NR_033492	77592	Mm.444871	NM_175264		4931406H21Rik	-	RIKEN cDNA 4931406H21 gene	ncRNA
chr14	26426179	26426700	Sp5vsInput_q0.1_peak_2624	8.08629	+	NA	intron (NM_183208, intron 6 of 23)	CpG	20149	NR_033492	77592	Mm.444871	NM_175264		4931406H21Rik	-	RIKEN cDNA 4931406H21 gene	ncRNA
chr1	27352243	27352387	Sp5vsInput_q0.1_peak_69	7.90107	+	NA	Intergenic	(GGAAA)n|Simple_repeat|Simple_repeat	-608010	NM_001033764	210940	Mm.297614	NM_001033764	ENSMUSG00000073722	4931408C20Rik	-	RIKEN cDNA 4931408C20 gene	protein-coding
chr1	26665528	26665682	Sp5vsInput_q0.1_peak_67	5.57546	+	NA	Intergenic	CT-rich|Low_complexity|Low_complexity	78700	NM_001033764	210940	Mm.297614	NM_001033764	ENSMUSG00000073722	4931408C20Rik	-	RIKEN cDNA 4931408C20 gene	protein-coding
chr1	27350634	27350922	Sp5vsInput_q0.1_peak_68	4.84713	+	NA	Intergenic	(GGAAA)n|Simple_repeat|Simple_repeat	-606473	NM_001033764	210940	Mm.297614	NM_001033764	ENSMUSG00000073722	4931408C20Rik	-	RIKEN cDNA 4931408C20 gene	protein-coding
chr8	107807341	107807534	Sp5vsInput_q0.1_peak_8651	5.9248	+	NA	intron (NM_028888, intron 5 of 7)	intron (NM_028888, intron 5 of 7)	5991	NM_001166394	74356	Mm.490326	XM_006531432	ENSMUSG00000014837	4931428F04Rik	AI426165|Kiaa0895l	RIKEN cDNA 4931428F04 gene	protein-coding
chr13	48226194	48226407	Sp5vsInput_q0.1_peak_2239	7.10446	+	NA	intron (NR_102303, intron 1 of 2)	intron (NR_102303, intron 1 of 2)	-112323	NR_038004	70971	Mm.158514	NR_038004	ENSMUSG00000047324	4931429P17Rik	-	RIKEN cDNA 4931429P17 gene	ncRNA
chr16	42782013	42782238	Sp5vsInput_q0.1_peak_3516	10.0409	+	NA	intron (NR_040521, intron 1 of 3)	intron (NR_040521, intron 1 of 3)	93575	NR_040521	75722	Mm.243747	NR_040521	ENSMUSG00000075070	4932412D23Rik	ENSMUSG00000075070|Gm10809	RIKEN cDNA 4932412D23 gene	ncRNA
chr16	42782336	42782531	Sp5vsInput_q0.1_peak_3517	8.71675	+	NA	intron (NR_040521, intron 1 of 3)	intron (NR_040521, intron 1 of 3)	93267	NR_040521	75722	Mm.243747	NR_040521	ENSMUSG00000075070	4932412D23Rik	ENSMUSG00000075070|Gm10809	RIKEN cDNA 4932412D23 gene	ncRNA
chr16	42875037	42875198	Sp5vsInput_q0.1_peak_3518	6.32812	+	NA	intron (NR_040522, intron 1 of 1)	CpG	583	NR_040521	75722	Mm.243747	NR_040521	ENSMUSG00000075070	4932412D23Rik	ENSMUSG00000075070|Gm10809	RIKEN cDNA 4932412D23 gene	ncRNA
chr8	107330225	107330403	Sp5vsInput_q0.1_peak_8647	9.7365	+	NA	Intergenic	Lx5|LINE|L1	11177	NM_001002775	442809	Mm.444779	NM_001002775		4932416K20Rik	-	RIKEN cDNA 4932416K20 gene	protein-coding
chr11	114334019	114334454	Sp5vsInput_q0.1_peak_1647	23.0236	+	NA	Intergenic	Intergenic	-24062	NR_027643	319819	Mm.50754	NR_027643	ENSMUSG00000062391	4932435O22Rik	-	RIKEN cDNA 4932435O22 gene	ncRNA
chr11	114347905	114348091	Sp5vsInput_q0.1_peak_1649	10.412	+	NA	Intergenic	Intergenic	-37824	NR_027643	319819	Mm.50754	NR_027643	ENSMUSG00000062391	4932435O22Rik	-	RIKEN cDNA 4932435O22 gene	ncRNA
chr11	114340132	114340281	Sp5vsInput_q0.1_peak_1648	3.34194	+	NA	Intergenic	ORR1E|LTR|MaLR	-30032	NR_027643	319819	Mm.50754	NR_027643	ENSMUSG00000062391	4932435O22Rik	-	RIKEN cDNA 4932435O22 gene	ncRNA
chr16	91070795	91070959	Sp5vsInput_q0.1_peak_3607	4.84713	+	NA	Intergenic	CT-rich|Low_complexity|Low_complexity	-1487	NM_028905	74387	Mm.236220	XM_006523104	ENSMUSG00000039851	4932438H23Rik	4931406G06Rik|AI550392	RIKEN cDNA 4932438H23 gene	protein-coding
chr5	57707024	57707221	Sp5vsInput_q0.1_peak_6589	14.9518	+	NA	Intergenic	(TCTCCC)n|Simple_repeat|Simple_repeat	402036	NR_015588	319216	Mm.446765	NR_015588	ENSMUSG00000097216	4932441J04Rik	-	RIKEN cDNA 4932441J04 gene	ncRNA
chr5	56883711	56883864	Sp5vsInput_q0.1_peak_6588	4.14516	+	NA	Intergenic	(TTTCC)n|Simple_repeat|Simple_repeat	1225371	NR_015588	319216	Mm.446765	NR_015588	ENSMUSG00000097216	4932441J04Rik	-	RIKEN cDNA 4932441J04 gene	ncRNA
chr17	15738968	15739206	Sp5vsInput_q0.1_peak_3707	12.0671	+	NA	Intergenic	B1F1|SINE|Alu	-29665	NR_045431	71008	Mm.399492	NR_045431		4933401D09Rik	-	RIKEN cDNA 4933401D09 gene	ncRNA
chr17	15752459	15752624	Sp5vsInput_q0.1_peak_3708	9.55651	+	NA	Intergenic	CT-rich|Low_complexity|Low_complexity	-16211	NR_045431	71008	Mm.399492	NR_045431		4933401D09Rik	-	RIKEN cDNA 4933401D09 gene	ncRNA
chr3	135613701	135613926	Sp5vsInput_q0.1_peak_5709	17.3475	+	NA	Intergenic	Lx5|LINE|L1	-110580	NR_040540	71038	Mm.410798	NR_040540		4933401H06Rik	-	RIKEN cDNA 4933401H06 gene	ncRNA
chr3	135697627	135697768	Sp5vsInput_q0.1_peak_5710	4.14516	+	NA	Intergenic	(TTTC)n|Simple_repeat|Simple_repeat	-194464	NR_040540	71038	Mm.410798	NR_040540		4933401H06Rik	-	RIKEN cDNA 4933401H06 gene	ncRNA
chr7	47618210	47618354	Sp5vsInput_q0.1_peak_7901	5.57546	+	NA	Intergenic	Intergenic	-311825	NR_045504	71029	Mm.399496	NR_045504		4933402C06Rik	-	RIKEN cDNA 4933402C06 gene	ncRNA
chrX	59524804	59525074	Sp5vsInput_q0.1_peak_9335	8.71675	+	NA	Intergenic	(TTTCC)n|Simple_repeat|Simple_repeat	-11735	NM_001199997	74437	Mm.85792	XM_006528321	ENSMUSG00000045330	4933402E13Rik	-	RIKEN cDNA 4933402E13 gene	protein-coding
chr8	90240385	90240678	Sp5vsInput_q0.1_peak_8572	10.6176	+	NA	intron (NM_033327, intron 5 of 7)	intron (NM_033327, intron 5 of 7)	152725	NM_177901	330820	Mm.212913	NM_177901		4933402J07Rik	-	RIKEN cDNA 4933402J07 gene	protein-coding
chr8	90094139	90094281	Sp5vsInput_q0.1_peak_8569	5.26672	+	NA	intron (NM_177901, intron 3 of 5)	intron (NM_177901, intron 3 of 5)	6404	NM_177901	330820	Mm.212913	NM_177901		4933402J07Rik	-	RIKEN cDNA 4933402J07 gene	protein-coding
chr8	90232062	90232220	Sp5vsInput_q0.1_peak_8571	3.79439	+	NA	intron (NM_033327, intron 5 of 7)	intron (NM_033327, intron 5 of 7)	144335	NM_177901	330820	Mm.212913	NM_177901		4933402J07Rik	-	RIKEN cDNA 4933402J07 gene	protein-coding
chr8	90180390	90180567	Sp5vsInput_q0.1_peak_8570	3.34194	+	NA	Intergenic	Intergenic	92672	NM_177901	330820	Mm.212913	NM_177901		4933402J07Rik	-	RIKEN cDNA 4933402J07 gene	protein-coding
chr5	59615823	59616018	Sp5vsInput_q0.1_peak_6591	9.20496	+	NA	Intergenic	MURVY-LTR|LTR|ERV1	761321	NR_040683	71057	Mm.50817	NR_040682		4933402J10Rik	-	RIKEN cDNA 4933402J10 gene	ncRNA
chr5	60560396	60560568	Sp5vsInput_q0.1_peak_6592	8.71675	+	NA	Intergenic	(TTTCC)n|Simple_repeat|Simple_repeat	-183241	NR_040682	71057	Mm.50817	NR_040682		4933402J10Rik	-	RIKEN cDNA 4933402J10 gene	ncRNA
chr5	61185284	61185453	Sp5vsInput_q0.1_peak_6593	4.84713	+	NA	Intergenic	(GGAAA)n|Simple_repeat|Simple_repeat	-808127	NR_040682	71057	Mm.50817	NR_040682		4933402J10Rik	-	RIKEN cDNA 4933402J10 gene	ncRNA
chr14	74383653	74383952	Sp5vsInput_q0.1_peak_2836	20.749	+	NA	Intergenic	(GGAAA)n|Simple_repeat|Simple_repeat	-371532	NR_046059	74425	Mm.399498	NR_046059		4933402J15Rik	-	RIKEN cDNA 4933402J15 gene	ncRNA
chr14	74382878	74383088	Sp5vsInput_q0.1_peak_2835	3.46916	+	NA	Intergenic	GA-rich|Low_complexity|Low_complexity	-372351	NR_046059	74425	Mm.399498	NR_046059		4933402J15Rik	-	RIKEN cDNA 4933402J15 gene	ncRNA
chr11	53976857	53977067	Sp5vsInput_q0.1_peak_1230	21.3673	+	NA	Intergenic	Intergenic	49828	NR_045506	71056	Mm.56332	NR_045506	ENSMUSG00000086209	4933405E24Rik	-	RIKEN cDNA 4933405E24 gene	ncRNA
chr2	146498941	146499226	Sp5vsInput_q0.1_peak_5121	19.8971	+	NA	Intergenic	Intergenic	130416	NR_040502	74065	Mm.399508	NR_040502	ENSMUSG00000085796	4933406D12Rik	-	RIKEN cDNA 4933406D12 gene	ncRNA
chr2	146430886	146431116	Sp5vsInput_q0.1_peak_5120	16.9296	+	NA	Intergenic	Intergenic	62334	NR_040502	74065	Mm.399508	NR_040502	ENSMUSG00000085796	4933406D12Rik	-	RIKEN cDNA 4933406D12 gene	ncRNA
chr2	146375154	146375355	Sp5vsInput_q0.1_peak_5119	9.90226	+	NA	Intergenic	Intergenic	6587	NR_040502	74065	Mm.399508	NR_040502	ENSMUSG00000085796	4933406D12Rik	-	RIKEN cDNA 4933406D12 gene	ncRNA
chr14	8273549	8273744	Sp5vsInput_q0.1_peak_2565	21.1672	+	NA	Intergenic	ID_B1|SINE|B4	28659	NR_015568	68308	Mm.427158	NR_015568	ENSMUSG00000090585	4933406F09Rik	1700007H14Rik|4930429F21Rik|4930570O04Rik|Gm3768	RIKEN cDNA 4933406F09 gene	ncRNA
chr14	8289716	8289914	Sp5vsInput_q0.1_peak_2566	11.6897	+	NA	Intergenic	(GGAAA)n|Simple_repeat|Simple_repeat	44828	NR_015568	68308	Mm.427158	NR_015568	ENSMUSG00000090585	4933406F09Rik	1700007H14Rik|4930429F21Rik|4930570O04Rik|Gm3768	RIKEN cDNA 4933406F09 gene	ncRNA
chr11	19102647	19102834	Sp5vsInput_q0.1_peak_1104	9.55651	+	NA	Intergenic	GA-rich|Low_complexity|Low_complexity	137462	NR_046037	74059	Mm.292321	NR_046037	ENSMUSG00000086025	4933406G16Rik	-	RIKEN cDNA 4933406G16 gene	ncRNA
chr11	19314525	19314730	Sp5vsInput_q0.1_peak_1105	4.84713	+	NA	Intergenic	MMETn-int|LTR|ERVK	349349	NR_046037	74059	Mm.292321	NR_046037	ENSMUSG00000086025	4933406G16Rik	-	RIKEN cDNA 4933406G16 gene	ncRNA
chr12	108398506	108398673	Sp5vsInput_q0.1_peak_2027	7.94039	+	NA	Intergenic	Intergenic	-444055	NR_015512	71033	Mm.159404	NR_015512	ENSMUSG00000085820	4933406K04Rik	4930426M03Rik|4930485I22Rik|4933427G14Rik	RIKEN cDNA 4933406K04 gene	ncRNA
chr10	117390208	117390456	Sp5vsInput_q0.1_peak_998	13.3141	+	NA	Intergenic	Intergenic	27817	NR_045342	71067	Mm.410793	NR_045342		4933411E08Rik	-	RIKEN cDNA 4933411E08 gene	ncRNA
chr10	51536596	51536757	Sp5vsInput_q0.1_peak_700	7.10446	+	NA	Intergenic	RLTR9B2|LTR|ERVK	-59676	NR_045158	71090	Mm.72588	NM_027670	ENSMUSG00000062224	4933411G06Rik	-	Sumo1 pseudogene	pseudo
chr15	60163023	60163178	Sp5vsInput_q0.1_peak_3088	5.57546	+	NA	Intergenic	Intergenic	-314927	NM_027668	71088	Mm.425950	NM_027668	ENSMUSG00000071749	4933412E24Rik	-	RIKEN cDNA 4933412E24 gene	protein-coding
chr1	23033406	23033556	Sp5vsInput_q0.1_peak_55	7.58649	+	NA	Intergenic	Intergenic	75611	NM_025746	66755	Mm.431297	NM_025746	ENSMUSG00000073730	4933415F23Rik	-	RIKEN cDNA 4933415F23 gene	protein-coding
chr1	23157516	23157694	Sp5vsInput_q0.1_peak_56	2.76342	+	NA	Intergenic	(GGAAA)n|Simple_repeat|Simple_repeat	-48513	NM_025746	66755	Mm.431297	NM_025746	ENSMUSG00000073730	4933415F23Rik	-	RIKEN cDNA 4933415F23 gene	protein-coding
chr2	159354926	159355145	Sp5vsInput_q0.1_peak_5195	3.27981	+	NA	Intergenic	Lx5|LINE|L1	-418042	NR_040498	71081	Mm.383491	NR_040498	ENSMUSG00000085198	4933416E03Rik	-	RIKEN cDNA 4933416E03 gene	ncRNA
chr8	28253588	28253784	Sp5vsInput_q0.1_peak_8381	3.19926	+	NA	exon (NM_029423, exon 5 of 5)	exon (NM_029423, exon 5 of 5)	304	NR_045840	71082	Mm.395259	NR_045840	ENSMUSG00000097262	4933416M07Rik	-	RIKEN cDNA 4933416M07 gene	ncRNA
chr8	125756578	125756743	Sp5vsInput_q0.1_peak_8752	7.59769	+	NA	TTS (NM_194446)	TTS (NM_194446)	-2331	NR_045849	71186	Mm.449984	NR_045849	ENSMUSG00000097637	4933417D19Rik	-	RIKEN cDNA 4933417D19 gene	ncRNA
chr7	49752927	49753245	Sp5vsInput_q0.1_peak_7906	4.84713	+	NA	Intergenic	MURVY-LTR|LTR|ERV1	-49636	NM_027702	71162	Mm.158598	XM_006541198	ENSMUSG00000030463	4933421I07Rik	-	RIKEN cDNA 4933421I07 gene	protein-coding
chr18	15158714	15158895	Sp5vsInput_q0.1_peak_4109	11.2832	+	NA	intron (NR_045372, intron 3 of 4)	ID_B1|SINE|B4	11300	NR_045372	74456	Mm.391075	NR_045372		4933424G05Rik	-	RIKEN cDNA 4933424G05 gene	ncRNA
chr1	36783578	36783719	Sp5vsInput_q0.1_peak_94	1.83653	+	NA	intron (NR_040290, intron 4 of 8)	(GGA)n|Simple_repeat|Simple_repeat	12265	NR_040290	71166	Mm.157049	NR_040290		4933424G06Rik	1700104I15Rik	RIKEN cDNA 4933424G06 gene	ncRNA
chr14	47281568	47281880	Sp5vsInput_q0.1_peak_2690	17.8745	+	NA	Intergenic	Intergenic	-24626	NR_046460	74458	Mm.390708	NR_046460		4933425B07Rik	-	RIKEN cDNA 4933425B07 gene	ncRNA
chr14	47264243	47264445	Sp5vsInput_q0.1_peak_2689	8.08629	+	NA	Intergenic	B4A|SINE|B4	-7246	NR_046460	74458	Mm.390708	NR_046460		4933425B07Rik	-	RIKEN cDNA 4933425B07 gene	ncRNA
chr6	89056190	89056367	Sp5vsInput_q0.1_peak_7424	8.8444	+	NA	intron (NM_175017, intron 3 of 3)	intron (NM_175017, intron 3 of 3)	10169	NM_175017	232217	Mm.281744	XM_006505981	ENSMUSG00000055403	4933427D06Rik	-	RIKEN cDNA 4933427D06 gene	protein-coding
chr6	88991028	88991197	Sp5vsInput_q0.1_peak_7422	6.77171	+	NA	Intergenic	RMER1B|Other|Other	-54997	NM_175017	232217	Mm.281744	XM_006505981	ENSMUSG00000055403	4933427D06Rik	-	RIKEN cDNA 4933427D06 gene	protein-coding
chr6	89055133	89055279	Sp5vsInput_q0.1_peak_7423	5.31873	+	NA	intron (NM_175017, intron 3 of 3)	(TTTCC)n|Simple_repeat|Simple_repeat	9097	NM_175017	232217	Mm.281744	XM_006505981	ENSMUSG00000055403	4933427D06Rik	-	RIKEN cDNA 4933427D06 gene	protein-coding
chr11	25653630	25653908	Sp5vsInput_q0.1_peak_1137	25.0749	+	NA	intron (NR_027973, intron 2 of 5)	intron (NR_027973, intron 2 of 5)	427662	NR_045853	71234	Mm.158627	NR_045853	ENSMUSG00000033015	4933427E13Rik	-	RIKEN cDNA 4933427E13 gene	ncRNA
chr11	25492331	25492546	Sp5vsInput_q0.1_peak_1136	16.3807	+	NA	Intergenic	Intergenic	266331	NR_045853	71234	Mm.158627	NR_045853	ENSMUSG00000033015	4933427E13Rik	-	RIKEN cDNA 4933427E13 gene	ncRNA
chr11	25373718	25373923	Sp5vsInput_q0.1_peak_1135	8.3846	+	NA	Intergenic	ORR1C2-int|LTR|MaLR	147713	NR_045853	71234	Mm.158627	NR_045853	ENSMUSG00000033015	4933427E13Rik	-	RIKEN cDNA 4933427E13 gene	ncRNA
chr4	139506563	139506704	Sp5vsInput_q0.1_peak_6297	5.80293	+	NA	Intergenic	Intergenic	-7199	NR_045159	71235	Mm.61253	NR_045159	ENSMUSG00000085928	4933427I22Rik	-	RIKEN cDNA 4933427I22 gene	ncRNA
chr4	139485453	139485615	Sp5vsInput_q0.1_peak_6296	2.76342	+	NA	intron (NR_045159, intron 2 of 2)	intron (NR_045159, intron 2 of 2)	3455	NR_045160	71235	Mm.61253	NR_045159	ENSMUSG00000085928	4933427I22Rik	-	RIKEN cDNA 4933427I22 gene	ncRNA
chr11	97373430	97373696	Sp5vsInput_q0.1_peak_1512	6.62398	+	NA	3' UTR (NM_018873, exon 20 of 20)	3' UTR (NM_018873, exon 20 of 20)	-11909	NM_001289118	100141474	Mm.482426	XR_106404		4933428G20Rik	-	RIKEN cDNA 4933428G20 gene	protein-coding
chr11	97398222	97398396	Sp5vsInput_q0.1_peak_1513	2.56788	+	NA	intron (NM_018873, intron 5 of 19)	intron (NM_018873, intron 5 of 19)	-36655	NM_001289118	100141474	Mm.482426	XR_106404		4933428G20Rik	-	RIKEN cDNA 4933428G20 gene	protein-coding
chr7	90185674	90185873	Sp5vsInput_q0.1_peak_8048	7.10446	+	NA	Intergenic	Intergenic	-65872	NR_045855	71285	Mm.76818	NR_045855		4933430H16Rik	-	RIKEN cDNA 4933430H16 gene	ncRNA
chr9	118299086	118299294	Sp5vsInput_q0.1_peak_9237	12.4772	+	NA	Intergenic	Intergenic	-39767	NR_040716	71196	Mm.73218	NR_040716		4933432G23Rik	-	RIKEN cDNA 4933432G23 gene	ncRNA
chr7	128767713	128767989	Sp5vsInput_q0.1_peak_8167	2.88198	+	NA	Intergenic	GA-rich|Low_complexity|Low_complexity	-34501	NR_102286	75793	Mm.23397	NR_102286		4933432K03Rik	1700001C18Rik|4930433G11Rik|AI428127	RIKEN cDNA 4933432K03 gene	ncRNA
chr17	84428044	84428264	Sp5vsInput_q0.1_peak_4024	12.199	+	NA	Intergenic	Intergenic	-49846	NR_045458	74473	Mm.399575	NR_045458		4933433H22Rik	-	RIKEN cDNA 4933433H22 gene	ncRNA
chr17	84511606	84511844	Sp5vsInput_q0.1_peak_4025	11.452	+	NA	Intergenic	Intergenic	33725	NR_045458	74473	Mm.399575	NR_045458		4933433H22Rik	-	RIKEN cDNA 4933433H22 gene	ncRNA
chr17	84403327	84403526	Sp5vsInput_q0.1_peak_4022	10.9094	+	NA	Intergenic	MLT1J-int|LTR|MaLR	-74574	NR_045458	74473	Mm.399575	NR_045458		4933433H22Rik	-	RIKEN cDNA 4933433H22 gene	ncRNA
chr17	84425564	84425826	Sp5vsInput_q0.1_peak_4023	3.38129	+	NA	Intergenic	Intergenic	-52305	NR_045458	74473	Mm.399575	NR_045458		4933433H22Rik	-	RIKEN cDNA 4933433H22 gene	ncRNA
chr8	94617938	94618145	Sp5vsInput_q0.1_peak_8610	18.8796	+	NA	Intergenic	(TTTCC)n|Simple_repeat|Simple_repeat	261978	NR_033641	71296	Mm.86664	NR_033641	ENSMUSG00000031736	4933436C20Rik	-	RIKEN cDNA 4933436C20 gene	ncRNA
chr8	94838541	94838767	Sp5vsInput_q0.1_peak_8614	10.412	+	NA	Intergenic	Intergenic	41365	NR_033641	71296	Mm.86664	NR_033641	ENSMUSG00000031736	4933436C20Rik	-	RIKEN cDNA 4933436C20 gene	ncRNA
chr8	94740300	94740445	Sp5vsInput_q0.1_peak_8612	9.9309	+	NA	Intergenic	Intergenic	139647	NR_033641	71296	Mm.86664	NR_033641	ENSMUSG00000031736	4933436C20Rik	-	RIKEN cDNA 4933436C20 gene	ncRNA
chr8	94879803	94880150	Sp5vsInput_q0.1_peak_8615	8.71675	+	NA	promoter-TSS (NR_033641)	promoter-TSS (NR_033641)	43	NR_033641	71296	Mm.86664	NR_033641	ENSMUSG00000031736	4933436C20Rik	-	RIKEN cDNA 4933436C20 gene	ncRNA
chr8	94608084	94608298	Sp5vsInput_q0.1_peak_8609	5.31873	+	NA	Intergenic	Intergenic	271828	NR_033641	71296	Mm.86664	NR_033641	ENSMUSG00000031736	4933436C20Rik	-	RIKEN cDNA 4933436C20 gene	ncRNA
chr8	94657913	94658222	Sp5vsInput_q0.1_peak_8611	3.34194	+	NA	Intergenic	Intergenic	221952	NR_033641	71296	Mm.86664	NR_033641	ENSMUSG00000031736	4933436C20Rik	-	RIKEN cDNA 4933436C20 gene	ncRNA
chr8	94827624	94827804	Sp5vsInput_q0.1_peak_8613	1.16867	+	NA	Intergenic	Intergenic	52305	NR_033641	71296	Mm.86664	NR_033641	ENSMUSG00000031736	4933436C20Rik	-	RIKEN cDNA 4933436C20 gene	ncRNA
chr5	127268049	127268485	Sp5vsInput_q0.1_peak_6890	22.4272	+	NA	Intergenic	Intergenic	-242892	NR_040685	71247	Mm.399586	NR_040685		4933438B17Rik	-	RIKEN cDNA 4933438B17 gene	ncRNA
chr5	126797981	126798228	Sp5vsInput_q0.1_peak_6886	12.9065	+	NA	Intergenic	MURVY-LTR|LTR|ERV1	-713055	NR_040685	71247	Mm.399586	NR_040685		4933438B17Rik	-	RIKEN cDNA 4933438B17 gene	ncRNA
chr5	126762242	126762528	Sp5vsInput_q0.1_peak_6885	9.55651	+	NA	Intergenic	Intergenic	-748774	NR_040685	71247	Mm.399586	NR_040685		4933438B17Rik	-	RIKEN cDNA 4933438B17 gene	ncRNA
chr5	127126197	127126410	Sp5vsInput_q0.1_peak_6888	7.90107	+	NA	Intergenic	CT-rich|Low_complexity|Low_complexity	-384856	NR_040685	71247	Mm.399586	NR_040685		4933438B17Rik	-	RIKEN cDNA 4933438B17 gene	ncRNA
chr5	127124102	127124364	Sp5vsInput_q0.1_peak_6887	6.32812	+	NA	Intergenic	RMER4B|LTR|ERVK	-386926	NR_040685	71247	Mm.399586	NR_040685		4933438B17Rik	-	RIKEN cDNA 4933438B17 gene	ncRNA
chr5	127235546	127235754	Sp5vsInput_q0.1_peak_6889	4.14516	+	NA	Intergenic	MER67D|LTR|ERV1	-275509	NR_040685	71247	Mm.399586	NR_040685		4933438B17Rik	-	RIKEN cDNA 4933438B17 gene	ncRNA
chr11	59318738	59318975	Sp5vsInput_q0.1_peak_1251	5.17883	+	NA	promoter-TSS (NR_015585)	promoter-TSS (NR_015585)	-331	NR_015585	74476	Mm.440257	NR_015585	ENSMUSG00000072893	4933439C10Rik	2610028M21Rik	RIKEN cDNA 4933439C10 gene	ncRNA
chr10	111038634	111038778	Sp5vsInput_q0.1_peak_979	6.32812	+	NA	Intergenic	PB1D10|SINE|Alu	-7377	NR_045344	71321	Mm.410785	NR_045344	ENSMUSG00000097082	4933440J02Rik	-	RIKEN cDNA 4933440J02 gene	ncRNA
chr5	22856731	22856942	Sp5vsInput_q0.1_peak_6483	2.2138	+	NA	Intergenic	(GGAAA)n|Simple_repeat|Simple_repeat	83335	NR_040469	269630	Mm.436103	NR_040469	ENSMUSG00000073147	5031425E22Rik	-	RIKEN cDNA 5031425E22 gene	ncRNA
chr2	166338061	166338258	Sp5vsInput_q0.1_peak_5238	8.91193	+	NA	Intergenic	Intergenic	65208	NR_015558	319684	Mm.399746	NR_015558		5031425F14Rik	-	RIKEN cDNA 5031425F14 gene	ncRNA
chr2	166379053	166379234	Sp5vsInput_q0.1_peak_5239	4.96394	+	NA	Intergenic	RMER4A|LTR|ERVK	106192	NR_015558	319684	Mm.399746	NR_015558		5031425F14Rik	-	RIKEN cDNA 5031425F14 gene	ncRNA
chr6	112270757	112270923	Sp5vsInput_q0.1_peak_7499	7.10446	+	NA	intron (NM_144799, intron 4 of 5)	intron (NM_144799, intron 4 of 5)	-30527	NR_045986	100503613	Mm.136719	NM_177012		5031434C07Rik	-	RIKEN cDNA 5031434C07 gene	ncRNA
chr3	51363520	51363705	Sp5vsInput_q0.1_peak_5438	10.412	+	NA	promoter-TSS (NR_033624)	promoter-TSS (NR_033624)	-67	NR_033624	100039684	Mm.387178	NR_033624	ENSMUSG00000097885	5031434O11Rik	AI481280|Gm2370	RIKEN cDNA 5031434O11 gene	ncRNA
chr15	84818563	84818704	Sp5vsInput_q0.1_peak_3224	2.21396	+	NA	promoter-TSS (NM_001033273)	promoter-TSS (NM_001033273)	-232	NM_001033273	223739	Mm.323925	NM_001033273	ENSMUSG00000036046	5031439G07Rik	AW554572|mKIAA0930	RIKEN cDNA 5031439G07 gene	protein-coding
chr13	17291672	17291930	Sp5vsInput_q0.1_peak_2128	15.9101	+	NA	intron (NM_138654, intron 12 of 13)	(TTTCC)n|Simple_repeat|Simple_repeat	494798	NM_138654	192136	Mm.364180	XM_006516586		5033411D12Rik	D17907	RIKEN cDNA 5033411D12 gene	protein-coding
chr3	108300697	108300866	Sp5vsInput_q0.1_peak_5641	4.14829	+	NA	intron (NM_001033304, intron 1 of 20)	intron (NM_001033304, intron 1 of 20)	38659	NM_001033304	229722	Mm.316890	XM_006501411	ENSMUSG00000040412	5330417C22Rik	BB183350|Kiaa1324|mKIAA1324	RIKEN cDNA 5330417C22 gene	protein-coding
chr16	50732720	50733155	Sp5vsInput_q0.1_peak_3530	4.84713	+	NA	promoter-TSS (NR_028300)	promoter-TSS (NR_028300)	-51	NR_028300	68190	Mm.482928	NR_028300		5330426P16Rik	-	RIKEN cDNA 5330426P16 gene	ncRNA
chr2	118565477	118565649	Sp5vsInput_q0.1_peak_5019	11.2832	+	NA	Intergenic	(TC)n|Simple_repeat|Simple_repeat	-5935	NR_030716	100043272	Mm.489717	NR_030716	ENSMUSG00000074918	5430417L22Rik	ENSMUSG00000074918	RIKEN cDNA 5430417L22 gene	ncRNA
chr2	118571237	118571397	Sp5vsInput_q0.1_peak_5020	3.27981	+	NA	promoter-TSS (NR_030716)	promoter-TSS (NR_030716)	-181	NR_030716	100043272	Mm.489717	NR_030716	ENSMUSG00000074918	5430417L22Rik	ENSMUSG00000074918	RIKEN cDNA 5430417L22 gene	ncRNA
chr7	138355315	138355656	Sp5vsInput_q0.1_peak_8222	7.90107	+	NA	intron (NM_175166, intron 7 of 22)	C-rich|Low_complexity|Low_complexity	37569	NM_175166	71395	Mm.118845	XM_006508211	ENSMUSG00000006204	5430419D17Rik	-	RIKEN cDNA 5430419D17 gene	protein-coding
chrX	83101933	83102164	Sp5vsInput_q0.1_peak_9351	7.10446	+	NA	Intergenic	(TTTCC)n|Simple_repeat|Simple_repeat	-13564	NM_001163539	71398	Mm.185296	NM_001163539	ENSMUSG00000025058	5430427O19Rik	-	RIKEN cDNA 5430427O19 gene	protein-coding
chr15	5526488	5526648	Sp5vsInput_q0.1_peak_2944	5.91067	+	NA	intron (NR_045274, intron 2 of 4)	(TTCCC)n|Simple_repeat|Simple_repeat	80250	NR_045274	71432	Mm.291087	NR_045274		5430437J10Rik	-	RIKEN cDNA 5430437J10 gene	ncRNA
chr6	133325325	133325466	Sp5vsInput_q0.1_peak_7595	4.61235	+	NA	Intergenic	RMER3D-int|LTR|ERVK	83161	NM_027784	232426	Mm.158689	NM_027784	ENSMUSG00000055594	5530400C23Rik	GRP	RIKEN cDNA 5530400C23 gene	protein-coding
chr11	81711284	81711510	Sp5vsInput_q0.1_peak_1409	7.85984	+	NA	intron (NM_001034013, intron 1 of 9)	intron (NM_001034013, intron 1 of 9)	37218	NR_038010	71388	Mm.158687	NR_038010	ENSMUSG00000020703	5530401A14Rik	-	RIKEN cDNA 5530401A14 gene	ncRNA
chr11	81617180	81617338	Sp5vsInput_q0.1_peak_1408	6.92297	+	NA	intron (NM_001034013, intron 1 of 9)	intron (NM_001034013, intron 1 of 9)	-56920	NR_038010	71388	Mm.158687	NR_038010	ENSMUSG00000020703	5530401A14Rik	-	RIKEN cDNA 5530401A14 gene	ncRNA
chr11	80171541	80171689	Sp5vsInput_q0.1_peak_1398	5.38409	+	NA	Intergenic	Intergenic	19902	NM_027472	70591	Mm.86860	XM_006534197	ENSMUSG00000057181	5730455P16Rik	-	RIKEN cDNA 5730455P16 gene	protein-coding
chr6	52264763	52265209	Sp5vsInput_q0.1_peak_7321	35.1129	+	NA	promoter-TSS (NR_038163)	promoter-TSS (NR_038163)	-160	NR_038163	70593	Mm.158412	NR_038163	ENSMUSG00000086126	5730457N03Rik	Evx1as	RIKEN cDNA 5730457N03 gene	ncRNA
chr12	18473940	18474138	Sp5vsInput_q0.1_peak_1788	9.55651	+	NA	Intergenic	IAPLTR3-int|LTR|ERVK	-47277	NM_001033157	236366	Mm.352227	NM_001033157		5730507C01Rik	-	RIKEN cDNA 5730507C01 gene	protein-coding
chr12	18609246	18609392	Sp5vsInput_q0.1_peak_1789	8.71675	+	NA	Intergenic	(TTTCC)n|Simple_repeat|Simple_repeat	88003	NM_001201330	236366	Mm.352227	NM_001033157		5730507C01Rik	-	RIKEN cDNA 5730507C01 gene	protein-coding
chr12	18396043	18396184	Sp5vsInput_q0.1_peak_1787	6.32812	+	NA	Intergenic	MURVY-LTR|LTR|ERV1	-125203	NM_001033157	236366	Mm.352227	NM_001033157		5730507C01Rik	-	RIKEN cDNA 5730507C01 gene	protein-coding
chr1	138130773	138130961	Sp5vsInput_q0.1_peak_393	10.412	+	NA	promoter-TSS (NM_028872)	promoter-TSS (NM_028872)	-10	NM_028872	67313	Mm.36763	XM_006529802	ENSMUSG00000041605	5730559C18Rik	1700034M08Rik|4933426C09Rik|AI586180|D1Mgi54	RIKEN cDNA 5730559C18 gene	protein-coding
chr1	138126893	138127049	Sp5vsInput_q0.1_peak_392	6.32812	+	NA	intron (NM_028872, intron 1 of 9)	intron (NM_028872, intron 1 of 9)	3886	NM_028872	67313	Mm.36763	XM_006529802	ENSMUSG00000041605	5730559C18Rik	1700034M08Rik|4933426C09Rik|AI586180|D1Mgi54	RIKEN cDNA 5730559C18 gene	protein-coding
chr4	46380449	46380599	Sp5vsInput_q0.1_peak_5860	2.76342	+	NA	Intergenic	Intergenic	21771	NM_029086	74753	Mm.45973	XM_006538324	ENSMUSG00000028331	5830415F09Rik	AV014846|Nap1	RIKEN cDNA 5830415F09 gene	protein-coding
chr5	64439181	64439414	Sp5vsInput_q0.1_peak_6602	22.4272	+	NA	non-coding (NR_045384, exon 3 of 3)	non-coding (NR_045384, exon 3 of 3)	3085	NR_045384	74757	Mm.159329	NR_045384		5830416I19Rik	-	RIKEN cDNA 5830416I19 gene	ncRNA
chr9	15202141	15202382	Sp5vsInput_q0.1_peak_8818	9.24943	+	NA	Intergenic	GA-rich|Low_complexity|Low_complexity	-40029	NM_176976	319675	Mm.218317	XM_006510409	ENSMUSG00000046111	5830418K08Rik	5832426L23Rik|Gm1131|Kiaa1731	RIKEN cDNA 5830418K08 gene	protein-coding
chr9	120600741	120600924	Sp5vsInput_q0.1_peak_9251	6.32812	+	NA	Intergenic	Intergenic	114384	NR_073359	76100	Mm.48212	NR_073359	ENSMUSG00000052658	5830454E08Rik	-	RIKEN cDNA 5830454E08 gene	ncRNA
chr9	120624369	120624526	Sp5vsInput_q0.1_peak_9252	2.03817	+	NA	Intergenic	Intergenic	137999	NR_073359	76100	Mm.48212	NR_073359	ENSMUSG00000052658	5830454E08Rik	-	RIKEN cDNA 5830454E08 gene	ncRNA
chr4	153871624	153871799	Sp5vsInput_q0.1_peak_6436	7.94039	+	NA	intron (NM_001177995, intron 2 of 15)	intron (NM_001177995, intron 2 of 15)	138765	NR_045643	320939	Mm.436738	NR_045643		5930403L14Rik	-	RIKEN cDNA 5930403L14 gene	ncRNA
chr5	129106023	129106774	Sp5vsInput_q0.1_peak_6908	26.8337	+	NA	promoter-TSS (NM_175284)	promoter-TSS (NM_175284)	164	NR_015517	319616	Mm.387738	NR_015517	ENSMUSG00000072591	5930412G12Rik	-	RIKEN cDNA 5930412G12 gene	ncRNA
chr5	129030509	129030650	Sp5vsInput_q0.1_peak_6905	3.93497	+	NA	Intergenic	Intergenic	75983	NR_015517	319616	Mm.387738	NR_015517	ENSMUSG00000072591	5930412G12Rik	-	RIKEN cDNA 5930412G12 gene	ncRNA
chr5	129030700	129030841	Sp5vsInput_q0.1_peak_6906	3.46916	+	NA	Intergenic	Intergenic	75792	NR_015517	319616	Mm.387738	NR_015517	ENSMUSG00000072591	5930412G12Rik	-	RIKEN cDNA 5930412G12 gene	ncRNA
chr5	129102717	129102947	Sp5vsInput_q0.1_peak_6907	2.65599	+	NA	intron (NR_015517, intron 1 of 5)	intron (NR_015517, intron 1 of 5)	3730	NR_015517	319616	Mm.387738	NR_015517	ENSMUSG00000072591	5930412G12Rik	-	RIKEN cDNA 5930412G12 gene	ncRNA
chr15	101156474	101156961	Sp5vsInput_q0.1_peak_3320	80.0202	+	NA	Intergenic	Intergenic	33074	NR_033803	77717	Mm.391998	NR_033803		6030408B16Rik	AI225877	RIKEN cDNA 6030408B16 gene	ncRNA
chr15	12669568	12669999	Sp5vsInput_q0.1_peak_2959	15.9101	+	NA	Intergenic	CpG	84629	NM_029998	77877	Mm.207311	XM_006520195	ENSMUSG00000022195	6030458C11Rik	-	RIKEN cDNA 6030458C11 gene	protein-coding
chr8	126244718	126244876	Sp5vsInput_q0.1_peak_8757	2.08145	+	NA	Intergenic	Intergenic	-13061	NR_040702	234863	Mm.246601	NR_040702		6030466F02Rik	-	RIKEN cDNA 6030466F02 gene	ncRNA
chr1	182438548	182438693	Sp5vsInput_q0.1_peak_506	8.71675	+	NA	Intergenic	(TTTCC)n|Simple_repeat|Simple_repeat	-24985	NM_001081227	381310	Mm.44791	XM_006496913	ENSMUSG00000053963	6330403A02Rik	ENSMUSG00000056615|Gm10001|R75555	RIKEN cDNA 6330403A02 gene	protein-coding
chr2	32596869	32597024	Sp5vsInput_q0.1_peak_4757	6.62398	+	NA	promoter-TSS (NM_027529)	promoter-TSS (NM_027529)	-410	NM_027529	70730	Mm.401360	NM_027529	ENSMUSG00000009551	6330409D20Rik	AA517851	RIKEN cDNA 6330409D20 gene	protein-coding
chr2	32597655	32597838	Sp5vsInput_q0.1_peak_4758	5.38409	+	NA	intron (NR_045535, intron 4 of 12)	intron (NR_045535, intron 4 of 12)	-1210	NM_027529	70730	Mm.401360	NM_027529	ENSMUSG00000009551	6330409D20Rik	AA517851	RIKEN cDNA 6330409D20 gene	protein-coding
chr2	147022566	147022789	Sp5vsInput_q0.1_peak_5123	12.1745	+	NA	intron (NR_030769, intron 1 of 5)	intron (NR_030769, intron 1 of 5)	9517	NR_108091	78068	Mm.261511	NR_108091	ENSMUSG00000053545	6430503K07Rik	-	RIKEN cDNA 6430503K07 gene	ncRNA
chr8	122637869	122638034	Sp5vsInput_q0.1_peak_8719	10.3934	+	NA	promoter-TSS (NM_172286)	promoter-TSS (NM_172286)	-101	NM_001163762	234797	Mm.101958	XM_006530934	ENSMUSG00000031824	6430548M08Rik	AW049007|Kiaa0513|mKIAA0513	RIKEN cDNA 6430548M08 gene	protein-coding
chr2	72647638	72648036	Sp5vsInput_q0.1_peak_4890	3.79027	+	NA	intron (NR_102349, intron 1 of 5)	(TCC)n|Simple_repeat|Simple_repeat	3937	NR_102348	76218	Mm.75260	NR_102348	ENSMUSG00000085427	6430710C18Rik	5033406J01Rik	RIKEN cDNA 6430710C18 gene	ncRNA
chr1	20880494	20880713	Sp5vsInput_q0.1_peak_48	17.8745	+	NA	promoter-TSS (NM_028829)	promoter-TSS (NM_028829)	-49	NR_040492	77741	Mm.159984	NR_040492	ENSMUSG00000097934	6720483E21Rik	-	RIKEN cDNA 6720483E21 gene	ncRNA
chr13	62786507	62786722	Sp5vsInput_q0.1_peak_2312	8.71675	+	NA	Intergenic	Intergenic	-61072	NM_173381	211378	Mm.247448	XM_006517190		6720489N17Rik	9330128I06	RIKEN cDNA 6720489N17 gene	protein-coding
chr13	62754826	62754970	Sp5vsInput_q0.1_peak_2311	3.05535	+	NA	Intergenic	Intergenic	-29356	NM_173381	211378	Mm.247448	XM_006517190		6720489N17Rik	9330128I06	RIKEN cDNA 6720489N17 gene	protein-coding
chr8	19893029	19893214	Sp5vsInput_q0.1_peak_8347	16.561	+	NA	promoter-TSS (NR_030708)	promoter-TSS (NR_030708)	-111	NR_030708	547150	Mm.359054	NR_030708	ENSMUSG00000071796	6820431F20Rik	-	cadherin 11 pseudogene	pseudo
chr8	19862499	19862692	Sp5vsInput_q0.1_peak_8345	12.2514	+	NA	Intergenic	Intergenic	30415	NR_030708	547150	Mm.359054	NR_030708	ENSMUSG00000071796	6820431F20Rik	-	cadherin 11 pseudogene	pseudo
chr8	19883119	19883262	Sp5vsInput_q0.1_peak_8346	3.9879	+	NA	intron (NR_030708, intron 1 of 4)	MIR|SINE|MIR	9820	NR_030708	547150	Mm.359054	NR_030708	ENSMUSG00000071796	6820431F20Rik	-	cadherin 11 pseudogene	pseudo
chr8	20008299	20008461	Sp5vsInput_q0.1_peak_8348	2.93479	+	NA	intron (NR_030708, intron 1 of 4).2	(TG)n|Simple_repeat|Simple_repeat	11898	NR_030708	547150	Mm.359054	NR_030708	ENSMUSG00000071796	6820431F20Rik	-	cadherin 11 pseudogene	pseudo
chr8	32705451	32705659	Sp5vsInput_q0.1_peak_8394	14.9518	+	NA	Intergenic	(TTTCC)n|Simple_repeat|Simple_repeat	227334	NR_046272	74517	Mm.390001	NR_046272		7420700N18Rik	-	RIKEN cDNA 7420700N18 gene	ncRNA
chr8	32691434	32691607	Sp5vsInput_q0.1_peak_8393	7.90107	+	NA	Intergenic	Intergenic	213299	NR_046272	74517	Mm.390001	NR_046272		7420700N18Rik	-	RIKEN cDNA 7420700N18 gene	ncRNA
chr12	10882085	10882281	Sp5vsInput_q0.1_peak_1760	5.57546	+	NA	Intergenic	Intergenic	-172436	NR_045860	71457	Mm.95280	NR_045860		7420701I03Rik	-	RIKEN cDNA 7420701I03 gene	ncRNA
chr15	85355216	85355541	Sp5vsInput_q0.1_peak_3230	4.62182	+	NA	Intergenic	Intergenic	-21721	NM_001256072	328577	Mm.212960	NM_001256072	ENSMUSG00000096607	7530416G11Rik	-	RIKEN cDNA 7530416G11 gene	protein-coding
chr2	153270421	153270867	Sp5vsInput_q0.1_peak_5152	13.0848	+	NA	promoter-TSS (NM_001001986)	promoter-TSS (NM_001001986)	-429	NM_001001986	329540	Mm.50600	XM_006499779	ENSMUSG00000061411	8430427H17Rik	4931410H15|AI429157|Gm1636	RIKEN cDNA 8430427H17 gene	protein-coding
chr2	153318802	153319045	Sp5vsInput_q0.1_peak_5154	7.90107	+	NA	intron (NM_001134300, intron 1 of 10)	(CCCG)n|Simple_repeat|Simple_repeat	36784	NM_001134300	329540	Mm.50600	XM_006499779	ENSMUSG00000061411	8430427H17Rik	4931410H15|AI429157|Gm1636	RIKEN cDNA 8430427H17 gene	protein-coding
chr2	153271124	153271297	Sp5vsInput_q0.1_peak_5153	3.34194	+	NA	promoter-TSS (NM_001001986)	promoter-TSS (NM_001001986)	-995	NM_001001986	329540	Mm.50600	XM_006499779	ENSMUSG00000061411	8430427H17Rik	4931410H15|AI429157|Gm1636	RIKEN cDNA 8430427H17 gene	protein-coding
chr4	7783814	7784120	Sp5vsInput_q0.1_peak_5776	32.2334	+	NA	Intergenic	Intergenic	296132	NR_040645	71510	Mm.410775	NR_040645	ENSMUSG00000086070	8430436N08Rik	-	RIKEN cDNA 8430436N08 gene	ncRNA
chr2	72512397	72512646	Sp5vsInput_q0.1_peak_4887	17.8745	+	NA	Intergenic	Intergenic	-29046	NR_040503	74541	Mm.410774	NR_040503	ENSMUSG00000085252	8430437L04Rik	-	RIKEN cDNA 8430437L04 gene	ncRNA
chr2	72535937	72536124	Sp5vsInput_q0.1_peak_4888	11.2444	+	NA	Intergenic	GA-rich|Low_complexity|Low_complexity	-5537	NR_040503	74541	Mm.410774	NR_040503	ENSMUSG00000085252	8430437L04Rik	-	RIKEN cDNA 8430437L04 gene	ncRNA
chr2	72536461	72536602	Sp5vsInput_q0.1_peak_4889	3.46916	+	NA	Intergenic	G-rich|Low_complexity|Low_complexity	-5036	NR_040503	74541	Mm.410774	NR_040503	ENSMUSG00000085252	8430437L04Rik	-	RIKEN cDNA 8430437L04 gene	ncRNA
chr17	15130246	15130769	Sp5vsInput_q0.1_peak_3697	17.6929	+	NA	Intergenic	CpG	14679	NM_001123370	100041574	Mm.393767	XM_006523365	ENSMUSG00000073455	9030025P20Rik	D17Zt9e	RIKEN cDNA 9030025P20 gene	protein-coding
chr2	35696540	35696959	Sp5vsInput_q0.1_peak_4785	14.9518	+	NA	intron (NM_029774, intron 6 of 9)	intron (NM_029774, intron 6 of 9)	22039	NR_040618	77665	Mm.400558	NR_040618	ENSMUSG00000086449	9030204H09Rik	-	RIKEN cDNA 9030204H09 gene	ncRNA
chr10	42907826	42908377	Sp5vsInput_q0.1_peak_679	31.5476	+	NA	Intergenic	Lx5|LINE|L1	13596	NR_102361	74530	Mm.415375	NM_172419	ENSMUSG00000045008	9030612E09Rik	-	RIKEN cDNA 9030612E09 gene	ncRNA
chr19	46046860	46047205	Sp5vsInput_q0.1_peak_4553	10.412	+	NA	intron (NM_198296, intron 5 of 25)	B1_Mur2|SINE|Alu	25946	NM_198296	71617	Mm.210949	XM_006527344	ENSMUSG00000039901	9130011E15Rik	AI431055|AW050122	RIKEN cDNA 9130011E15 gene	protein-coding
chr2	159869065	159869228	Sp5vsInput_q0.1_peak_5196	2.07005	+	NA	Intergenic	ORR1D1|LTR|MaLR	26757	NR_040499	71613	Mm.98139	NR_040499	ENSMUSG00000086653	9130015L21Rik	-	RIKEN cDNA 9130015L21 gene	ncRNA
chr6	54379498	54379639	Sp5vsInput_q0.1_peak_7330	3.46916	+	NA	non-coding (NR_033635, exon 1 of 14)	non-coding (NR_033635, exon 1 of 14)	647	NR_033635	100042056	Mm.448157	NM_198118	ENSMUSG00000073067	9130019P16Rik	6430501H15Rik|OTTMUSG00000023151	RIKEN cDNA 9130019P16 gene	ncRNA
chr1	56068687	56068981	Sp5vsInput_q0.1_peak_124	7.10446	+	NA	Intergenic	(TTTCC)n|Simple_repeat|Simple_repeat	80749	NR_045837	329159	Mm.98697	NR_045837		9130227L01Rik	-	RIKEN cDNA 9130227L01 gene	ncRNA
chr2	9847519	9847705	Sp5vsInput_q0.1_peak_4633	12.1488	+	NA	intron (NM_027748, intron 4 of 6)	(TTTCC)n|Simple_repeat|Simple_repeat	-36445	NR_040511	77682	Mm.488621	NR_040511	ENSMUSG00000079602	9230102O04Rik	-	RIKEN cDNA 9230102O04 gene	ncRNA
chr2	9857652	9857830	Sp5vsInput_q0.1_peak_4634	2.76342	+	NA	intron (NM_027748, intron 4 of 6)	intron (NM_027748, intron 4 of 6)	-46574	NR_040511	77682	Mm.488621	NR_040511	ENSMUSG00000079602	9230102O04Rik	-	RIKEN cDNA 9230102O04 gene	ncRNA
chr9	8035683	8035832	Sp5vsInput_q0.1_peak_8799	5.34111	+	NA	intron (NM_199017, intron 3 of 6)	Lx8|LINE|L1	7066	NM_199017	234912	Mm.172430	XM_006509860	ENSMUSG00000053070	9230110C19Rik	-	RIKEN cDNA 9230110C19 gene	protein-coding
chr14	35353882	35354209	Sp5vsInput_q0.1_peak_2665	26.6624	+	NA	intron (NM_001039072, intron 13 of 14)	intron (NM_001039072, intron 13 of 14)	-18058	NM_030062	78243	Mm.117483	XM_006519697	ENSMUSG00000021797	9230112D13Rik	-	RIKEN cDNA 9230112D13 gene	protein-coding
chr6	128150622	128150879	Sp5vsInput_q0.1_peak_7591	14.1975	+	NA	Intergenic	CpG	-16929	NR_077223	330427	Mm.426356	NR_077223		9330102E08Rik	-	RIKEN cDNA 9330102E08 gene	ncRNA
chr13	81270988	81271132	Sp5vsInput_q0.1_peak_2374	3.46916	+	NA	intron (NM_054053, intron 87 of 89)	intron (NM_054053, intron 87 of 89)	167725	NR_015587	319983	Mm.343027	NR_015587	ENSMUSG00000097098	9330111N05Rik	-	RIKEN cDNA 9330111N05 gene	ncRNA
chr18	54736312	54736508	Sp5vsInput_q0.1_peak_4235	8.67918	+	NA	Intergenic	Intergenic	-34988	NR_045400	328957	Mm.402781	NR_045400		9330117O12Rik	9330117O12	RIKEN cDNA 9330117O12 gene	ncRNA
chr18	54826604	54826751	Sp5vsInput_q0.1_peak_4236	7.33345	+	NA	Intergenic	Intergenic	55279	NR_045400	328957	Mm.402781	NR_045400		9330117O12Rik	9330117O12	RIKEN cDNA 9330117O12 gene	ncRNA
chr1	189938703	189938869	Sp5vsInput_q0.1_peak_530	9.55651	+	NA	intron (NM_001243792, intron 4 of 7)	intron (NM_001243792, intron 4 of 7)	-105917	NR_038007	320272	Mm.446274	NR_038007		9330162B11Rik	-	RIKEN cDNA 9330162B11 gene	ncRNA
chr15	93628399	93628606	Sp5vsInput_q0.1_peak_3262	13.0848	+	NA	Intergenic	(TTTCC)n|Simple_repeat|Simple_repeat	129040	NR_045737	77248	Mm.410768	NR_045737		9430014N10Rik	-	RIKEN cDNA 9430014N10 gene	ncRNA
chr15	93744000	93744219	Sp5vsInput_q0.1_peak_3264	7.90107	+	NA	intron (NR_045737, intron 2 of 3)	intron (NR_045737, intron 2 of 3)	13433	NR_045737	77248	Mm.410768	NR_045737		9430014N10Rik	-	RIKEN cDNA 9430014N10 gene	ncRNA
chr15	93712324	93712486	Sp5vsInput_q0.1_peak_3263	7.10446	+	NA	Intergenic	(TCTCC)n|Simple_repeat|Simple_repeat	45137	NR_045737	77248	Mm.410768	NR_045737		9430014N10Rik	-	RIKEN cDNA 9430014N10 gene	ncRNA
chr2	75332263	75332434	Sp5vsInput_q0.1_peak_4902	8.3846	+	NA	Intergenic	(GGA)n|Simple_repeat|Simple_repeat	-50112	NR_040635	77269	Mm.389278	NR_040635		9430019J16Rik	-	RIKEN cDNA 9430019J16 gene	ncRNA
chr18	4634783	4634941	Sp5vsInput_q0.1_peak_4077	2.88198	+	NA	promoter-TSS (NM_001081963)	promoter-TSS (NM_001081963)	-65	NM_001081963	240185	Mm.33179	XM_006525903	ENSMUSG00000033960	9430020K01Rik	1110056P05Rik|Gm328|Jcad|mKIAA1462	RIKEN cDNA 9430020K01 gene	protein-coding
chr7	144590100	144590398	Sp5vsInput_q0.1_peak_8245	30.7266	+	NA	intron (NM_029886, intron 1 of 3)	(GGAAA)n|Simple_repeat|Simple_repeat	12190	NM_029886	77252	Mm.29184	XM_006508329	ENSMUSG00000040139	9430038I01Rik	-	RIKEN cDNA 9430038I01 gene	protein-coding
chr15	34283660	34283932	Sp5vsInput_q0.1_peak_3004	14.0117	+	NA	intron (NM_001256161, intron 3 of 3)	(TTTCC)n|Simple_repeat|Simple_repeat	3831	NM_001256161	77358	Mm.402759	NM_001256161		9430069I07Rik	-	RIKEN cDNA 9430069I07 gene	protein-coding
chr6	92893268	92893764	Sp5vsInput_q0.1_peak_7444	35.3489	+	NA	intron (NR_015530, intron 1 of 2)	CpG	2940	NR_015530	330385	Mm.483472	NR_015530	ENSMUSG00000097462	9530026P05Rik	B430306B02	RIKEN cDNA 9530026P05 gene	ncRNA
chr6	93111347	93111580	Sp5vsInput_q0.1_peak_7445	10.412	+	NA	Intergenic	Lx4A|LINE|L1	220887	NR_015530	330385	Mm.483472	NR_015530	ENSMUSG00000097462	9530026P05Rik	B430306B02	RIKEN cDNA 9530026P05 gene	ncRNA
chrX	45638034	45638284	Sp5vsInput_q0.1_peak_9314	5.57546	+	NA	intron (NR_045916, intron 1 of 3)	intron (NR_045916, intron 1 of 3)	444	NR_045916	100500713	Mm.396609	NR_045916	ENSMUSG00000097197	9530027J09Rik	-	RIKEN cDNA 9530027J09 gene	ncRNA
chr7	28933217	28933374	Sp5vsInput_q0.1_peak_7814	5.95603	+	NA	intron (NM_001164655, intron 9 of 19)	intron (NM_001164655, intron 9 of 19)	18810	NM_001164655	319482	Mm.483194	NM_001164655	ENSMUSG00000078776	9530053A07Rik	FCGBP	RIKEN cDNA 9530053A07 gene	protein-coding
chr7	28889855	28889996	Sp5vsInput_q0.1_peak_7813	3.46909	+	NA	exon (NM_001122603, exon 14 of 20)	exon (NM_001122603, exon 14 of 20)	-24560	NM_001164655	319482	Mm.483194	NM_001164655	ENSMUSG00000078776	9530053A07Rik	FCGBP	RIKEN cDNA 9530053A07 gene	protein-coding
chr11	52272879	52273214	Sp5vsInput_q0.1_peak_1223	14.0117	+	NA	Intergenic	CT-rich|Low_complexity|Low_complexity	63116	NM_153117	213673	Mm.291979	NM_153117	ENSMUSG00000036275	9530068E07Rik	C85061|Kct2	RIKEN cDNA 9530068E07 gene	protein-coding
chr11	52250745	52250895	Sp5vsInput_q0.1_peak_1222	4.2301	+	NA	Intergenic	Intergenic	40890	NM_153117	213673	Mm.291979	NM_153117	ENSMUSG00000036275	9530068E07Rik	C85061|Kct2	RIKEN cDNA 9530068E07 gene	protein-coding
chr2	135440571	135440712	Sp5vsInput_q0.1_peak_5093	2.65599	+	NA	Intergenic	Intergenic	-31685	NR_015544	320684	Mm.490820	NR_015544	ENSMUSG00000085631	9630028H03Rik	-	RIKEN cDNA 9630028H03 gene	ncRNA
chr14	70559251	70559477	Sp5vsInput_q0.1_peak_2820	6.81859	+	NA	promoter-TSS (NM_001112735)	promoter-TSS (NM_001112735)	-55	NM_001004155	268759	Mm.12148	NM_001004155	ENSMUSG00000044551	9930012K11Rik	-	RIKEN cDNA 9930012K11 gene	protein-coding
chr15	60642180	60642410	Sp5vsInput_q0.1_peak_3089	14.9518	+	NA	Intergenic	Intergenic	-12225	NR_030696	320469	Mm.230853	NM_177166	ENSMUSG00000097493	9930014A18Rik	-	RIKEN cDNA 9930014A18 gene	ncRNA
chr15	60654029	60654192	Sp5vsInput_q0.1_peak_3090	3.1052	+	NA	promoter-TSS (NR_030696)	promoter-TSS (NR_030696)	-410	NR_030696	320469	Mm.230853	NM_177166	ENSMUSG00000097493	9930014A18Rik	-	RIKEN cDNA 9930014A18 gene	ncRNA
chr2	154837189	154837339	Sp5vsInput_q0.1_peak_5163	5.10755	+	NA	Intergenic	MTD|LTR|MaLR	-2042	NM_015770	50518	Mm.488809	XM_006499879	ENSMUSG00000027596	a	A<y>|ASIP|ASP|As	nonagouti	protein-coding
chr15	60733134	60733336	Sp5vsInput_q0.1_peak_3092	7.10446	+	NA	Intergenic	CT-rich|Low_complexity|Low_complexity	19590	NM_001081067	117586	Mm.291499	NM_001081067	ENSMUSG00000022347	A1bg	C44	alpha-1-B glycoprotein	protein-coding
chr16	25040203	25040382	Sp5vsInput_q0.1_peak_3440	14.6561	+	NA	Intergenic	Intergenic	-19433	NR_040374	319487	Mm.137341	NR_040374	ENSMUSG00000096960	A230028O05Rik	-	RIKEN cDNA A230028O05 gene	ncRNA
chr16	25058982	25059492	Sp5vsInput_q0.1_peak_3441	12.3099	+	NA	promoter-TSS (NR_040374)	promoter-TSS (NR_040374)	-488	NR_040374	319487	Mm.137341	NR_040374	ENSMUSG00000096960	A230028O05Rik	-	RIKEN cDNA A230028O05 gene	ncRNA
chr16	25059832	25060059	Sp5vsInput_q0.1_peak_3442	5.26672	+	NA	intron (NR_040374, intron 1 of 2)	intron (NR_040374, intron 1 of 2)	220	NR_040374	319487	Mm.137341	NR_040374	ENSMUSG00000096960	A230028O05Rik	-	RIKEN cDNA A230028O05 gene	ncRNA
chr14	68741548	68741733	Sp5vsInput_q0.1_peak_2811	4.84713	+	NA	promoter-TSS (NR_045897)	promoter-TSS (NR_045897)	-169	NR_045897	100043072	Mm.242832	NR_045897		A230070E04Rik	Gm4210	RIKEN cDNA A230070E04 gene	ncRNA
chr7	48048690	48048971	Sp5vsInput_q0.1_peak_7902	5.9248	+	NA	Intergenic	(GGAAA)n|Simple_repeat|Simple_repeat	104864	NR_040329	320210	Mm.126237	NR_040329		A230077H06Rik	-	RIKEN cDNA A230077H06 gene	ncRNA
chr6	121593217	121593402	Sp5vsInput_q0.1_peak_7545	14.9518	+	NA	intron (NM_175628, intron 7 of 35)	(TTTCC)n|Simple_repeat|Simple_repeat	7118	NM_175628	232345	Mm.30151	NM_175628	ENSMUSG00000030111	A2m	A2mp	alpha-2-macroglobulin	protein-coding
chr6	121583471	121583645	Sp5vsInput_q0.1_peak_7544	14.0117	+	NA	Intergenic	Intergenic	-2633	NM_175628	232345	Mm.30151	NM_175628	ENSMUSG00000030111	A2m	A2mp	alpha-2-macroglobulin	protein-coding
chr19	37164489	37164712	Sp5vsInput_q0.1_peak_4499	5.91067	+	NA	intron (NM_198300, intron 5 of 10)	GA-rich|Low_complexity|Low_complexity	-83733	NR_045329	319931	Mm.446730	NR_045329	ENSMUSG00000097591	A330032B11Rik	-	RIKEN cDNA A330032B11 gene	ncRNA
chr13	48418623	48418767	Sp5vsInput_q0.1_peak_2241	6.62398	+	NA	Intergenic	PB1D10|SINE|Alu	-49442	NR_045162	320315	Mm.185120	NR_045162	ENSMUSG00000097326	A330048O09Rik	-	RIKEN cDNA A330048O09 gene	ncRNA
chr15	80515931	80516153	Sp5vsInput_q0.1_peak_3192	18.8796	+	NA	intron (NM_145986, intron 1 of 4)	intron (NM_145986, intron 1 of 4)	11998	NR_045309	106059	Mm.442457	NR_045309		A430088P11Rik	-	RIKEN cDNA A430088P11 gene	ncRNA
chr14	54221078	54221234	Sp5vsInput_q0.1_peak_2715	7.10446	+	NA	Intergenic	(TTTCC)n|Simple_repeat|Simple_repeat	-64459	NM_001205242	100568452	Mm.486072	NM_001205242		A430107P09Rik	Va10	RIKEN cDNA A430107P09 gene	protein-coding
chr14	54059302	54059513	Sp5vsInput_q0.1_peak_2713	7.10446	+	NA	Intergenic	RLTR9B2|LTR|ERVK	-226208	NM_001205242	100568452	Mm.486072	NM_001205242		A430107P09Rik	Va10	RIKEN cDNA A430107P09 gene	protein-coding
chr14	54087982	54088175	Sp5vsInput_q0.1_peak_2714	4.84713	+	NA	Intergenic	GA-rich|Low_complexity|Low_complexity	-197537	NM_001205242	100568452	Mm.486072	NM_001205242		A430107P09Rik	Va10	RIKEN cDNA A430107P09 gene	protein-coding
chr15	83067205	83067572	Sp5vsInput_q0.1_peak_3214	25.0749	+	NA	intron (NM_001004150, intron 1 of 2)	RMER17B|LTR|ERVK	14773	NM_001170954	239559	Mm.323805	NM_001004150	ENSMUSG00000047878	A4galt	-	alpha 1,4-galactosyltransferase	protein-coding
chr15	83078505	83078735	Sp5vsInput_q0.1_peak_3215	7.09095	+	NA	intron (NM_001004150, intron 1 of 2)	intron (NM_001004150, intron 1 of 2)	3541	NM_001170954	239559	Mm.323805	NM_001004150	ENSMUSG00000047878	A4galt	-	alpha 1,4-galactosyltransferase	protein-coding
chr1	85106042	85106245	Sp5vsInput_q0.1_peak_226	10.3785	+	NA	5' UTR (NM_213615, exon 1 of 7)	5' UTR (NM_213615, exon 1 of 7)	285	NM_213615	381287	Mm.487565	XM_006496501	ENSMUSG00000089844	A530032D15Rik	Gm1888	RIKEN cDNA A530032D15Rik gene	protein-coding
chr1	85072199	85072340	Sp5vsInput_q0.1_peak_225	4.05913	+	NA	Intergenic	CT-rich|Low_complexity|Low_complexity	34159	NM_213615	381287	Mm.487565	XM_006496501	ENSMUSG00000089844	A530032D15Rik	Gm1888	RIKEN cDNA A530032D15Rik gene	protein-coding
chr18	61667788	61667948	Sp5vsInput_q0.1_peak_4265	2.79044	+	NA	intron (NM_177828, intron 5 of 12)	intron (NM_177828, intron 5 of 12)	-23607	NR_045419	442846	Mm.417648	NR_045419		A530050N04Rik	-	RIKEN cDNA A530050N04 gene	ncRNA
chr6	60360523	60360675	Sp5vsInput_q0.1_peak_7340	6.80679	+	NA	Intergenic	RLTR9E|LTR|ERVK	-6898	NR_015565	208079	Mm.490691	NR_015565		A530053G22Rik	-	RIKEN cDNA A530053G22 gene	ncRNA
chr4	16090663	16091332	Sp5vsInput_q0.1_peak_5799	21.9711	+	NA	promoter-TSS (NM_138952)	promoter-TSS (NM_138952)	-260	NR_045765	100415915	Mm.387180	NR_045765	ENSMUSG00000085112	A530072M11Rik	-	RIKEN cDNA gene A530072M11	ncRNA
chr4	16194436	16194655	Sp5vsInput_q0.1_peak_5800	12.1745	+	NA	Intergenic	(GGA)n|Simple_repeat|Simple_repeat	103288	NR_045765	100415915	Mm.387180	NR_045765	ENSMUSG00000085112	A530072M11Rik	-	RIKEN cDNA gene A530072M11	ncRNA
chr4	16615428	16615636	Sp5vsInput_q0.1_peak_5801	5.57546	+	NA	Intergenic	(TTCCC)n|Simple_repeat|Simple_repeat	524275	NR_045765	100415915	Mm.387180	NR_045765	ENSMUSG00000085112	A530072M11Rik	-	RIKEN cDNA gene A530072M11	ncRNA
chr13	19839412	19839647	Sp5vsInput_q0.1_peak_2136	6.04943	+	NA	Intergenic	(GGAAA)n|Simple_repeat|Simple_repeat	-14709	NM_175688	319293	Mm.246657	XM_006516692	ENSMUSG00000047462	A530099J19Rik	-	RIKEN cDNA A530099J19 gene	protein-coding
chr1	87637517	87637698	Sp5vsInput_q0.1_peak_233	9.24943	+	NA	Intergenic	Intergenic	-4426	NM_177055	319997	Mm.116691	XM_006529693	ENSMUSG00000052760	A630001G21Rik	-	RIKEN cDNA A630001G21 gene	protein-coding
chr19	56850313	56850514	Sp5vsInput_q0.1_peak_4589	5.17883	+	NA	Intergenic	Intergenic	37760	NM_170757	213993	Mm.487763	XM_006526851	ENSMUSG00000035173	A630007B06Rik	1810028B20Rik|AI159700|Otg1	RIKEN cDNA A630007B06 gene	protein-coding
chr5	110946154	110946369	Sp5vsInput_q0.1_peak_6735	18.8796	+	NA	intron (NR_102290, intron 1 of 2)	intron (NR_102290, intron 1 of 2)	2319	NR_102290	231603	Mm.22836	NM_173766	ENSMUSG00000048215	A630023P12Rik	-	RIKEN cDNA A630023P12 gene	ncRNA
chr2	169881050	169881332	Sp5vsInput_q0.1_peak_5271	14.5065	+	NA	Intergenic	Intergenic	14980	NR_033634	100043910	Mm.468546	NR_033632	ENSMUSG00000097065	A630075F10Rik	4831414D02|Gm4722	RIKEN cDNA A630075F10 gene	ncRNA
chr18	59173186	59173510	Sp5vsInput_q0.1_peak_4253	13.2797	+	NA	intron (NM_175506, intron 18 of 22)	MURVY-LTR|LTR|ERV1	-48687	NR_033764	225583	Mm.209711	XM_006525876	ENSMUSG00000050875	A730017C20Rik	-	RIKEN cDNA A730017C20 gene	protein-coding
chr2	130711034	130711175	Sp5vsInput_q0.1_peak_5075	5.57546	+	NA	intron (NR_015523, intron 1 of 2)	Lx3_Mus|LINE|L1	21028	NR_015523	613258	Mm.271990	NR_015523		A730017L22Rik	-	RIKEN cDNA A730017L22 gene	ncRNA
chr12	113650325	113650549	Sp5vsInput_q0.1_peak_2063	14.0117	+	NA	non-coding (NR_036459, exon 4 of 4)	non-coding (NR_036459, exon 4 of 4)	10972	NR_036459	100504733	Mm.255309	NM_176956		A730018C14Rik	-	RIKEN cDNA A730018C14 gene	ncRNA
chr9	62040304	62040599	Sp5vsInput_q0.1_peak_9014	9.40795	+	NA	Intergenic	Intergenic	51456	NR_040769	330958	Mm.411888	NR_040769		A730043L09Rik	A730043L09	RIKEN cDNA A730043L09 gene	ncRNA
chr7	80544382	80544529	Sp5vsInput_q0.1_peak_8009	6.5697	+	NA	intron (NM_177740, intron 2 of 3)	intron (NM_177740, intron 2 of 3)	-23795	NR_040324	319783	Mm.349813	NR_040324	ENSMUSG00000097756	A730056A06Rik	C76391	RIKEN cDNA A730056A06 gene	ncRNA
chr1	11609636	11609798	Sp5vsInput_q0.1_peak_20	4.14516	+	NA	intron (NM_177173, intron 7 of 13)	RLTRETN_Mm|LTR|ERVK	205531	NM_001160371	320492	Mm.52021	XM_006495539	ENSMUSG00000057715	A830018L16Rik	-	RIKEN cDNA A830018L16 gene	protein-coding
chr1	11470390	11470533	Sp5vsInput_q0.1_peak_19	3.46916	+	NA	intron (NM_001160370, intron 1 of 6)	intron (NM_001160370, intron 1 of 6)	66275	NM_001160371	320492	Mm.52021	XM_006495539	ENSMUSG00000057715	A830018L16Rik	-	RIKEN cDNA A830018L16 gene	protein-coding
chr3	142820444	142820652	Sp5vsInput_q0.1_peak_5725	16.8857	+	NA	Intergenic	(TTTCC)n|Simple_repeat|Simple_repeat	-85471	NR_040551	320072	Mm.136397	NR_040551		A830019L24Rik	-	RIKEN cDNA A830019L24 gene	ncRNA
chr18	32537341	32537797	Sp5vsInput_q0.1_peak_4145	7.90107	+	NA	non-coding (NR_045403, exon 1 of 3)	non-coding (NR_045403, exon 1 of 3)	369	NR_045403	402767	Mm.385109	NR_045403	ENSMUSG00000097413	A830052D11Rik	-	RIKEN cDNA A830052D11 gene	ncRNA
chr13	78302367	78302620	Sp5vsInput_q0.1_peak_2369	20.9293	+	NA	intron (NM_001163419, intron 9 of 9)	intron (NM_001163419, intron 9 of 9)	-34785	NR_045195	320174	Mm.393122	NR_045195		A830082K12Rik	-	RIKEN cDNA A830082K12 gene	ncRNA
chr16	19886714	19886873	Sp5vsInput_q0.1_peak_3415	4.14516	+	NA	Intergenic	Intergenic	-2426	NR_015488	68162	Mm.35159	NR_015488		A930003A15Rik	AI853191	RIKEN cDNA A930003A15 gene	ncRNA
chr16	91465179	91465323	Sp5vsInput_q0.1_peak_3611	5.9248	+	NA	promoter-TSS (NR_077219)	promoter-TSS (NR_077219)	-98	NR_077219	100503120	Mm.387130	NR_077219	ENSMUSG00000084866	A930006K02Rik	-	RIKEN cDNA A930006K02 gene	ncRNA
chr19	29590610	29590793	Sp5vsInput_q0.1_peak_4475	9.63655	+	NA	intron (NR_015567, intron 2 of 3)	intron (NR_015567, intron 2 of 3)	5776	NR_015567	77779	Mm.458738	NR_015567	ENSMUSG00000097855	A930007I19Rik	-	RIKEN cDNA A930007I19 gene	ncRNA
chr18	44802943	44803118	Sp5vsInput_q0.1_peak_4212	9.40795	+	NA	intron (NM_001085373, intron 3 of 18)	intron (NM_001085373, intron 3 of 18)	-18289	NR_026853	626275	Mm.427116	NR_026853	ENSMUSG00000097610	A930012L18Rik	-	RIKEN cDNA A930012L18 gene	ncRNA
chr18	44710482	44710675	Sp5vsInput_q0.1_peak_4211	5.57546	+	NA	intron (NM_001085373, intron 3 of 18)	(GGA)n|Simple_repeat|Simple_repeat	-110741	NR_026853	626275	Mm.427116	NR_026853	ENSMUSG00000097610	A930012L18Rik	-	RIKEN cDNA A930012L18 gene	ncRNA
chr2	104070763	104070904	Sp5vsInput_q0.1_peak_4987	3.28766	+	NA	intron (NM_001033347, intron 9 of 20)	intron (NM_001033347, intron 9 of 20)	107907	NM_026634	68243	Mm.158191	NM_026634	ENSMUSG00000032671	A930018P22Rik	-	RIKEN cDNA A930018P22 gene	protein-coding
chr10	39619770	39619914	Sp5vsInput_q0.1_peak_657	4.20091	+	NA	promoter-TSS (NR_033628)	promoter-TSS (NR_033628)	-798	NR_033628	213332	Mm.484359	NR_033628		AA474331	-	expressed sequence AA474331	pseudo
chr6	9924557	9924801	Sp5vsInput_q0.1_peak_7204	3.59832	+	NA	Intergenic	(GGAAA)n|Simple_repeat|Simple_repeat	999699	NR_033776	57866	Mm.4397	NR_033776		AA545190	-	EST AA545190	ncRNA
chr1	34712734	34713030	Sp5vsInput_q0.1_peak_82	7.94039	+	NA	Intergenic	(GGAAA)n|Simple_repeat|Simple_repeat	-19827	NR_033627	241051	Mm.282827	NR_033627		AA619741	-	PHD finger protein 19 pseudogene	pseudo
chr1	34700026	34700220	Sp5vsInput_q0.1_peak_81	1.40405	+	NA	Intergenic	(GGAAA)n|Simple_repeat|Simple_repeat	-7068	NR_033627	241051	Mm.282827	NR_033627		AA619741	-	PHD finger protein 19 pseudogene	pseudo
chr5	125973036	125973411	Sp5vsInput_q0.1_peak_6880	12.1745	+	NA	intron (NM_030210, intron 4 of 17)	intron (NM_030210, intron 4 of 17)	16980	NM_030210	78894	Mm.431573	NM_030210	ENSMUSG00000029482	Aacs	2210408B16Rik|SUR5	acetoacetyl-CoA synthetase	protein-coding
chr5	125946212	125946397	Sp5vsInput_q0.1_peak_6879	9.20496	+	NA	Intergenic	CpG	-9939	NM_030210	78894	Mm.431573	NM_030210	ENSMUSG00000029482	Aacs	2210408B16Rik|SUR5	acetoacetyl-CoA synthetase	protein-coding
chr13	64396497	64396638	Sp5vsInput_q0.1_peak_2324	3.46916	+	NA	intron (NM_025370, intron 5 of 5)	GA-rich|Low_complexity|Low_complexity	17451	NM_025370	66129	Mm.491110	XM_006517314	ENSMUSG00000021482	Aaed1	1110018J18Rik|AI849003	AhpC/TSA antioxidant enzyme domain containing 1	protein-coding
chr1	74330718	74330871	Sp5vsInput_q0.1_peak_178	2.35504	+	NA	promoter-TSS (NM_025580)	promoter-TSS (NM_025580)	518	NM_146110	227290	Mm.379371	XM_006495957	ENSMUSG00000006299	Aamp	AU040907|Aamp-rs	angio-associated migratory protein	protein-coding
chr9	4204230	4204505	Sp5vsInput_q0.1_peak_8791	71.2139	+	NA	Intergenic	MURVY-LTR|LTR|ERV1	105127	NM_026276	67618	Mm.33970	XM_006509875	ENSMUSG00000025894	Aasdhppt	2010309J24Rik|2810407B07Rik|AASD-PPT|CGI-80|LYS2|LYS5	aminoadipate-semialdehyde dehydrogenase-phosphopantetheinyl transferase	protein-coding
chr9	4210967	4211202	Sp5vsInput_q0.1_peak_8792	21.9711	+	NA	Intergenic	MURVY-LTR|LTR|ERV1	98410	NM_026276	67618	Mm.33970	XM_006509875	ENSMUSG00000025894	Aasdhppt	2010309J24Rik|2810407B07Rik|AASD-PPT|CGI-80|LYS2|LYS5	aminoadipate-semialdehyde dehydrogenase-phosphopantetheinyl transferase	protein-coding
chr9	4138884	4139197	Sp5vsInput_q0.1_peak_8790	19.8971	+	NA	Intergenic	IAPLTR3-int|LTR|ERVK	170454	NM_026276	67618	Mm.33970	XM_006509875	ENSMUSG00000025894	Aasdhppt	2010309J24Rik|2810407B07Rik|AASD-PPT|CGI-80|LYS2|LYS5	aminoadipate-semialdehyde dehydrogenase-phosphopantetheinyl transferase	protein-coding
chr9	4283994	4284200	Sp5vsInput_q0.1_peak_8793	13.0848	+	NA	Intergenic	RLTR9D|LTR|ERVK	25397	NM_026276	67618	Mm.33970	XM_006509875	ENSMUSG00000025894	Aasdhppt	2010309J24Rik|2810407B07Rik|AASD-PPT|CGI-80|LYS2|LYS5	aminoadipate-semialdehyde dehydrogenase-phosphopantetheinyl transferase	protein-coding
chr9	4117270	4117416	Sp5vsInput_q0.1_peak_8789	6.32812	+	NA	Intergenic	Intergenic	192151	NM_026276	67618	Mm.33970	XM_006509875	ENSMUSG00000025894	Aasdhppt	2010309J24Rik|2810407B07Rik|AASD-PPT|CGI-80|LYS2|LYS5	aminoadipate-semialdehyde dehydrogenase-phosphopantetheinyl transferase	protein-coding
chr11	84239409	84239550	Sp5vsInput_q0.1_peak_1425	3.46916	+	NA	intron (NM_019816, intron 12 of 12)	intron (NM_019816, intron 12 of 12)	87524	NM_019816	56321	Mm.257482	XM_006533788	ENSMUSG00000018697	Aatf	4933415H02Rik|5830465M17Rik|Che-1|Trb	apoptosis antagonizing transcription factor	protein-coding
chr11	119895747	119896023	Sp5vsInput_q0.1_peak_1727	7.58649	+	NA	intron (NM_001198785, intron 1 of 13)	GA-rich|Low_complexity|Low_complexity	7210	NM_001198787	11302	Mm.6826	XM_006531991	ENSMUSG00000025375	Aatk	AATYK|aatyk1|mKIAA0641	apoptosis-associated tyrosine kinase	protein-coding
chr11	9537396	9537632	Sp5vsInput_q0.1_peak_1093	17.8745	+	NA	intron (NM_178259, intron 59 of 61)	(TC)n|Simple_repeat|Simple_repeat	445569	NM_178259	268379	Mm.39270	XM_006514705	ENSMUSG00000004668	Abca13	9830132L24|A930002G16Rik|AI956815	ATP-binding cassette, sub-family A (ABC1), member 13	protein-coding
chr11	9089450	9089975	Sp5vsInput_q0.1_peak_1092	10.9094	+	NA	Intergenic	(TCC)n|Simple_repeat|Simple_repeat	-2233	NM_178259	268379	Mm.39270	XM_006514705	ENSMUSG00000004668	Abca13	9830132L24|A930002G16Rik|AI956815	ATP-binding cassette, sub-family A (ABC1), member 13	protein-coding
chr11	9951739	9951927	Sp5vsInput_q0.1_peak_1094	8.71675	+	NA	Intergenic	MER67C|LTR|ERV1	859888	NM_178259	268379	Mm.39270	XM_006514705	ENSMUSG00000004668	Abca13	9830132L24|A930002G16Rik|AI956815	ATP-binding cassette, sub-family A (ABC1), member 13	protein-coding
chr7	127647987	127648146	Sp5vsInput_q0.1_peak_8162	4.84713	+	NA	intron (NM_001278944, intron 17 of 29)	CpG	82851	NM_001278944	233810		XM_006507683	ENSMUSG00000051900	Abca16	AY243472	ATP-binding cassette, sub-family A (ABC1), member 16	protein-coding
chr5	8820284	8820734	Sp5vsInput_q0.1_peak_6455	26.1228	+	NA	intron (NM_011075, intron 8 of 27)	intron (NM_011075, intron 8 of 27)	22362	NM_011075	18669	Mm.389059	XM_006503549	ENSMUSG00000028970	Abcb1b	Abcb1|Mdr1|Mdr1b|Pgy-1|Pgy1|mdr	ATP-binding cassette, sub-family B (MDR/TAP), member 1B	protein-coding
chr12	120169427	120169578	Sp5vsInput_q0.1_peak_2090	10.5783	+	NA	intron (NM_029961, intron 11 of 27)	intron (NM_029961, intron 11 of 27)	35392	NM_029961	77706	Mm.261496	XM_006516370	ENSMUSG00000072791	Abcb5	9230106F14Rik	ATP-binding cassette, sub-family B (MDR/TAP), member 5	protein-coding
chr5	124545805	124546171	Sp5vsInput_q0.1_peak_6865	7.34421	+	NA	promoter-TSS (NM_019875)	promoter-TSS (NM_019875)	-181	NM_019875	56325	Mm.254839	NM_019875	ENSMUSG00000029408	Abcb9	TAPL|mKIAA1520	ATP-binding cassette, sub-family B (MDR/TAP), member 9	protein-coding
chr8	89082576	89082796	Sp5vsInput_q0.1_peak_8561	7.58649	+	NA	intron (NM_172912, intron 4 of 28)	intron (NM_172912, intron 4 of 28)	7803	NM_172912	244562	Mm.67485	XM_006530984	ENSMUSG00000036872	Abcc12	4930467B22Rik|MRP9	ATP-binding cassette, sub-family C (CFTR/MRP), member 12	protein-coding
chr11	94277068	94277308	Sp5vsInput_q0.1_peak_1464	9.45266	+	NA	exon (NM_001177890, exon 32 of 35)	exon (NM_001177890, exon 32 of 35)	-22898	NM_029600	76408	Mm.23942	XM_006534428	ENSMUSG00000020865	Abcc3	1700019L09Rik|ABC31|MLP2|MOAT-D|MRP3	ATP-binding cassette, sub-family C (CFTR/MRP), member 3	protein-coding
chr14	119105652	119105793	Sp5vsInput_q0.1_peak_2918	3.90302	+	NA	promoter-TSS (NM_001163676)	promoter-TSS (NM_001163676)	-281	NM_001033336	239273	Mm.40537	XM_006519010	ENSMUSG00000032849	Abcc4	D630049P08Rik|MOATB|MRP4	ATP-binding cassette, sub-family C (CFTR/MRP), member 4	protein-coding
chr6	142660528	142660669	Sp5vsInput_q0.1_peak_7632	2.76342	+	NA	Intergenic	Lx4B|LINE|L1	-9804	NM_001044720	20928	Mm.395475	XM_006506948	ENSMUSG00000030249	Abcc9	AI414027|AI449286|SUR2A|SUR2B|Sur2	ATP-binding cassette, sub-family C (CFTR/MRP), member 9	protein-coding
chrX	70961505	70962010	Sp5vsInput_q0.1_peak_9343	13.0848	+	NA	promoter-TSS (NM_007435)	promoter-TSS (NM_007435)	-179	NM_007435	11666	Mm.365	NM_007435	ENSMUSG00000031378	Abcd1	ALDP|Ald|Aldgh	ATP-binding cassette, sub-family D (ALD), member 1	protein-coding
chr15	91206892	91207049	Sp5vsInput_q0.1_peak_3250	5.32888	+	NA	intron (NM_001033633, intron 4 of 9)	Lx8|LINE|L1	-184732	NM_011994	26874	Mm.295456	XM_006521017	ENSMUSG00000055782	Abcd2	ABC39|ALDL1|ALDR|ALDRP	ATP-binding cassette, sub-family D (ALD), member 2	protein-coding
chr15	91022521	91022662	Sp5vsInput_q0.1_peak_3249	3.9502	+	NA	promoter-TSS (NM_011994)	promoter-TSS (NM_011994)	-353	NM_011994	26874	Mm.295456	XM_006521017	ENSMUSG00000055782	Abcd2	ABC39|ALDL1|ALDR|ALDRP	ATP-binding cassette, sub-family D (ALD), member 2	protein-coding
chr12	85965905	85966469	Sp5vsInput_q0.1_peak_1959	11.4477	+	NA	Intergenic	Intergenic	-7771	NM_008992	19300	Mm.229109	XM_006515613	ENSMUSG00000021240	Abcd4	P69r|P70R|Pxmp1l	ATP-binding cassette, sub-family D (ALD), member 4	protein-coding
chr17	31193713	31193918	Sp5vsInput_q0.1_peak_3795	2.65599	+	NA	promoter-TSS (NM_009593)	promoter-TSS (NM_009593)	-824	NM_009593	11307	Mm.470747	NM_009593		Abcg1	AW413978|Abc8|White	ATP-binding cassette, sub-family G (WHITE), member 1	protein-coding
chr12	71265481	71265662	Sp5vsInput_q0.1_peak_1889	16.6173	+	NA	intron (NM_001195033, intron 4 of 12)	intron (NM_001195033, intron 4 of 12)	10413	NM_001195033	100504285	Mm.291105	NM_001195033		Abhd12b	Gm804	abhydrolase domain containing 12B	protein-coding
chr12	71254964	71255153	Sp5vsInput_q0.1_peak_1888	10.412	+	NA	promoter-TSS (NM_001195033)	promoter-TSS (NM_001195033)	-100	NM_001195033	100504285	Mm.291105	NM_001195033		Abhd12b	Gm804	abhydrolase domain containing 12B	protein-coding
chr12	71249996	71250149	Sp5vsInput_q0.1_peak_1887	7.34421	+	NA	Intergenic	Intergenic	-5086	NM_001195033	100504285	Mm.291105	NM_001195033		Abhd12b	Gm804	abhydrolase domain containing 12B	protein-coding
chr7	91300613	91300881	Sp5vsInput_q0.1_peak_8054	14.0117	+	NA	promoter-TSS (NM_133722)	promoter-TSS (NM_133722)	-344	NM_133722	70178	Mm.23914	NM_133722	ENSMUSG00000038459	Abhd17c	2210412D01Rik|AL023007|Fam108c|Fam108c1	abhydrolase domain containing 17C	protein-coding
chr2	22853227	22853374	Sp5vsInput_q0.1_peak_4677	5.31873	+	NA	intron (NM_145994, intron 1 of 9)	intron (NM_145994, intron 1 of 9)	42461	NM_001077192	11308	Mm.249752	XM_006497617	ENSMUSG00000058835	Abi1	E3B1|NAP1|Ssh3bp1	abl-interactor 1	protein-coding
chr1	60466428	60466615	Sp5vsInput_q0.1_peak_140	6.80679	+	NA	promoter-TSS (NM_001198571)	promoter-TSS (NM_001198571)	58	NM_001198570	329165	Mm.465571	XM_006496075	ENSMUSG00000026782	Abi2	8430425M24Rik|AI839867|C130078H13	abl-interactor 2	protein-coding
chr1	60489419	60489561	Sp5vsInput_q0.1_peak_141	2.08137	+	NA	intron (NM_001198570, intron 1 of 11)	RLTR9B2|LTR|ERVK	23027	NM_001198570	329165	Mm.465571	XM_006496075	ENSMUSG00000026782	Abi2	8430425M24Rik|AI839867|C130078H13	abl-interactor 2	protein-coding
chr2	31597306	31597563	Sp5vsInput_q0.1_peak_4746	14.4881	+	NA	intron (NM_001283047, intron 2 of 11)	B1F|SINE|Alu	-18025	NM_009594	11350	Mm.1318	XM_006497621	ENSMUSG00000026842	Abl1	AI325092|Abl|E430008G22Rik|c-Abl	c-abl oncogene 1, non-receptor tyrosine kinase	protein-coding
chr1	158488775	158488923	Sp5vsInput_q0.1_peak_437	10.412	+	NA	promoter-TSS (NM_001136104)	promoter-TSS (NM_001136104)	-69	NM_009595	11352	Mm.329515	XM_006496613	ENSMUSG00000026596	Abl2	AA536808|Abll|Arg	v-abl Abelson murine leukemia viral oncogene 2 (arg, Abelson-related gene)	protein-coding
chr5	36100998	36101139	Sp5vsInput_q0.1_peak_6545	5.38409	+	NA	intron (NM_001177697, intron 1 of 18)	CpG	539	NM_177678	231148	Mm.254446	XM_006503906	ENSMUSG00000029095	Ablim2	AI606905|C230091L11	actin-binding LIM protein 2	protein-coding
chr5	36133253	36133455	Sp5vsInput_q0.1_peak_6546	5.17883	+	NA	intron (NM_001177697, intron 1 of 18)	(TGGG)n|Simple_repeat|Simple_repeat	32825	NM_177678	231148	Mm.254446	XM_006503906	ENSMUSG00000029095	Ablim2	AI606905|C230091L11	actin-binding LIM protein 2	protein-coding
chr11	76296770	76297215	Sp5vsInput_q0.1_peak_1363	24.1973	+	NA	intron (NM_198018, intron 2 of 21)	intron (NM_198018, intron 2 of 21)	25929	NM_198018	109934	Mm.258939	XM_006531982	ENSMUSG00000017631	Abr	6330400K15Rik|AU042359	active BCR-related gene	protein-coding
chr11	76375835	76375976	Sp5vsInput_q0.1_peak_1364	3.46916	+	NA	intron (NM_198894, intron 1 of 22)	intron (NM_198894, intron 1 of 22)	8971	NM_198895	109934	Mm.258939	XM_006531982	ENSMUSG00000017631	Abr	6330400K15Rik|AU042359	active BCR-related gene	protein-coding
chr15	41768420	41768604	Sp5vsInput_q0.1_peak_3046	7.24676	+	NA	Intergenic	Intergenic	-67246	NM_175456	223513	Mm.148913	NM_175456	ENSMUSG00000042895	Abra	C130068O12Rik|STARS	actin-binding Rho activating protein	protein-coding
chr15	41845707	41845979	Sp5vsInput_q0.1_peak_3048	6.89723	+	NA	Intergenic	(TTCCC)n|Simple_repeat|Simple_repeat	-144577	NM_175456	223513	Mm.148913	NM_175456	ENSMUSG00000042895	Abra	C130068O12Rik|STARS	actin-binding Rho activating protein	protein-coding
chr15	41845414	41845558	Sp5vsInput_q0.1_peak_3047	4.31944	+	NA	Intergenic	(TTTCC)n|Simple_repeat|Simple_repeat	-144220	NM_175456	223513	Mm.148913	NM_175456	ENSMUSG00000042895	Abra	C130068O12Rik|STARS	actin-binding Rho activating protein	protein-coding
chr18	74938522	74938770	Sp5vsInput_q0.1_peak_4306	2.82691	+	NA	promoter-TSS (NR_028560)	promoter-TSS (NR_028560)	-220	NM_177470	52538	Mm.245724	NM_177470	ENSMUSG00000036880	Acaa2	0610011L04Rik|AI255831|AI265397|D18Ertd240e	acetyl-Coenzyme A acyltransferase 2 (mitochondrial 3-oxoacyl-Coenzyme A thiolase)	protein-coding
chr11	84145923	84146102	Sp5vsInput_q0.1_peak_1424	6.32812	+	NA	intron (NM_133360, intron 39 of 53)	intron (NM_133360, intron 39 of 53)	137072	NM_133360	107476	Mm.31374	XM_006531951	ENSMUSG00000020532	Acaca	A530025K05Rik|Acac|Acc1|Gm738	acetyl-Coenzyme A carboxylase alpha	protein-coding
chr5	115569261	115569448	Sp5vsInput_q0.1_peak_6784	8.71675	+	NA	promoter-TSS (NM_007383)	promoter-TSS (NM_007383)	1	NM_007383	11409	Mm.18759	NM_007383	ENSMUSG00000029545	Acads	AI196007|Bcd-1|Bcd1|Hdlq8|SCAD	acyl-Coenzyme A dehydrogenase, short chain	protein-coding
chr16	31233740	31233935	Sp5vsInput_q0.1_peak_3467	7.90107	+	NA	intron (NR_035427, intron 1 of 2)	intron (NR_035427, intron 1 of 2)	-32513	NM_030138	78618	Mm.274646	XM_006522743	ENSMUSG00000049076	Acap2	4832442G16|9530039J15Rik|CNT-B2|Centb2|mKIAA0041	ArfGAP with coiled-coil, ankyrin repeat and PH domains 2	protein-coding
chr16	31235393	31235625	Sp5vsInput_q0.1_peak_3468	6.32812	+	NA	intron (NR_035427, intron 1 of 2)	intron (NR_035427, intron 1 of 2)	-34185	NM_030138	78618	Mm.274646	XM_006522743	ENSMUSG00000049076	Acap2	4832442G16|9530039J15Rik|CNT-B2|Centb2|mKIAA0041	ArfGAP with coiled-coil, ankyrin repeat and PH domains 2	protein-coding
chr17	13129286	13129531	Sp5vsInput_q0.1_peak_3685	18.8796	+	NA	intron (NM_153151, intron 2 of 8)	RLTR11B|LTR|ERVK	3854	NM_153151	224530	Mm.490312	XM_006523314	ENSMUSG00000062480	Acat3	ACTL	acetyl-Coenzyme A acetyltransferase 3	protein-coding
chr1	182656007	182656164	Sp5vsInput_q0.1_peak_507	5.91067	+	NA	promoter-TSS (NM_133225)	promoter-TSS (NM_133225)	-89	NM_133225	170760	Mm.272981	NM_133225	ENSMUSG00000026499	Acbd3	60kDa|8430407O11Rik|D1Ertd10e|GCP60|GOLPH1|Gocap1|Pap7	acyl-Coenzyme A binding domain containing 3	protein-coding
chr2	93700344	93700503	Sp5vsInput_q0.1_peak_4963	3.93497	+	NA	intron (NM_001033452, intron 9 of 14)	MTE2b|LTR|MaLR	8891	NM_001033452	381411	Mm.9889	NM_001033452	ENSMUSG00000075023	Accsl	Gm1967	1-aminocyclopropane-1-carboxylate synthase (non-functional)-like	protein-coding
chr4	86557980	86558143	Sp5vsInput_q0.1_peak_5970	14.6306	+	NA	intron (NM_139306, intron 5 of 5)	intron (NM_139306, intron 5 of 5)	37743	NM_139306	230379	Mm.458684	XM_006537877	ENSMUSG00000038007	Acer2	2410116I05Rik|Asah3l|CRG-L1|maCER2	alkaline ceramidase 2	protein-coding
chr4	86520082	86520242	Sp5vsInput_q0.1_peak_5969	5.57546	+	NA	promoter-TSS (NM_139306)	promoter-TSS (NM_139306)	-156	NM_139306	230379	Mm.458684	XM_006537877	ENSMUSG00000038007	Acer2	2410116I05Rik|Asah3l|CRG-L1|maCER2	alkaline ceramidase 2	protein-coding
chr5	137725578	137725765	Sp5vsInput_q0.1_peak_7038	3.46916	+	NA	Intergenic	ZP3AR|Satellite|Satellite	-3834	NM_009599	11423	Mm.489229	XM_006504547	ENSMUSG00000023328	Ache	mE1a|mE1b|mE1c|mE1c-long|mE1d|mE1d'|mE1e	acetylcholinesterase	protein-coding
chr1	129636276	129636420	Sp5vsInput_q0.1_peak_330	4.61235	+	NA	intron (NM_001033041, intron 2 of 9)	(GGAAA)n|Simple_repeat|Simple_repeat	10358	NM_001033041	266645	Mm.25735	NM_001033041	ENSMUSG00000026348	Acmsd	-	amino carboxymuconate semialdehyde decarboxylase	protein-coding
chr4	40090331	40090554	Sp5vsInput_q0.1_peak_5827	10.8964	+	NA	5' UTR (NM_007386, exon 1 of 21)	5' UTR (NM_007386, exon 1 of 21)	144	NM_007386	11428	Mm.331547	NM_007386	ENSMUSG00000028405	Aco1	Aco-1|Irebp|Irp1	aconitase 1	protein-coding
chr4	40090024	40090224	Sp5vsInput_q0.1_peak_5826	6.569	+	NA	promoter-TSS (NM_007386)	promoter-TSS (NM_007386)	-174	NM_007386	11428	Mm.331547	NM_007386	ENSMUSG00000028405	Aco1	Aco-1|Irebp|Irp1	aconitase 1	protein-coding
chr15	19865001	19865514	Sp5vsInput_q0.1_peak_2969	9.55651	+	NA	Intergenic	(GGGAA)n|Simple_repeat|Simple_repeat	731248	NM_022816	64833	Mm.352763	NM_022816	ENSMUSG00000047565	Acot10	Acate3|MT-ACT48|p48	acyl-CoA thioesterase 10	protein-coding
chr4	106472399	106472608	Sp5vsInput_q0.1_peak_6030	14.7359	+	NA	promoter-TSS (NM_025590)	promoter-TSS (NM_025590)	-67	NM_025590	329910	Mm.222956	XM_006503181	ENSMUSG00000034853	Acot11	1110020M10Rik|2010309H15Rik|AW060409|BFIT|BFIT1|Thea|Them1|mKIAA0707	acyl-CoA thioesterase 11	protein-coding
chr4	106447085	106447272	Sp5vsInput_q0.1_peak_6029	6.32812	+	NA	intron (NM_025590, intron 1 of 15)	(GGAAA)n|Simple_repeat|Simple_repeat	25258	NM_025590	329910	Mm.222956	XM_006503181	ENSMUSG00000034853	Acot11	1110020M10Rik|2010309H15Rik|AW060409|BFIT|BFIT1|Thea|Them1|mKIAA0707	acyl-CoA thioesterase 11	protein-coding
chr4	106440844	106440994	Sp5vsInput_q0.1_peak_6028	3.54884	+	NA	intron (NM_025590, intron 3 of 15)	intron (NM_025590, intron 3 of 15)	31517	NM_025590	329910	Mm.222956	XM_006503181	ENSMUSG00000034853	Acot11	1110020M10Rik|2010309H15Rik|AW060409|BFIT|BFIT1|Thea|Them1|mKIAA0707	acyl-CoA thioesterase 11	protein-coding
chr12	85417594	85417793	Sp5vsInput_q0.1_peak_1958	11.2832	+	NA	TTS (NM_145444)	TTS (NM_145444)	7418	NM_145444	217698	Mm.484019	XM_006515693	ENSMUSG00000042540	Acot5	BC016076|PTE-Ic	acyl-CoA thioesterase 5	protein-coding
chr4	151559341	151559482	Sp5vsInput_q0.1_peak_6417	2.08137	+	NA	promoter-TSS (NM_001146057)	promoter-TSS (NM_001146057)	-832	NM_001146057	70025	Mm.296191	XM_006539166	ENSMUSG00000028937	Acot7	2410041A17Rik|Ach1|Act|Bach|CTE-IIa|Cte-II|Lach1	acyl-CoA thioesterase 7	protein-coding
chr9	21936257	21936466	Sp5vsInput_q0.1_peak_8842	9.55651	+	NA	promoter-TSS (NM_001102404)	promoter-TSS (NM_001102404)	-52	NM_001102404	11433	Mm.46354	XM_006509944	ENSMUSG00000001348	Acp5	TRACP|TRAP	acid phosphatase 5, tartrate resistant	protein-coding
chr9	21935837	21935989	Sp5vsInput_q0.1_peak_8841	5.91067	+	NA	promoter-TSS (NM_007388)	promoter-TSS (NM_007388)	396	NM_001102404	11433	Mm.46354	XM_006509944	ENSMUSG00000001348	Acp5	TRACP|TRAP	acid phosphatase 5, tartrate resistant	protein-coding
chr9	104240016	104240165	Sp5vsInput_q0.1_peak_9153	4.96394	+	NA	promoter-TSS (NM_019807)	promoter-TSS (NM_019807)	-38	NM_207668	56318	Mm.19941	NM_019807	ENSMUSG00000032561	Acpp	5'-NT|A030005E02Rik|FRAP|Lap|PAP|Ppal	acid phosphatase, prostate	protein-coding
chr9	104249169	104249329	Sp5vsInput_q0.1_peak_9154	2.82691	+	NA	Intergenic	ORR1E|LTR|MaLR	-9197	NM_207668	56318	Mm.19941	NM_019807	ENSMUSG00000032561	Acpp	5'-NT|A030005E02Rik|FRAP|Lap|PAP|Ppal	acid phosphatase, prostate	protein-coding
chr8	47555944	47556390	Sp5vsInput_q0.1_peak_8429	31.8683	+	NA	promoter-TSS (NM_007981)	promoter-TSS (NM_007981)	-229	NM_007981	14081	Mm.210323	XM_006509262	ENSMUSG00000018796	Acsl1	Acas|Acas1|Acs|FACS|Facl2	acyl-CoA synthetase long-chain family member 1	protein-coding
chr1	78635151	78635514	Sp5vsInput_q0.1_peak_214	11.452	+	NA	Intergenic	(GGGAA)n|Simple_repeat|Simple_repeat	-19068	NM_001033606	74205	Mm.276016	NM_001033606	ENSMUSG00000032883	Acsl3	2610510B12Rik|Acs3|C85929|Facl3|Pro2194	acyl-CoA synthetase long-chain family member 3	protein-coding
chr1	78652029	78652192	Sp5vsInput_q0.1_peak_215	5.58858	+	NA	Intergenic	B1F|SINE|Alu	-2290	NM_001033606	74205	Mm.276016	NM_001033606	ENSMUSG00000032883	Acsl3	2610510B12Rik|Acs3|C85929|Facl3|Pro2194	acyl-CoA synthetase long-chain family member 3	protein-coding
chr2	150493904	150494086	Sp5vsInput_q0.1_peak_5126	2.82691	+	NA	promoter-TSS (NM_080575)	promoter-TSS (NM_080575)	-19	NM_080575	68738	Mm.7044	NM_080575	ENSMUSG00000027452	Acss1	1110032O15Rik|AI788978|Acas2|Acas2l|AceCS2	acyl-CoA synthetase short-chain family member 1	protein-coding
chr5	143685696	143686348	Sp5vsInput_q0.1_peak_7133	24.0841	+	NA	Intergenic	ZP3AR|Satellite|Satellite	-17619	NM_007393	11461	Mm.469717	NM_007393	ENSMUSG00000029580	Actb	Actx|E430023M04Rik|beta-actin	actin, beta	protein-coding
chr4	56693217	56693496	Sp5vsInput_q0.1_peak_5892	8.71675	+	NA	Intergenic	Lx5|LINE|L1	60941	NM_025271	11471	Mm.251434	NM_025271	ENSMUSG00000070980	Actl7b	Tact1	actin-like 7b	protein-coding
chr11	20048524	20048666	Sp5vsInput_q0.1_peak_1112	10.412	+	NA	Intergenic	PB1D10|SINE|Alu	-35641	NM_146243	66713	Mm.259045	XM_006514780	ENSMUSG00000020152	Actr2	4921510D23Rik|AA409782|Arp2|D6Ertd746e	ARP2 actin-related protein 2	protein-coding
chr11	20012865	20013013	Sp5vsInput_q0.1_peak_1111	6.32812	+	NA	promoter-TSS (NM_146243)	promoter-TSS (NM_146243)	15	NM_146243	66713	Mm.259045	XM_006514780	ENSMUSG00000020152	Actr2	4921510D23Rik|AA409782|Arp2|D6Ertd746e	ARP2 actin-related protein 2	protein-coding
chr1	126680095	126680399	Sp5vsInput_q0.1_peak_323	6.32812	+	NA	Intergenic	(GGAAA)n|Simple_repeat|Simple_repeat	652057	NM_023735	74117	Mm.183102	NM_001205385	ENSMUSG00000026341	Actr3	1200003A09Rik|Arp3	ARP3 actin-related protein 3	protein-coding
chr5	25415157	25415942	Sp5vsInput_q0.1_peak_6503	25.5797	+	NA	Intergenic	(TTTCC)n|Simple_repeat|Simple_repeat	149705	NM_001004365	242894	Mm.150319	XM_006535713	ENSMUSG00000056367	Actr3b	9630005C02|ARP11|AW047569|Arp3b|Arp3beta	ARP3 actin-related protein 3B	protein-coding
chr2	58480532	58480692	Sp5vsInput_q0.1_peak_4843	6.32812	+	NA	Intergenic	Intergenic	-61373	NM_001110204	11477	Mm.689	XM_006497622	ENSMUSG00000026836	Acvr1	ALK2|ActR-I|ActRIA|Acvr|Acvrlk2|Alk-2|Alk8|D330013D15Rik|SKR1|Tsk7L	activin A receptor, type 1	protein-coding
chr2	58478844	58479003	Sp5vsInput_q0.1_peak_4842	5.9248	+	NA	Intergenic	Intergenic	-59684	NM_001110204	11477	Mm.689	XM_006497622	ENSMUSG00000026836	Acvr1	ALK2|ActR-I|ActRIA|Acvr|Acvrlk2|Alk-2|Alk8|D330013D15Rik|SKR1|Tsk7L	activin A receptor, type 1	protein-coding
chr15	100990613	100990819	Sp5vsInput_q0.1_peak_3318	9.55651	+	NA	Intergenic	GA-rich|Low_complexity|Low_complexity	-13840	NM_007395	11479	Mm.308467	XM_006520302	ENSMUSG00000000532	Acvr1b	6820432J04|ActR-IB|ActRIB|Acvrlk4|Alk4|SKR2	activin A receptor, type 1B	protein-coding
chr2	47223928	47224171	Sp5vsInput_q0.1_peak_4817	8.71675	+	NA	Intergenic	Lx3C|LINE|L1	-1445580	NM_007396	11480	Mm.314338	XM_006497623	ENSMUSG00000052155	Acvr2a	ActrIIa|Acvr2|TactrII	activin receptor IIA	protein-coding
chr9	119298404	119298558	Sp5vsInput_q0.1_peak_9244	4.14516	+	NA	intron (NM_001033209, intron 17 of 18)	(TTAG)n|Simple_repeat|Simple_repeat	-13138	NM_007397	11481	Mm.390239	XM_006511925	ENSMUSG00000061393	Acvr2b	ActRIIB	activin receptor IIB	protein-coding
chr9	106340545	106340730	Sp5vsInput_q0.1_peak_9162	3.54884	+	NA	promoter-TSS (NM_001276442)	promoter-TSS (NM_001276442)	-70	NM_001276442	109652	Mm.7165	NM_001276442	ENSMUSG00000023262	Acy1	1110014J22Rik|Acy-1	aminoacylase 1	protein-coding
chr19	3986439	3986650	Sp5vsInput_q0.1_peak_4358	4.30374	+	NA	promoter-TSS (NM_027857)	promoter-TSS (NM_027857)	-117	NM_027857	71670	Mm.29735	XM_006531835	ENSMUSG00000024866	Acy3	0610006H10Rik|AA3|AAIII|AW107362|Acy-3|HCBP1	aspartoacylase (aminoacylase) 3	protein-coding
chr2	163602825	163603238	Sp5vsInput_q0.1_peak_5210	41.2316	+	NA	Intergenic	Arthur1|DNA|Tip100	-27056	NM_001272052	11486	Mm.388	NM_001272052	ENSMUSG00000017697	Ada	-	adenosine deaminase	protein-coding
chr2	163575914	163576159	Sp5vsInput_q0.1_peak_5209	11.2832	+	NA	promoter-TSS (NM_007398)	promoter-TSS (NM_007398)	-61	NM_001272052	11486	Mm.388	NM_001272052	ENSMUSG00000017697	Ada	-	adenosine deaminase	protein-coding
chr11	102624351	102624711	Sp5vsInput_q0.1_peak_1581	23.0811	+	NA	intron (NM_001110778, intron 2 of 25)	intron (NM_001110778, intron 2 of 25)	1778	NM_001110778	11488	Mm.89854	XM_006532014	ENSMUSG00000020926	Adam11	AW060611|Mdc	a disintegrin and metallopeptidase domain 11	protein-coding
chr12	21358547	21358938	Sp5vsInput_q0.1_peak_1793	5.95603	+	NA	intron (NM_001277266, intron 3 of 19)	(GGAAA)n|Simple_repeat|Simple_repeat	20751	NR_102380	11491	Mm.27681	XM_006514950	ENSMUSG00000052593	Adam17	CD156b|Tace	a disintegrin and metallopeptidase domain 17	protein-coding
chr11	45869364	45869542	Sp5vsInput_q0.1_peak_1195	9.55651	+	NA	promoter-TSS (NM_009616)	promoter-TSS (NM_009616)	-36	NM_009616	11492	Mm.89940	XM_006532021	ENSMUSG00000011256	Adam19	AL024287|M[b]|Mltnb	a disintegrin and metallopeptidase domain 19 (meltrin beta)	protein-coding
chr1	63424967	63425160	Sp5vsInput_q0.1_peak_149	4.04192	+	NA	Intergenic	(TTCCC)n|Simple_repeat|Simple_repeat	-67415	NM_001177600	23792	Mm.124892	XM_006495969	ENSMUSG00000025964	Adam23	AW046396|MDC3	a disintegrin and metallopeptidase domain 23	protein-coding
chr8	58352666	58352874	Sp5vsInput_q0.1_peak_8449	5.57546	+	NA	intron (NM_175939, intron 1 of 1)	(GGAAA)n|Simple_repeat|Simple_repeat	32991	NM_175939	244486	Mm.67684	NM_175939	ENSMUSG00000046258	Adam29	-	a disintegrin and metallopeptidase domain 29	protein-coding
chr8	25889427	25889633	Sp5vsInput_q0.1_peak_8366	41.6429	+	NA	intron (NM_001272059, intron 16 of 18)	ORR1D2|LTR|MaLR	45311	NM_001272058	11499	Mm.143889	XM_006508985	ENSMUSG00000031554	Adam5	tMDC II|tMDCII	a disintegrin and metallopeptidase domain 5	protein-coding
chr12	114651764	114651930	Sp5vsInput_q0.1_peak_2071	11.2832	+	NA	Intergenic	RMER15-int|LTR|ERVL	-75929	NM_001009545	238405	Mm.442216	NM_001009545	ENSMUSG00000051804	Adam6b	4930523C11Rik	a disintegrin and metallopeptidase domain 6B	protein-coding
chr16	85804683	85804907	Sp5vsInput_q0.1_peak_3593	8.71675	+	NA	Intergenic	Intergenic	-1435	NM_009621	11504	Mm.1421	NM_009621	ENSMUSG00000022893	Adamts1	ADAM-TS1|ADAMTS|ADAMTS-1|C3-C5|METH-1|METH1	a disintegrin-like and metallopeptidase (reprolysin type) with thrombospondin type 1 motif, 1	protein-coding
chr16	85803307	85803542	Sp5vsInput_q0.1_peak_3592	7.90107	+	NA	promoter-TSS (NM_009621)	promoter-TSS (NM_009621)	-64	NM_009621	11504	Mm.1421	NM_009621	ENSMUSG00000022893	Adamts1	ADAM-TS1|ADAMTS|ADAMTS-1|C3-C5|METH-1|METH1	a disintegrin-like and metallopeptidase (reprolysin type) with thrombospondin type 1 motif, 1	protein-coding
chr16	85801533	85801725	Sp5vsInput_q0.1_peak_3591	1.426	+	NA	intron (NM_009621, intron 1 of 8)	intron (NM_009621, intron 1 of 8)	1731	NM_009621	11504	Mm.1421	NM_009621	ENSMUSG00000022893	Adamts1	ADAM-TS1|ADAMTS|ADAMTS-1|C3-C5|METH-1|METH1	a disintegrin-like and metallopeptidase (reprolysin type) with thrombospondin type 1 motif, 1	protein-coding
chr17	33661989	33662152	Sp5vsInput_q0.1_peak_3813	13.6744	+	NA	intron (NM_172619, intron 1 of 24)	intron (NM_172619, intron 1 of 24)	929	NR_037708	224697	Mm.29304	XM_006524100	ENSMUSG00000024299	Adamts10	9430006O18|AW045948|Adam-ts10|Adamts-10|Znmp	a disintegrin-like and metallopeptidase (reprolysin type) with thrombospondin type 1 motif, 10	protein-coding
chr15	11141785	11142253	Sp5vsInput_q0.1_peak_2954	4.61235	+	NA	intron (NM_175501, intron 3 of 23)	(GGAAA)n|Simple_repeat|Simple_repeat	147474	NM_175501	239337	Mm.482727	XM_006520061	ENSMUSG00000047497	Adamts12	ADAMTS-12|AI605170	a disintegrin-like and metallopeptidase (reprolysin type) with thrombospondin type 1 motif, 12	protein-coding
chr9	30564045	30564224	Sp5vsInput_q0.1_peak_8863	20.3428	+	NA	Intergenic	Intergenic	165903	NM_001024139	235130	Mm.65867	XM_006510212	ENSMUSG00000033453	Adamts15	-	a disintegrin-like and metallopeptidase (reprolysin type) with thrombospondin type 1 motif, 15	protein-coding
chr9	30730156	30730361	Sp5vsInput_q0.1_peak_8866	6.02081	+	NA	promoter-TSS (NM_001024139)	promoter-TSS (NM_001024139)	-221	NM_001024139	235130	Mm.65867	XM_006510212	ENSMUSG00000033453	Adamts15	-	a disintegrin-like and metallopeptidase (reprolysin type) with thrombospondin type 1 motif, 15	protein-coding
chr9	30721410	30721551	Sp5vsInput_q0.1_peak_8865	4.14495	+	NA	intron (NM_001024139, intron 1 of 7)	(TTCCC)n|Simple_repeat|Simple_repeat	8557	NM_001024139	235130	Mm.65867	XM_006510212	ENSMUSG00000033453	Adamts15	-	a disintegrin-like and metallopeptidase (reprolysin type) with thrombospondin type 1 motif, 15	protein-coding
chr9	30638434	30638649	Sp5vsInput_q0.1_peak_8864	2.37295	+	NA	Intergenic	(GGGAA)n|Simple_repeat|Simple_repeat	91496	NM_001024139	235130	Mm.65867	XM_006510212	ENSMUSG00000033453	Adamts15	-	a disintegrin-like and metallopeptidase (reprolysin type) with thrombospondin type 1 motif, 15	protein-coding
chr13	70980595	70980876	Sp5vsInput_q0.1_peak_2351	18.3961	+	NA	promoter-TSS (NM_172053)	promoter-TSS (NM_172053)	-47	NM_172053	271127	Mm.115970	XM_006517266	ENSMUSG00000049538	Adamts16	-	a disintegrin-like and metallopeptidase (reprolysin type) with thrombospondin type 1 motif, 16	protein-coding
chr8	116504780	116505185	Sp5vsInput_q0.1_peak_8694	14.0117	+	NA	Intergenic	CT-rich|Low_complexity|Low_complexity	-132243	NM_172466	208936	Mm.167471	XM_006530795	ENSMUSG00000053399	Adamts18	9630038L21|ADAMTS21|E130314N14Rik	a disintegrin-like and metallopeptidase (reprolysin type) with thrombospondin type 1 motif, 18	protein-coding
chr15	94184768	94184932	Sp5vsInput_q0.1_peak_3265	4.14516	+	NA	intron (NM_001164785, intron 8 of 27)	intron (NM_001164785, intron 8 of 27)	49931	NM_001164785	223838	Mm.214132	XM_006520862	ENSMUSG00000022449	Adamts20	Adamst20|bt	a disintegrin-like and metallopeptidase (reprolysin type) with thrombospondin type 1 motif, 20	protein-coding
chr5	90311171	90311344	Sp5vsInput_q0.1_peak_6678	7.90107	+	NA	intron (NM_001081401, intron 1 of 21)	intron (NM_001081401, intron 1 of 21)	1102	NM_177872	330119	Mm.133062	XM_006535012	ENSMUSG00000043635	Adamts3	1100001H14Rik|6330442E02Rik	a disintegrin-like and metallopeptidase (reprolysin type) with thrombospondin type 1 motif, 3	protein-coding
chr1	173181740	173181932	Sp5vsInput_q0.1_peak_485	2.88198	+	NA	intron (NM_172845, intron 1 of 8)	intron (NM_172845, intron 1 of 8)	1283	NM_172845	240913	Mm.491147	NM_172845	ENSMUSG00000006403	Adamts4	3830423K05|ADAM-TS4|ADAMTS-2|ADMP-1|mKIAA0688	a disintegrin-like and metallopeptidase (reprolysin type) with thrombospondin type 1 motif, 4	protein-coding
chr13	105077229	105077370	Sp5vsInput_q0.1_peak_2442	7.90107	+	NA	promoter-TSS (NM_001081020)	promoter-TSS (NM_001081020)	-654	NM_001081020	108154	Mm.208125	XM_006517516	ENSMUSG00000046169	Adamts6	5031426K13|A930019D11Rik|ADAM-TS6	a disintegrin-like and metallopeptidase (reprolysin type) with thrombospondin type 1 motif, 6	protein-coding
chr13	105076899	105077087	Sp5vsInput_q0.1_peak_2441	7.10446	+	NA	promoter-TSS (NM_001081020)	promoter-TSS (NM_001081020)	-960	NM_001081020	108154	Mm.208125	XM_006517516	ENSMUSG00000046169	Adamts6	5031426K13|A930019D11Rik|ADAM-TS6	a disintegrin-like and metallopeptidase (reprolysin type) with thrombospondin type 1 motif, 6	protein-coding
chr4	85829624	85829840	Sp5vsInput_q0.1_peak_5966	23.9397	+	NA	intron (NM_029967, intron 4 of 27)	intron (NM_029967, intron 4 of 27)	129913	NM_029967	77739	Mm.331690	XM_006538374	ENSMUSG00000066113	Adamtsl1	5930437A14Rik|6720426B09Rik|ADAMTSL-1	ADAMTS-like 1	protein-coding
chr7	89493773	89493969	Sp5vsInput_q0.1_peak_8046	20.1443	+	NA	intron (NM_001190374, intron 2 of 29)	CT-rich|Low_complexity|Low_complexity	9667	NM_001190374	269959	Mm.65306	XM_006507892	ENSMUSG00000070469	Adamtsl3	9230119C12Rik|C130057K09|mKIAA1233	ADAMTS-like 3	protein-coding
chr3	95506138	95506311	Sp5vsInput_q0.1_peak_5589	3.3986	+	NA	Intergenic	Intergenic	-14443	NM_144899	229595	Mm.490574	XM_006501367	ENSMUSG00000015850	Adamtsl4	Tsrc1	ADAMTS-like 4	protein-coding
chr10	79805915	79806169	Sp5vsInput_q0.1_peak_852	6.62398	+	NA	intron (NR_104339, intron 7 of 11)	intron (NR_104339, intron 7 of 11)	5151	NM_001285435	66548	Mm.268527	NM_001113548		Adamtsl5	2010109H09Rik|Thsd6	ADAMTS-like 5	protein-coding
chr13	8480711	8480852	Sp5vsInput_q0.1_peak_2104	3.27981	+	NA	intron (NM_052977, intron 1 of 9)	intron (NM_052977, intron 1 of 9)	278626	NM_052977	94191	Mm.425794	XM_006516511	ENSMUSG00000052551	Adarb2	Adar3|RED2	adenosine deaminase, RNA-specific, B2	protein-coding
chr4	128626944	128627140	Sp5vsInput_q0.1_peak_6171	16.3807	+	NA	intron (NM_172875, intron 5 of 10)	intron (NM_172875, intron 5 of 10)	12619	NM_172875	242669	Mm.215814	XM_006503106	ENSMUSG00000028789	Adc	4933429I20Rik|AZIN2|Azi2|B930082O19|Odcp	arginine decarboxylase	protein-coding
chr12	89599139	89599379	Sp5vsInput_q0.1_peak_1982	3.46916	+	NA	promoter-TSS (NM_028105)	promoter-TSS (NM_028105)	33	NM_028105	72113	Mm.333139	XM_006516245	ENSMUSG00000021044	Adck1	2610005A10Rik	aarF domain containing kinase 1	protein-coding
chr1	182034727	182034918	Sp5vsInput_q0.1_peak_503	7.34421	+	NA	intron (NM_001033285, intron 15 of 36)	intron (NM_001033285, intron 15 of 36)	88794	NM_001163290	67426	Mm.38330	XM_006496960	ENSMUSG00000026489	Adck3	4632432J16Rik|AI462003|Cabc1|mKIAA0451	aarF domain containing kinase 3	protein-coding
chr11	6795129	6795343	Sp5vsInput_q0.1_peak_1073	9.90226	+	NA	Intergenic	Intergenic	-168256	NM_009622	432530	Mm.259733	NM_009622	ENSMUSG00000020431	Adcy1	AC1|D11Bwg1392e|I-AC|brl|mKIAA4070	adenylate cyclase 1	protein-coding
chr11	6824151	6824328	Sp5vsInput_q0.1_peak_1074	7.90107	+	NA	Intergenic	Intergenic	-139253	NM_009622	432530	Mm.259733	NM_009622	ENSMUSG00000020431	Adcy1	AC1|D11Bwg1392e|I-AC|brl|mKIAA4070	adenylate cyclase 1	protein-coding
chr12	4133314	4133457	Sp5vsInput_q0.1_peak_1741	6.80679	+	NA	promoter-TSS (NM_138305)	promoter-TSS (NM_138305)	-12	NM_001159537	104111	Mm.489807	XM_006514932	ENSMUSG00000020654	Adcy3	AC3|mKIAA0511	adenylate cyclase 3	protein-coding
chr16	35119060	35119201	Sp5vsInput_q0.1_peak_3490	7.10446	+	NA	Intergenic	ORR1C2|LTR|MaLR	-36592	NM_001012765	224129	Mm.41137	NM_001012765		Adcy5	AW121902|Ac5	adenylate cyclase 5	protein-coding
chr15	98440699	98440951	Sp5vsInput_q0.1_peak_3288	4.48015	+	NA	Intergenic	Intergenic	-2761	NM_007405	11512	Mm.157091	XM_006520303	ENSMUSG00000022994	Adcy6	mKIAA0422	adenylate cyclase 6	protein-coding
chr15	64892984	64893285	Sp5vsInput_q0.1_peak_3106	28.8562	+	NA	Intergenic	(TTTCC)n|Simple_repeat|Simple_repeat	-139276	NM_009623	11514	Mm.1425	XM_006520318	ENSMUSG00000022376	Adcy8	AC8|AW060868	adenylate cyclase 8	protein-coding
chr15	64771272	64771785	Sp5vsInput_q0.1_peak_3105	10.8964	+	NA	Intergenic	polypyrimidine|Low_complexity|Low_complexity	-17670	NM_009623	11514	Mm.1425	XM_006520318	ENSMUSG00000022376	Adcy8	AC8|AW060868	adenylate cyclase 8	protein-coding
chr15	65042810	65043010	Sp5vsInput_q0.1_peak_3107	8.71675	+	NA	Intergenic	(TCTCC)n|Simple_repeat|Simple_repeat	-289052	NM_009623	11514	Mm.1425	XM_006520318	ENSMUSG00000022376	Adcy8	AC8|AW060868	adenylate cyclase 8	protein-coding
chr17	93317758	93318114	Sp5vsInput_q0.1_peak_4073	26.8959	+	NA	Intergenic	CT-rich|Low_complexity|Low_complexity	-280826	NM_009625	11516	Mm.3407	XM_006523497	ENSMUSG00000024256	Adcyap1	PACAP	adenylate cyclase activating polypeptide 1	protein-coding
chr17	93603128	93603323	Sp5vsInput_q0.1_peak_4074	12.0671	+	NA	intron (NM_009625, intron 4 of 4)	intron (NM_009625, intron 4 of 4)	4463	NM_009625	11516	Mm.3407	XM_006523497	ENSMUSG00000024256	Adcyap1	PACAP	adenylate cyclase activating polypeptide 1	protein-coding
chr17	93151434	93151585	Sp5vsInput_q0.1_peak_4072	7.10446	+	NA	Intergenic	(GGAAA)n|Simple_repeat|Simple_repeat	-447253	NM_009625	11516	Mm.3407	XM_006523497	ENSMUSG00000024256	Adcyap1	PACAP	adenylate cyclase activating polypeptide 1	protein-coding
chr17	94216991	94217244	Sp5vsInput_q0.1_peak_4075	5.57546	+	NA	Intergenic	RLTRETN_Mm|LTR|ERVK	618355	NM_009625	11516	Mm.3407	XM_006523497	ENSMUSG00000024256	Adcyap1	PACAP	adenylate cyclase activating polypeptide 1	protein-coding
chr5	34916315	34916467	Sp5vsInput_q0.1_peak_6535	3.059	+	NA	promoter-TSS (NM_013457)	promoter-TSS (NM_013457)	28	NM_001102444	11518	Mm.289106	XM_006503668	ENSMUSG00000029106	Add1	AI256389	adducin 1 (alpha)	protein-coding
chr6	86031938	86032250	Sp5vsInput_q0.1_peak_7410	2.21396	+	NA	intron (NM_001271859, intron 1 of 15)	CT-rich|Low_complexity|Low_complexity	4052	NM_001271859	11519	Mm.489430	NM_001271857		Add2	2900072M03Rik|add97	adducin 2 (beta)	protein-coding
chr19	53217090	53217331	Sp5vsInput_q0.1_peak_4574	13.0848	+	NA	promoter-TSS (NM_001277100)	promoter-TSS (NM_001277100)	-36	NM_001277100	27360	Mm.491114	NM_001164099	ENSMUSG00000025026	Add3	AI463285|R75380	adducin 3 (gamma)	protein-coding
chr3	137997567	137997710	Sp5vsInput_q0.1_peak_5717	4.84713	+	NA	Intergenic	CT-rich|Low_complexity|Low_complexity	21388	NM_026945	69117	Mm.46265	NM_026945	ENSMUSG00000053054	Adh6a	1810009C16Rik|Adh5a	alcohol dehydrogenase 6A (class V)	protein-coding
chr3	137967674	137967832	Sp5vsInput_q0.1_peak_5716	3.93497	+	NA	Intergenic	RLTR9B|LTR|ERVK	-8497	NM_026945	69117	Mm.46265	NM_026945	ENSMUSG00000053054	Adh6a	1810009C16Rik|Adh5a	alcohol dehydrogenase 6A (class V)	protein-coding
chr6	119367727	119367911	Sp5vsInput_q0.1_peak_7535	12.1745	+	NA	promoter-TSS (NM_197985)	promoter-TSS (NM_197985)	-318	NM_197985	68465	Mm.291826	XM_006506538	ENSMUSG00000030168	Adipor2	1110001I14Rik|ADCR2|AI115388|AW554121|D6Ucla1e|Paqr2	adiponectin receptor 2	protein-coding
chr7	117832905	117833073	Sp5vsInput_q0.1_peak_8133	6.04943	+	NA	Intergenic	Intergenic	61806	NM_009627	11535	Mm.1408	NM_009627	ENSMUSG00000030790	Adm	AM	adrenomedullin	protein-coding
chr2	168039591	168039844	Sp5vsInput_q0.1_peak_5259	6.5697	+	NA	intron (NM_010072, intron 6 of 8)	intron (NM_010072, intron 6 of 8)	-7155	NM_009628	11538	Mm.201322	NM_009628	ENSMUSG00000051149	Adnp	AA589558|mKIAA0784	activity-dependent neuroprotective protein	protein-coding
chr18	80301453	80301789	Sp5vsInput_q0.1_peak_4336	8.08629	+	NA	intron (NM_053117, intron 2 of 2)	intron (NM_053117, intron 2 of 2)	46600	NM_175028	240442	Mm.26594	XM_006526465	ENSMUSG00000053950	Adnp2	8430420L05Rik|BC024969|Kiaa0863|Zfp508|mKIAA0863	ADNP homeobox 2	protein-coding
chr9	59027029	59027198	Sp5vsInput_q0.1_peak_8991	4.51194	+	NA	Intergenic	(GGGAA)n|Simple_repeat|Simple_repeat	-112266	NM_028121	72141	Mm.22456	XM_006511466	ENSMUSG00000025236	Adpgk	2610017G09Rik|Adp-gk|C77577	ADP-dependent glucokinase	protein-coding
chr16	38452543	38452871	Sp5vsInput_q0.1_peak_3503	14.6561	+	NA	promoter-TSS (NM_007414)	promoter-TSS (NM_007414)	62	NM_007414	11544	Mm.20047	NM_007414	ENSMUSG00000002844	Adprh	Arh1	ADP-ribosylarginine hydrolase	protein-coding
chr16	38443637	38443796	Sp5vsInput_q0.1_peak_3502	4.14516	+	NA	Intergenic	B1_Mur1|SINE|Alu	9053	NM_007414	11544	Mm.20047	NM_007414	ENSMUSG00000002844	Adprh	Arh1	ADP-ribosylarginine hydrolase	protein-coding
chr8	13229249	13229492	Sp5vsInput_q0.1_peak_8324	14.4654	+	NA	Intergenic	Intergenic	24792	NM_172750	234072	Mm.132785	NM_172750	ENSMUSG00000031448	Adprhl1	Arh2|D330008N11Rik	ADP-ribosylhydrolase like 1	protein-coding
chr4	125984110	125984252	Sp5vsInput_q0.1_peak_6152	3.46916	+	NA	intron (NM_199473, intron 2 of 3)	B1F2|SINE|Alu	14766	NM_133883	100206	Mm.11285	XM_006502616	ENSMUSG00000042558	Adprhl2	AI836109|Arh3	ADP-ribosylhydrolase like 2	protein-coding
chr11	66856467	66856830	Sp5vsInput_q0.1_peak_1296	7.36289	+	NA	intron (NM_025510, intron 2 of 4)	ORR1D2|LTR|MaLR	9472	NM_025510	66358	Mm.22511	XM_006533940	ENSMUSG00000020910	Adprm	2310004I24Rik|MDS006	ADP-ribose/CDP-alcohol diphosphatase, manganese dependent	protein-coding
[truncated: 8,533 more rows]

## Sheet: Shared genes_Sp5_8dko_Chipseq
Gene	VennDiagram
Slc22a18	unique_Sp58_DEG
Rem1	unique_Sp58_DEG
Hk2	unique_Sp58_DEG
Car4	unique_Sp58_DEG
Slc7a7	unique_Sp58_DEG
Icam4	unique_Sp58_DEG
S100a6	unique_Sp58_DEG
[truncated: 7,469 more rows]
