# Supplementary material for: Sp Transcription Factors Establish the Signaling Environment in the Neuromesodermal Progenitor Niche During Axial Elongation
Source: bioRxiv. 2025 Jun 4:2025.06.03.657492. Preprint. [Version 1] doi: 10.1101/2025.06.03.657492 (PMC12157472; doi:10.1101/2025.06.03.657492)
Supplement: Supplement 4 — Supplementary data file-4. Comparative ChIP-seq analysis of Flag-Sp5, Flag-Sp8, Cdx2 and Tbxt datasets. Related to Fig. 3. [file media-4.xlsx]

## Sheet: Supplementary data file-4
	gene_names	AssociatedWith	SourceCount	AssociationType
1	March1	Tbxt ChIP_Sp5_ChIP	2	shared_Tbxt ChIP_Sp5_ChIP
2	March2	Tbxt ChIP	1	unique_to_Tbxt ChIP
3	March3	Cdx2_ChIP	1	unique_to_Cdx2_ChIP
4	March4	Tbxt ChIP	1	unique_to_Tbxt ChIP
5	March8	Tbxt ChIP	1	unique_to_Tbxt ChIP
6	March9	Sp5_ChIP	1	unique_to_Sp5_ChIP
7	March10	Tbxt ChIP	1	unique_to_Tbxt ChIP
8	March10	Cdx2_ChIP	1	unique_to_Cdx2_ChIP
9	Sept2	Sp5_ChIP	1	unique_to_Sp5_ChIP
10	Sept4	Sp5_ChIP	1	unique_to_Sp5_ChIP
11	Sept5	Cdx2_ChIP	1	unique_to_Cdx2_ChIP
12	Sept8	Tbxt ChIP	1	unique_to_Tbxt ChIP
13	Sept8	Cdx2_ChIP	1	unique_to_Cdx2_ChIP
14	Sept9	Tbxt ChIP_Sp8_ChIP_Sp5_ChIP	3	shared_Tbxt ChIP_Sp8_ChIP_Sp5_ChIP
15	Sept10	Tbxt ChIP_Sp5_ChIP	2	shared_Tbxt ChIP_Sp5_ChIP
16	Sept10	Cdx2_ChIP	1	unique_to_Cdx2_ChIP
17	Sept11	Cdx2_ChIP	1	unique_to_Cdx2_ChIP
18	Sept15	Sp5_ChIP	1	unique_to_Sp5_ChIP
19	0610010F05Rik	Cdx2_ChIP	1	unique_to_Cdx2_ChIP
20	0610037L13Rik	Tbxt ChIP	1	unique_to_Tbxt ChIP
21	0610040F04Rik	Tbxt ChIP_Sp5_ChIP	2	shared_Tbxt ChIP_Sp5_ChIP
22	0610040J01Rik	Sp5_ChIP	1	unique_to_Sp5_ChIP
23	1010001N08Rik	Tbxt ChIP_Sp8_ChIP_Sp5_ChIP	3	shared_Tbxt ChIP_Sp8_ChIP_Sp5_ChIP
24	1110001J03Rik	Cdx2_ChIP_Sp5_ChIP	2	shared_Cdx2_ChIP_Sp5_ChIP
25	1110002J07Rik	Tbxt ChIP	1	unique_to_Tbxt ChIP
26	1110004F10Rik	Cdx2_ChIP	1	unique_to_Cdx2_ChIP
27	1110015O18Rik	Tbxt ChIP_Sp5_ChIP	2	shared_Tbxt ChIP_Sp5_ChIP
28	1110019D14Rik	Sp5_ChIP	1	unique_to_Sp5_ChIP
29	1110020A21Rik	Tbxt ChIP	1	unique_to_Tbxt ChIP
30	1110025L11Rik	Cdx2_ChIP	1	unique_to_Cdx2_ChIP
31	1110028F11Rik	Sp5_ChIP	1	unique_to_Sp5_ChIP
32	1110028F18Rik	Tbxt ChIP	1	unique_to_Tbxt ChIP
33	1110032F04Rik	Cdx2_ChIP	1	unique_to_Cdx2_ChIP
34	1110034G24Rik	Tbxt ChIP	1	unique_to_Tbxt ChIP
35	1110037F02Rik	Sp5_ChIP	1	unique_to_Sp5_ChIP
36	1110051M20Rik	Sp5_ChIP	1	unique_to_Sp5_ChIP
37	1110059E24Rik	Tbxt ChIP	1	unique_to_Tbxt ChIP
38	1110059M19Rik	Cdx2_ChIP	1	unique_to_Cdx2_ChIP
39	1190002N15Rik	Tbxt ChIP_Cdx2_ChIP_Sp5_ChIP	3	shared_Tbxt ChIP_Cdx2_ChIP_Sp5_ChIP
40	1190007I07Rik	Tbxt ChIP	1	unique_to_Tbxt ChIP
41	1200014J11Rik	Cdx2_ChIP_Sp5_ChIP	2	shared_Cdx2_ChIP_Sp5_ChIP
42	1300002K09Rik	Cdx2_ChIP	1	unique_to_Cdx2_ChIP
43	1500009C09Rik	Tbxt ChIP	1	unique_to_Tbxt ChIP
44	1500009L16Rik	Tbxt ChIP_Cdx2_ChIP_Sp8_ChIP_Sp5_ChIP	4	shared_Tbxt ChIP_Cdx2_ChIP_Sp8_ChIP_Sp5_ChIP
45	1500011B03Rik	Sp5_ChIP	1	unique_to_Sp5_ChIP
46	1500015L24Rik	Sp5_ChIP	1	unique_to_Sp5_ChIP
47	1500015O10Rik	Tbxt ChIP_Sp5_ChIP	2	shared_Tbxt ChIP_Sp5_ChIP
48	1500017E21Rik	Tbxt ChIP_Sp5_ChIP	2	shared_Tbxt ChIP_Sp5_ChIP
49	1500035N22Rik	Cdx2_ChIP	1	unique_to_Cdx2_ChIP
50	1600002D24Rik	Tbxt ChIP	1	unique_to_Tbxt ChIP
51	1600014C10Rik	Tbxt ChIP_Cdx2_ChIP	2	shared_Tbxt ChIP_Cdx2_ChIP
52	1600014C23Rik	Sp8_ChIP_Sp5_ChIP	2	shared_Sp8_ChIP_Sp5_ChIP
53	1600014K23Rik	Cdx2_ChIP	1	unique_to_Cdx2_ChIP
54	1600015I10Rik	Tbxt ChIP_Cdx2_ChIP	2	shared_Tbxt ChIP_Cdx2_ChIP
55	1600020E01Rik	Tbxt ChIP	1	unique_to_Tbxt ChIP
56	1600027J07Rik	Tbxt ChIP_Sp5_ChIP	2	shared_Tbxt ChIP_Sp5_ChIP
57	1600029I14Rik	Cdx2_ChIP	1	unique_to_Cdx2_ChIP
58	1600029O15Rik	Tbxt ChIP	1	unique_to_Tbxt ChIP
59	1700001C02Rik	Sp5_ChIP	1	unique_to_Sp5_ChIP
60	1700001C19Rik	Tbxt ChIP	1	unique_to_Tbxt ChIP
61	1700001D01Rik	Tbxt ChIP	1	unique_to_Tbxt ChIP
62	1700001F09Rik	Sp5_ChIP	1	unique_to_Sp5_ChIP
63	1700001K23Rik	Sp5_ChIP	1	unique_to_Sp5_ChIP
64	1700001L19Rik	Sp5_ChIP	1	unique_to_Sp5_ChIP
65	1700001O22Rik	Tbxt ChIP_Sp5_ChIP	2	shared_Tbxt ChIP_Sp5_ChIP
66	1700003F12Rik	Cdx2_ChIP_Sp5_ChIP	2	shared_Cdx2_ChIP_Sp5_ChIP
67	1700003H04Rik	Cdx2_ChIP	1	unique_to_Cdx2_ChIP
68	1700003L19Rik	Tbxt ChIP	1	unique_to_Tbxt ChIP
69	1700003M07Rik	Tbxt ChIP	1	unique_to_Tbxt ChIP
70	1700006F04Rik	Tbxt ChIP	1	unique_to_Tbxt ChIP
71	1700006H21Rik	Tbxt ChIP_Sp5_ChIP	2	shared_Tbxt ChIP_Sp5_ChIP
72	1700007B14Rik	Tbxt ChIP_Sp8_ChIP_Sp5_ChIP	3	shared_Tbxt ChIP_Sp8_ChIP_Sp5_ChIP
73	1700007F19Rik	Tbxt ChIP_Sp5_ChIP	2	shared_Tbxt ChIP_Sp5_ChIP
74	1700007G11Rik	Tbxt ChIP_Sp5_ChIP	2	shared_Tbxt ChIP_Sp5_ChIP
75	1700007L15Rik	Tbxt ChIP	1	unique_to_Tbxt ChIP
76	1700008A04Rik	Cdx2_ChIP_Sp8_ChIP_Sp5_ChIP	3	shared_Cdx2_ChIP_Sp8_ChIP_Sp5_ChIP
77	1700008K24Rik	Sp8_ChIP_Sp5_ChIP	2	shared_Sp8_ChIP_Sp5_ChIP
78	1700008O03Rik	Tbxt ChIP_Sp5_ChIP	2	shared_Tbxt ChIP_Sp5_ChIP
79	1700008P02Rik	Tbxt ChIP_Cdx2_ChIP	2	shared_Tbxt ChIP_Cdx2_ChIP
80	1700009N14Rik	Tbxt ChIP	1	unique_to_Tbxt ChIP
81	1700010I02Rik	Tbxt ChIP_Sp5_ChIP	2	shared_Tbxt ChIP_Sp5_ChIP
82	1700010I14Rik	Tbxt ChIP_Cdx2_ChIP	2	shared_Tbxt ChIP_Cdx2_ChIP
83	1700010K23Rik	Sp5_ChIP	1	unique_to_Sp5_ChIP
84	1700010L04Rik	Cdx2_ChIP	1	unique_to_Cdx2_ChIP
85	1700011B04Rik	Sp5_ChIP	1	unique_to_Sp5_ChIP
86	1700011E24Rik	Cdx2_ChIP_Sp5_ChIP	2	shared_Cdx2_ChIP_Sp5_ChIP
87	1700011L22Rik	Sp5_ChIP	1	unique_to_Sp5_ChIP
88	1700012A03Rik	Tbxt ChIP_Cdx2_ChIP_Sp5_ChIP	3	shared_Tbxt ChIP_Cdx2_ChIP_Sp5_ChIP
89	1700012B07Rik	Cdx2_ChIP	1	unique_to_Cdx2_ChIP
90	1700012C14Rik	Tbxt ChIP	1	unique_to_Tbxt ChIP
91	1700012D16Rik	Tbxt ChIP	1	unique_to_Tbxt ChIP
92	1700012H19Rik	Tbxt ChIP	1	unique_to_Tbxt ChIP
93	1700012I11Rik	Tbxt ChIP	1	unique_to_Tbxt ChIP
94	1700013G24Rik	Sp5_ChIP	1	unique_to_Sp5_ChIP
95	1700015E13Rik	Tbxt ChIP_Sp5_ChIP	2	shared_Tbxt ChIP_Sp5_ChIP
96	1700015F17Rik	Cdx2_ChIP	1	unique_to_Cdx2_ChIP
97	1700015G11Rik	Tbxt ChIP	1	unique_to_Tbxt ChIP
98	1700016C15Rik	Sp5_ChIP	1	unique_to_Sp5_ChIP
99	1700016G22Rik	Tbxt ChIP_Sp5_ChIP	2	shared_Tbxt ChIP_Sp5_ChIP
100	1700016K19Rik	Sp5_ChIP	1	unique_to_Sp5_ChIP
101	1700016L21Rik	Tbxt ChIP	1	unique_to_Tbxt ChIP
102	1700016P04Rik	Tbxt ChIP	1	unique_to_Tbxt ChIP
103	1700017B05Rik	Tbxt ChIP_Cdx2_ChIP_Sp5_ChIP	3	shared_Tbxt ChIP_Cdx2_ChIP_Sp5_ChIP
104	1700017G19Rik	Tbxt ChIP_Sp5_ChIP	2	shared_Tbxt ChIP_Sp5_ChIP
105	1700017J07Rik	Tbxt ChIP_Sp5_ChIP	2	shared_Tbxt ChIP_Sp5_ChIP
106	1700017L05Rik	Tbxt ChIP	1	unique_to_Tbxt ChIP
107	1700017N19Rik	Tbxt ChIP	1	unique_to_Tbxt ChIP
108	1700018B08Rik	Tbxt ChIP_Cdx2_ChIP_Sp5_ChIP	3	shared_Tbxt ChIP_Cdx2_ChIP_Sp5_ChIP
109	1700018B24Rik	Tbxt ChIP	1	unique_to_Tbxt ChIP
110	1700019A02Rik	Tbxt ChIP_Sp5_ChIP	2	shared_Tbxt ChIP_Sp5_ChIP
111	1700019B21Rik	Tbxt ChIP	1	unique_to_Tbxt ChIP
112	1700019E08Rik	Tbxt ChIP_Sp5_ChIP	2	shared_Tbxt ChIP_Sp5_ChIP
113	1700019N19Rik	Sp5_ChIP	1	unique_to_Sp5_ChIP
114	1700020N01Rik	Tbxt ChIP_Cdx2_ChIP_Sp5_ChIP	3	shared_Tbxt ChIP_Cdx2_ChIP_Sp5_ChIP
115	1700020N15Rik	Cdx2_ChIP	1	unique_to_Cdx2_ChIP
116	1700021A07Rik	Cdx2_ChIP	1	unique_to_Cdx2_ChIP
117	1700021F05Rik	Tbxt ChIP_Sp5_ChIP	2	shared_Tbxt ChIP_Sp5_ChIP
118	1700022A22Rik	Sp5_ChIP	1	unique_to_Sp5_ChIP
119	1700023C21Rik	Tbxt ChIP_Sp5_ChIP	2	shared_Tbxt ChIP_Sp5_ChIP
120	1700023F02Rik	Sp5_ChIP	1	unique_to_Sp5_ChIP
121	1700024F13Rik	Sp5_ChIP	1	unique_to_Sp5_ChIP
122	1700024G13Rik	Cdx2_ChIP	1	unique_to_Cdx2_ChIP
123	1700024I08Rik	Tbxt ChIP	1	unique_to_Tbxt ChIP
124	1700024P04Rik	Tbxt ChIP_Cdx2_ChIP_Sp8_ChIP_Sp5_ChIP	4	shared_Tbxt ChIP_Cdx2_ChIP_Sp8_ChIP_Sp5_ChIP
125	1700024P16Rik	Sp5_ChIP	1	unique_to_Sp5_ChIP
126	1700025C18Rik	Tbxt ChIP_Sp5_ChIP	2	shared_Tbxt ChIP_Sp5_ChIP
127	1700025F24Rik	Tbxt ChIP	1	unique_to_Tbxt ChIP
128	1700025G04Rik	Tbxt ChIP_Sp5_ChIP	2	shared_Tbxt ChIP_Sp5_ChIP
129	1700025K24Rik	Tbxt ChIP_Sp5_ChIP	2	shared_Tbxt ChIP_Sp5_ChIP
130	1700025N23Rik	Tbxt ChIP	1	unique_to_Tbxt ChIP
131	1700026D08Rik	Sp5_ChIP	1	unique_to_Sp5_ChIP
132	1700027A15Rik	Tbxt ChIP_Sp5_ChIP	2	shared_Tbxt ChIP_Sp5_ChIP
133	1700027F09Rik	Sp5_ChIP	1	unique_to_Sp5_ChIP
134	1700027H10Rik	Tbxt ChIP_Sp5_ChIP	2	shared_Tbxt ChIP_Sp5_ChIP
135	1700027J07Rik	Tbxt ChIP	1	unique_to_Tbxt ChIP
136	1700028B04Rik	Sp5_ChIP	1	unique_to_Sp5_ChIP
137	1700028D13Rik	Tbxt ChIP_Sp5_ChIP	2	shared_Tbxt ChIP_Sp5_ChIP
138	1700028E10Rik	Tbxt ChIP_Sp5_ChIP	2	shared_Tbxt ChIP_Sp5_ChIP
139	1700028P15Rik	Tbxt ChIP_Sp5_ChIP	2	shared_Tbxt ChIP_Sp5_ChIP
140	1700029H14Rik	Tbxt ChIP_Sp5_ChIP	2	shared_Tbxt ChIP_Sp5_ChIP
141	1700029J07Rik	Sp5_ChIP	1	unique_to_Sp5_ChIP
142	1700029M20Rik	Sp5_ChIP	1	unique_to_Sp5_ChIP
143	1700029N11Rik	Tbxt ChIP	1	unique_to_Tbxt ChIP
144	1700030C10Rik	Sp5_ChIP	1	unique_to_Sp5_ChIP
145	1700030F04Rik	Tbxt ChIP	1	unique_to_Tbxt ChIP
146	1700030J22Rik	Sp5_ChIP	1	unique_to_Sp5_ChIP
147	1700030K09Rik	Cdx2_ChIP	1	unique_to_Cdx2_ChIP
148	1700030L20Rik	Sp5_ChIP	1	unique_to_Sp5_ChIP
149	1700030O20Rik	Tbxt ChIP_Sp5_ChIP	2	shared_Tbxt ChIP_Sp5_ChIP
150	1700031L13Rik	Tbxt ChIP	1	unique_to_Tbxt ChIP
151	1700034E13Rik	Cdx2_ChIP	1	unique_to_Cdx2_ChIP
152	1700034G24Rik	Tbxt ChIP_Sp5_ChIP	2	shared_Tbxt ChIP_Sp5_ChIP
153	1700034J04Rik	Cdx2_ChIP	1	unique_to_Cdx2_ChIP
154	1700034J05Rik	Tbxt ChIP	1	unique_to_Tbxt ChIP
155	1700034K08Rik	Sp5_ChIP	1	unique_to_Sp5_ChIP
156	1700036G14Rik	Tbxt ChIP_Sp5_ChIP	2	shared_Tbxt ChIP_Sp5_ChIP
157	1700037H04Rik	Tbxt ChIP	1	unique_to_Tbxt ChIP
158	1700039E22Rik	Sp5_ChIP	1	unique_to_Sp5_ChIP
159	1700040L02Rik	Tbxt ChIP_Sp5_ChIP	2	shared_Tbxt ChIP_Sp5_ChIP
160	1700041C23Rik	Tbxt ChIP	1	unique_to_Tbxt ChIP
161	1700041M19Rik	Tbxt ChIP_Sp5_ChIP	2	shared_Tbxt ChIP_Sp5_ChIP
162	1700042B14Rik	Sp5_ChIP	1	unique_to_Sp5_ChIP
163	1700042O10Rik	Tbxt ChIP	1	unique_to_Tbxt ChIP
164	1700044C05Rik	Tbxt ChIP	1	unique_to_Tbxt ChIP
165	1700044K03Rik	Tbxt ChIP_Sp5_ChIP	2	shared_Tbxt ChIP_Sp5_ChIP
166	1700046C09Rik	Sp5_ChIP	1	unique_to_Sp5_ChIP
167	1700047M11Rik	Sp5_ChIP	1	unique_to_Sp5_ChIP
168	1700049E22Rik	Sp8_ChIP_Sp5_ChIP	2	shared_Sp8_ChIP_Sp5_ChIP
169	1700049L16Rik	Sp5_ChIP	1	unique_to_Sp5_ChIP
170	1700052I22Rik	Tbxt ChIP_Sp5_ChIP	2	shared_Tbxt ChIP_Sp5_ChIP
171	1700054A03Rik	Sp5_ChIP	1	unique_to_Sp5_ChIP
172	1700054K19Rik	Tbxt ChIP_Sp5_ChIP	2	shared_Tbxt ChIP_Sp5_ChIP
173	1700055D18Rik	Cdx2_ChIP	1	unique_to_Cdx2_ChIP
174	1700056E22Rik	Tbxt ChIP_Cdx2_ChIP_Sp5_ChIP	3	shared_Tbxt ChIP_Cdx2_ChIP_Sp5_ChIP
175	1700057H15Rik	Tbxt ChIP_Sp8_ChIP_Sp5_ChIP	3	shared_Tbxt ChIP_Sp8_ChIP_Sp5_ChIP
176	1700060C20Rik	Sp5_ChIP	1	unique_to_Sp5_ChIP
177	1700061I17Rik	Cdx2_ChIP	1	unique_to_Cdx2_ChIP
178	1700063D05Rik	Tbxt ChIP	1	unique_to_Tbxt ChIP
179	1700064H15Rik	Cdx2_ChIP	1	unique_to_Cdx2_ChIP
180	1700064J06Rik	Tbxt ChIP	1	unique_to_Tbxt ChIP
181	1700065D16Rik	Sp5_ChIP	1	unique_to_Sp5_ChIP
182	1700065J18Rik	Tbxt ChIP_Sp5_ChIP	2	shared_Tbxt ChIP_Sp5_ChIP
183	1700065L07Rik	Tbxt ChIP_Sp8_ChIP_Sp5_ChIP	3	shared_Tbxt ChIP_Sp8_ChIP_Sp5_ChIP
184	1700066B17Rik	Sp5_ChIP	1	unique_to_Sp5_ChIP
185	1700066J03Rik	Tbxt ChIP	1	unique_to_Tbxt ChIP
186	1700066M21Rik	Tbxt ChIP	1	unique_to_Tbxt ChIP
187	1700067G17Rik	Tbxt ChIP	1	unique_to_Tbxt ChIP
188	1700069L16Rik	Sp5_ChIP	1	unique_to_Sp5_ChIP
189	1700071K01Rik	Tbxt ChIP_Sp5_ChIP	2	shared_Tbxt ChIP_Sp5_ChIP
190	1700072O05Rik	Tbxt ChIP	1	unique_to_Tbxt ChIP
191	1700073E17Rik	Tbxt ChIP_Sp5_ChIP	2	shared_Tbxt ChIP_Sp5_ChIP
192	1700080N15Rik	Sp5_ChIP	1	unique_to_Sp5_ChIP
193	1700081H04Rik	Tbxt ChIP_Sp5_ChIP	2	shared_Tbxt ChIP_Sp5_ChIP
194	1700084D21Rik	Tbxt ChIP	1	unique_to_Tbxt ChIP
195	1700084F23Rik	Sp5_ChIP	1	unique_to_Sp5_ChIP
196	1700085C21Rik	Tbxt ChIP_Sp5_ChIP	2	shared_Tbxt ChIP_Sp5_ChIP
197	1700092K14Rik	Tbxt ChIP	1	unique_to_Tbxt ChIP
198	1700093K21Rik	Tbxt ChIP_Sp5_ChIP	2	shared_Tbxt ChIP_Sp5_ChIP
199	1700094M24Rik	Tbxt ChIP_Sp5_ChIP	2	shared_Tbxt ChIP_Sp5_ChIP
200	1700095A21Rik	Sp5_ChIP	1	unique_to_Sp5_ChIP
201	1700095B10Rik	Tbxt ChIP_Sp5_ChIP	2	shared_Tbxt ChIP_Sp5_ChIP
202	1700096J18Rik	Tbxt ChIP	1	unique_to_Tbxt ChIP
203	1700096K18Rik	Tbxt ChIP	1	unique_to_Tbxt ChIP
204	1700099I09Rik	Tbxt ChIP	1	unique_to_Tbxt ChIP
205	1700100I10Rik	Tbxt ChIP	1	unique_to_Tbxt ChIP
206	1700101G07Rik	Cdx2_ChIP	1	unique_to_Cdx2_ChIP
207	1700101I11Rik	Tbxt ChIP	1	unique_to_Tbxt ChIP
208	1700101O22Rik	Tbxt ChIP_Sp5_ChIP	2	shared_Tbxt ChIP_Sp5_ChIP
209	1700102P08Rik	Sp5_ChIP	1	unique_to_Sp5_ChIP
210	1700104L18Rik	Tbxt ChIP	1	unique_to_Tbxt ChIP
211	1700106J16Rik	Cdx2_ChIP	1	unique_to_Cdx2_ChIP
212	1700108F19Rik	Tbxt ChIP_Sp5_ChIP	2	shared_Tbxt ChIP_Sp5_ChIP
213	1700108J01Rik	Tbxt ChIP_Sp5_ChIP	2	shared_Tbxt ChIP_Sp5_ChIP
214	1700109G15Rik	Tbxt ChIP	1	unique_to_Tbxt ChIP
215	1700109I08Rik	Tbxt ChIP_Sp5_ChIP	2	shared_Tbxt ChIP_Sp5_ChIP
216	1700109K24Rik	Tbxt ChIP	1	unique_to_Tbxt ChIP
217	1700110C19Rik	Tbxt ChIP	1	unique_to_Tbxt ChIP
218	1700110I01Rik	Sp5_ChIP	1	unique_to_Sp5_ChIP
219	1700110M21Rik	Cdx2_ChIP	1	unique_to_Cdx2_ChIP
220	1700111E14Rik	Cdx2_ChIP	1	unique_to_Cdx2_ChIP
221	1700112E06Rik	Tbxt ChIP_Cdx2_ChIP_Sp5_ChIP	3	shared_Tbxt ChIP_Cdx2_ChIP_Sp5_ChIP
222	1700112J16Rik	Tbxt ChIP	1	unique_to_Tbxt ChIP
223	1700113A16Rik	Tbxt ChIP_Sp5_ChIP	2	shared_Tbxt ChIP_Sp5_ChIP
224	1700113B09Rik	Tbxt ChIP	1	unique_to_Tbxt ChIP
225	1700113H08Rik	Sp5_ChIP	1	unique_to_Sp5_ChIP
226	1700116B05Rik	Tbxt ChIP	1	unique_to_Tbxt ChIP
227	1700119H24Rik	Tbxt ChIP_Sp5_ChIP	2	shared_Tbxt ChIP_Sp5_ChIP
228	1700120E14Rik	Tbxt ChIP	1	unique_to_Tbxt ChIP
229	1700120G07Rik	Tbxt ChIP	1	unique_to_Tbxt ChIP
230	1700121N20Rik	Tbxt ChIP	1	unique_to_Tbxt ChIP
231	1700122C19Rik	Tbxt ChIP	1	unique_to_Tbxt ChIP
232	1700122O11Rik	Tbxt ChIP_Sp5_ChIP	2	shared_Tbxt ChIP_Sp5_ChIP
233	1700123J17Rik	Tbxt ChIP	1	unique_to_Tbxt ChIP
234	1700123K08Rik	Tbxt ChIP	1	unique_to_Tbxt ChIP
235	1700123L14Rik	Tbxt ChIP_Cdx2_ChIP_Sp5_ChIP	3	shared_Tbxt ChIP_Cdx2_ChIP_Sp5_ChIP
236	1700123M08Rik	Tbxt ChIP	1	unique_to_Tbxt ChIP
237	1700123O21Rik	Tbxt ChIP_Sp5_ChIP	2	shared_Tbxt ChIP_Sp5_ChIP
238	1700124L16Rik	Sp5_ChIP	1	unique_to_Sp5_ChIP
239	1700125G02Rik	Tbxt ChIP_Sp5_ChIP	2	shared_Tbxt ChIP_Sp5_ChIP
240	1700125H03Rik	Sp8_ChIP	1	unique_to_Sp8_ChIP
241	1700125H20Rik	Cdx2_ChIP	1	unique_to_Cdx2_ChIP
242	1700128A07Rik	Tbxt ChIP_Sp5_ChIP	2	shared_Tbxt ChIP_Sp5_ChIP
243	1700129C05Rik	Tbxt ChIP_Cdx2_ChIP_Sp5_ChIP	3	shared_Tbxt ChIP_Cdx2_ChIP_Sp5_ChIP
244	1810007C17Rik	Sp5_ChIP	1	unique_to_Sp5_ChIP
245	1810007D17Rik	Tbxt ChIP	1	unique_to_Tbxt ChIP
246	1810008I18Rik	Sp8_ChIP_Sp5_ChIP	2	shared_Sp8_ChIP_Sp5_ChIP
247	1810010D01Rik	Tbxt ChIP_Sp5_ChIP	2	shared_Tbxt ChIP_Sp5_ChIP
248	1810011O10Rik	Tbxt ChIP_Sp5_ChIP	2	shared_Tbxt ChIP_Sp5_ChIP
249	1810013A23Rik	Sp8_ChIP	1	unique_to_Sp8_ChIP
250	1810013L24Rik	Tbxt ChIP	1	unique_to_Tbxt ChIP
251	1810014B01Rik	Tbxt ChIP	1	unique_to_Tbxt ChIP
252	1810018F18Rik	Tbxt ChIP	1	unique_to_Tbxt ChIP
253	1810021B22Rik	Sp5_ChIP	1	unique_to_Sp5_ChIP
254	1810024B03Rik	Tbxt ChIP	1	unique_to_Tbxt ChIP
255	1810026B05Rik	Tbxt ChIP_Sp5_ChIP	2	shared_Tbxt ChIP_Sp5_ChIP
256	1810041H14Rik	Tbxt ChIP	1	unique_to_Tbxt ChIP
257	1810046K07Rik	Sp5_ChIP	1	unique_to_Sp5_ChIP
258	1810053B23Rik	Tbxt ChIP	1	unique_to_Tbxt ChIP
259	1810063I02Rik	Tbxt ChIP	1	unique_to_Tbxt ChIP
260	2010001A14Rik	Tbxt ChIP	1	unique_to_Tbxt ChIP
261	2010010A06Rik	Sp5_ChIP	1	unique_to_Sp5_ChIP
262	2010016I18Rik	Cdx2_ChIP	1	unique_to_Cdx2_ChIP
263	2010106C02Rik	Tbxt ChIP_Sp5_ChIP	2	shared_Tbxt ChIP_Sp5_ChIP
264	2010107E04Rik	Tbxt ChIP	1	unique_to_Tbxt ChIP
265	2010107G12Rik	Cdx2_ChIP	1	unique_to_Cdx2_ChIP
266	2010109A12Rik	Tbxt ChIP	1	unique_to_Tbxt ChIP
267	2010111I01Rik	Tbxt ChIP_Cdx2_ChIP_Sp5_ChIP	3	shared_Tbxt ChIP_Cdx2_ChIP_Sp5_ChIP
268	2010300C02Rik	Tbxt ChIP_Sp5_ChIP	2	shared_Tbxt ChIP_Sp5_ChIP
269	2010308F09Rik	Sp5_ChIP	1	unique_to_Sp5_ChIP
270	2010310C07Rik	Tbxt ChIP	1	unique_to_Tbxt ChIP
271	2010315B03Rik	Tbxt ChIP	1	unique_to_Tbxt ChIP
272	2210010C04Rik	Sp5_ChIP	1	unique_to_Sp5_ChIP
273	2210016L21Rik	Tbxt ChIP	1	unique_to_Tbxt ChIP
274	2210039B01Rik	Sp5_ChIP	1	unique_to_Sp5_ChIP
275	2210404J11Rik	Cdx2_ChIP	1	unique_to_Cdx2_ChIP
276	2210404O07Rik	Sp5_ChIP	1	unique_to_Sp5_ChIP
277	2210404O09Rik	Cdx2_ChIP	1	unique_to_Cdx2_ChIP
278	2210406O10Rik	Tbxt ChIP	1	unique_to_Tbxt ChIP
279	2210408F21Rik	Tbxt ChIP	1	unique_to_Tbxt ChIP
280	2210408I21Rik	Tbxt ChIP	1	unique_to_Tbxt ChIP
281	2210409D07Rik	Tbxt ChIP	1	unique_to_Tbxt ChIP
282	2210417A02Rik	Sp5_ChIP	1	unique_to_Sp5_ChIP
283	2210420H20Rik	Sp5_ChIP	1	unique_to_Sp5_ChIP
284	2310001H17Rik	Tbxt ChIP	1	unique_to_Tbxt ChIP
285	2310003H01Rik	Sp8_ChIP_Sp5_ChIP	2	shared_Sp8_ChIP_Sp5_ChIP
286	2310003N18Rik	Tbxt ChIP	1	unique_to_Tbxt ChIP
287	2310005A03Rik	Tbxt ChIP_Sp5_ChIP	2	shared_Tbxt ChIP_Sp5_ChIP
288	2310005E17Rik	Tbxt ChIP_Sp8_ChIP_Sp5_ChIP	3	shared_Tbxt ChIP_Sp8_ChIP_Sp5_ChIP
289	2310007B03Rik	Sp5_ChIP	1	unique_to_Sp5_ChIP
290	2310007L24Rik	Sp5_ChIP	1	unique_to_Sp5_ChIP
291	2310008H04Rik	Cdx2_ChIP	1	unique_to_Cdx2_ChIP
292	2310008N11Rik	Tbxt ChIP_Sp5_ChIP	2	shared_Tbxt ChIP_Sp5_ChIP
293	2310020H05Rik	Tbxt ChIP	1	unique_to_Tbxt ChIP
294	2310022B05Rik	Sp5_ChIP	1	unique_to_Sp5_ChIP
295	2310034O05Rik	Sp5_ChIP	1	unique_to_Sp5_ChIP
296	2310036O22Rik	Tbxt ChIP	1	unique_to_Tbxt ChIP
297	2310040G24Rik	Sp5_ChIP	1	unique_to_Sp5_ChIP
298	2310042E22Rik	Sp5_ChIP	1	unique_to_Sp5_ChIP
299	2310043L19Rik	Sp5_ChIP	1	unique_to_Sp5_ChIP
300	2310043O21Rik	Sp5_ChIP	1	unique_to_Sp5_ChIP
301	2310044G17Rik	Cdx2_ChIP_Sp8_ChIP_Sp5_ChIP	3	shared_Cdx2_ChIP_Sp8_ChIP_Sp5_ChIP
302	2310050C09Rik	Tbxt ChIP	1	unique_to_Tbxt ChIP
303	2310057J18Rik	Sp5_ChIP	1	unique_to_Sp5_ChIP
304	2310061J03Rik	Sp5_ChIP	1	unique_to_Sp5_ChIP
305	2310067B10Rik	Sp5_ChIP	1	unique_to_Sp5_ChIP
306	2310069B03Rik	Sp5_ChIP	1	unique_to_Sp5_ChIP
307	2310081J21Rik	Sp5_ChIP	1	unique_to_Sp5_ChIP
308	2410003L11Rik	Tbxt ChIP_Sp5_ChIP	2	shared_Tbxt ChIP_Sp5_ChIP
309	2410004N09Rik	Sp5_ChIP	1	unique_to_Sp5_ChIP
310	2410004P03Rik	Tbxt ChIP_Cdx2_ChIP	2	shared_Tbxt ChIP_Cdx2_ChIP
311	2410012E07Rik	Sp5_ChIP	1	unique_to_Sp5_ChIP
312	2410016O06Rik	Tbxt ChIP	1	unique_to_Tbxt ChIP
313	2410018L13Rik	Sp5_ChIP	1	unique_to_Sp5_ChIP
314	2410088K16Rik	Sp5_ChIP	1	unique_to_Sp5_ChIP
315	2410089E03Rik	Tbxt ChIP	1	unique_to_Tbxt ChIP
316	2410131K14Rik	Tbxt ChIP_Sp8_ChIP_Sp5_ChIP	3	shared_Tbxt ChIP_Sp8_ChIP_Sp5_ChIP
317	2410137M14Rik	Tbxt ChIP_Sp5_ChIP	2	shared_Tbxt ChIP_Sp5_ChIP
318	2410141K09Rik	Sp8_ChIP_Sp5_ChIP	2	shared_Sp8_ChIP_Sp5_ChIP
319	2500004C02Rik	Sp5_ChIP	1	unique_to_Sp5_ChIP
320	2510003B16Rik	Tbxt ChIP	1	unique_to_Tbxt ChIP
321	2510009E07Rik	Tbxt ChIP_Sp5_ChIP	2	shared_Tbxt ChIP_Sp5_ChIP
322	2610002J02Rik	Sp5_ChIP	1	unique_to_Sp5_ChIP
323	2610005L07Rik	Tbxt ChIP_Sp8_ChIP_Sp5_ChIP	3	shared_Tbxt ChIP_Sp8_ChIP_Sp5_ChIP
324	2610008E11Rik	Sp5_ChIP	1	unique_to_Sp5_ChIP
325	2610016A17Rik	Tbxt ChIP	1	unique_to_Tbxt ChIP
326	2610020C07Rik	Sp5_ChIP	1	unique_to_Sp5_ChIP
327	2610028E06Rik	Tbxt ChIP_Sp5_ChIP	2	shared_Tbxt ChIP_Sp5_ChIP
328	2610034M16Rik	Cdx2_ChIP_Sp5_ChIP	2	shared_Cdx2_ChIP_Sp5_ChIP
329	2610035D17Rik	Tbxt ChIP_Sp5_ChIP	2	shared_Tbxt ChIP_Sp5_ChIP
330	2610035F20Rik	Tbxt ChIP_Sp5_ChIP	2	shared_Tbxt ChIP_Sp5_ChIP
331	2610100L16Rik	Sp5_ChIP	1	unique_to_Sp5_ChIP
332	2610203C20Rik	Sp5_ChIP	1	unique_to_Sp5_ChIP
333	2610203C22Rik	Tbxt ChIP	1	unique_to_Tbxt ChIP
334	2610206C17Rik	Tbxt ChIP	1	unique_to_Tbxt ChIP
335	2610301B20Rik	Tbxt ChIP_Cdx2_ChIP_Sp5_ChIP	3	shared_Tbxt ChIP_Cdx2_ChIP_Sp5_ChIP
336	2610303G11Rik	Cdx2_ChIP	1	unique_to_Cdx2_ChIP
337	2610305D13Rik	Sp8_ChIP_Sp5_ChIP	2	shared_Sp8_ChIP_Sp5_ChIP
338	2610307P16Rik	Tbxt ChIP	1	unique_to_Tbxt ChIP
339	2610316D01Rik	Tbxt ChIP_Sp5_ChIP	2	shared_Tbxt ChIP_Sp5_ChIP
340	2610528J11Rik	Sp8_ChIP_Sp5_ChIP	2	shared_Sp8_ChIP_Sp5_ChIP
341	2700029M09Rik	Cdx2_ChIP	1	unique_to_Cdx2_ChIP
342	2700046A07Rik	Sp8_ChIP_Sp5_ChIP	2	shared_Sp8_ChIP_Sp5_ChIP
343	2700049A03Rik	Tbxt ChIP	1	unique_to_Tbxt ChIP
344	2700054A10Rik	Tbxt ChIP_Sp5_ChIP	2	shared_Tbxt ChIP_Sp5_ChIP
345	2700062C07Rik	Sp5_ChIP	1	unique_to_Sp5_ChIP
346	2700069I18Rik	Tbxt ChIP	1	unique_to_Tbxt ChIP
347	2700070H01Rik	Tbxt ChIP	1	unique_to_Tbxt ChIP
348	2700081O15Rik	Sp5_ChIP	1	unique_to_Sp5_ChIP
349	2700089I24Rik	Tbxt ChIP_Sp5_ChIP	2	shared_Tbxt ChIP_Sp5_ChIP
350	2810001G20Rik	Tbxt ChIP	1	unique_to_Tbxt ChIP
351	2810004N23Rik	Tbxt ChIP	1	unique_to_Tbxt ChIP
352	2810007J24Rik	Sp5_ChIP	1	unique_to_Sp5_ChIP
353	2810008D09Rik	Sp5_ChIP	1	unique_to_Sp5_ChIP
354	2810011L19Rik	Sp5_ChIP	1	unique_to_Sp5_ChIP
355	2810025M15Rik	Cdx2_ChIP	1	unique_to_Cdx2_ChIP
356	2810029C07Rik	Tbxt ChIP	1	unique_to_Tbxt ChIP
357	2810032G03Rik	Tbxt ChIP_Sp5_ChIP	2	shared_Tbxt ChIP_Sp5_ChIP
358	2810403A07Rik	Tbxt ChIP_Cdx2_ChIP	2	shared_Tbxt ChIP_Cdx2_ChIP
359	2810405F15Rik	Tbxt ChIP_Sp5_ChIP	2	shared_Tbxt ChIP_Sp5_ChIP
360	2810407A14Rik	Cdx2_ChIP	1	unique_to_Cdx2_ChIP
361	2810408A11Rik	Tbxt ChIP	1	unique_to_Tbxt ChIP
362	2810408I11Rik	Sp5_ChIP	1	unique_to_Sp5_ChIP
363	2810417H13Rik	Cdx2_ChIP	1	unique_to_Cdx2_ChIP
364	2810428I15Rik	Sp5_ChIP	1	unique_to_Sp5_ChIP
365	2810442N19Rik	Tbxt ChIP	1	unique_to_Tbxt ChIP
366	2810468N07Rik	Sp5_ChIP	1	unique_to_Sp5_ChIP
367	2810474O19Rik	Tbxt ChIP_Sp8_ChIP_Sp5_ChIP	3	shared_Tbxt ChIP_Sp8_ChIP_Sp5_ChIP
368	2900005J15Rik	Tbxt ChIP	1	unique_to_Tbxt ChIP
369	2900008C10Rik	Sp5_ChIP	1	unique_to_Sp5_ChIP
370	2900009J06Rik	Tbxt ChIP_Sp5_ChIP	2	shared_Tbxt ChIP_Sp5_ChIP
371	2900011O08Rik	Tbxt ChIP	1	unique_to_Tbxt ChIP
372	2900026A02Rik	Tbxt ChIP_Cdx2_ChIP_Sp8_ChIP_Sp5_ChIP	4	shared_Tbxt ChIP_Cdx2_ChIP_Sp8_ChIP_Sp5_ChIP
373	2900041M22Rik	Sp8_ChIP_Sp5_ChIP	2	shared_Sp8_ChIP_Sp5_ChIP
374	2900052N01Rik	Tbxt ChIP	1	unique_to_Tbxt ChIP
375	2900057B20Rik	Sp8_ChIP_Sp5_ChIP	2	shared_Sp8_ChIP_Sp5_ChIP
376	2900060B14Rik	Sp5_ChIP	1	unique_to_Sp5_ChIP
377	2900079G21Rik	Tbxt ChIP	1	unique_to_Tbxt ChIP
378	2900092D14Rik	Sp5_ChIP	1	unique_to_Sp5_ChIP
379	2900097C17Rik	Sp5_ChIP	1	unique_to_Sp5_ChIP
380	3010026O09Rik	Sp5_ChIP	1	unique_to_Sp5_ChIP
381	3010033K07Rik	Sp5_ChIP	1	unique_to_Sp5_ChIP
382	3100002H09Rik	Cdx2_ChIP	1	unique_to_Cdx2_ChIP
383	3100003L05Rik	Tbxt ChIP_Sp5_ChIP	2	shared_Tbxt ChIP_Sp5_ChIP
384	3110007F17Rik	Sp5_ChIP	1	unique_to_Sp5_ChIP
385	3110009F21Rik	Sp5_ChIP	1	unique_to_Sp5_ChIP
386	3110015C05Rik	Sp5_ChIP	1	unique_to_Sp5_ChIP
387	3110018I06Rik	Cdx2_ChIP	1	unique_to_Cdx2_ChIP
388	3110021A11Rik	Tbxt ChIP	1	unique_to_Tbxt ChIP
389	3110039I08Rik	Sp5_ChIP	1	unique_to_Sp5_ChIP
390	3110039M20Rik	Cdx2_ChIP	1	unique_to_Cdx2_ChIP
391	3110043O21Rik	Tbxt ChIP	1	unique_to_Tbxt ChIP
392	3110045C21Rik	Tbxt ChIP	1	unique_to_Tbxt ChIP
393	3110062M04Rik	Cdx2_ChIP	1	unique_to_Cdx2_ChIP
394	3110079O15Rik	Tbxt ChIP_Cdx2_ChIP_Sp5_ChIP	3	shared_Tbxt ChIP_Cdx2_ChIP_Sp5_ChIP
395	3200001D21Rik	Sp5_ChIP	1	unique_to_Sp5_ChIP
396	3300005D01Rik	Tbxt ChIP_Sp5_ChIP	2	shared_Tbxt ChIP_Sp5_ChIP
397	3632451O06Rik	Tbxt ChIP_Cdx2_ChIP	2	shared_Tbxt ChIP_Cdx2_ChIP
398	3632454L22Rik	Sp5_ChIP	1	unique_to_Sp5_ChIP
399	3830406C13Rik	Cdx2_ChIP_Sp5_ChIP	2	shared_Cdx2_ChIP_Sp5_ChIP
400	3830408C21Rik	Cdx2_ChIP_Sp5_ChIP	2	shared_Cdx2_ChIP_Sp5_ChIP
401	3930402G23Rik	Tbxt ChIP_Cdx2_ChIP_Sp8_ChIP_Sp5_ChIP	4	shared_Tbxt ChIP_Cdx2_ChIP_Sp8_ChIP_Sp5_ChIP
402	4632404H12Rik	Tbxt ChIP_Cdx2_ChIP	2	shared_Tbxt ChIP_Cdx2_ChIP
403	4632428C04Rik	Tbxt ChIP	1	unique_to_Tbxt ChIP
404	4632428N05Rik	Cdx2_ChIP	1	unique_to_Cdx2_ChIP
405	4732416N19Rik	Sp5_ChIP	1	unique_to_Sp5_ChIP
406	4732490B19Rik	Tbxt ChIP	1	unique_to_Tbxt ChIP
407	4833412C05Rik	Tbxt ChIP	1	unique_to_Tbxt ChIP
408	4833415N18Rik	Tbxt ChIP	1	unique_to_Tbxt ChIP
409	4833418N02Rik	Sp5_ChIP	1	unique_to_Sp5_ChIP
410	4833420G17Rik	Tbxt ChIP	1	unique_to_Tbxt ChIP
411	4833424O15Rik	Cdx2_ChIP	1	unique_to_Cdx2_ChIP
412	4833427F10Rik	Tbxt ChIP	1	unique_to_Tbxt ChIP
413	4833428L15Rik	Tbxt ChIP	1	unique_to_Tbxt ChIP
414	4921504E06Rik	Tbxt ChIP_Sp5_ChIP	2	shared_Tbxt ChIP_Sp5_ChIP
415	4921507P07Rik	Tbxt ChIP	1	unique_to_Tbxt ChIP
416	4921511C10Rik	Tbxt ChIP_Sp5_ChIP	2	shared_Tbxt ChIP_Sp5_ChIP
417	4921511C20Rik	Tbxt ChIP	1	unique_to_Tbxt ChIP
418	4921511H03Rik	Tbxt ChIP	1	unique_to_Tbxt ChIP
419	4921511I17Rik	Sp5_ChIP	1	unique_to_Sp5_ChIP
420	4921513I03Rik	Tbxt ChIP_Cdx2_ChIP_Sp5_ChIP	3	shared_Tbxt ChIP_Cdx2_ChIP_Sp5_ChIP
421	4921515E04Rik	Sp5_ChIP	1	unique_to_Sp5_ChIP
422	4921522P10Rik	Cdx2_ChIP	1	unique_to_Cdx2_ChIP
423	4921524J17Rik	Sp5_ChIP	1	unique_to_Sp5_ChIP
424	4921525O09Rik	Tbxt ChIP_Sp5_ChIP	2	shared_Tbxt ChIP_Sp5_ChIP
425	4921530L21Rik	Sp5_ChIP	1	unique_to_Sp5_ChIP
426	4921531P14Rik	Tbxt ChIP_Sp8_ChIP_Sp5_ChIP	3	shared_Tbxt ChIP_Sp8_ChIP_Sp5_ChIP
427	4921533I20Rik	Tbxt ChIP	1	unique_to_Tbxt ChIP
428	4921536K21Rik	Cdx2_ChIP_Sp5_ChIP	2	shared_Cdx2_ChIP_Sp5_ChIP
429	4921539E11Rik	Cdx2_ChIP	1	unique_to_Cdx2_ChIP
430	4922501L14Rik	Cdx2_ChIP_Sp5_ChIP	2	shared_Cdx2_ChIP_Sp5_ChIP
431	4922502B01Rik	Cdx2_ChIP	1	unique_to_Cdx2_ChIP
432	4922502H24Rik	Sp5_ChIP	1	unique_to_Sp5_ChIP
433	4922502N22Rik	Tbxt ChIP_Sp5_ChIP	2	shared_Tbxt ChIP_Sp5_ChIP
434	4922505E12Rik	Sp5_ChIP	1	unique_to_Sp5_ChIP
435	4930401C15Rik	Tbxt ChIP	1	unique_to_Tbxt ChIP
436	4930402F11Rik	Tbxt ChIP_Sp8_ChIP_Sp5_ChIP	3	shared_Tbxt ChIP_Sp8_ChIP_Sp5_ChIP
437	4930402H24Rik	Tbxt ChIP_Sp5_ChIP	2	shared_Tbxt ChIP_Sp5_ChIP
438	4930404A05Rik	Sp5_ChIP	1	unique_to_Sp5_ChIP
439	4930405A10Rik	Tbxt ChIP_Sp5_ChIP	2	shared_Tbxt ChIP_Sp5_ChIP
440	4930405A21Rik	Tbxt ChIP_Sp8_ChIP_Sp5_ChIP	3	shared_Tbxt ChIP_Sp8_ChIP_Sp5_ChIP
441	4930405D11Rik	Sp5_ChIP	1	unique_to_Sp5_ChIP
442	4930405J17Rik	Sp5_ChIP	1	unique_to_Sp5_ChIP
443	4930405L22Rik	Tbxt ChIP	1	unique_to_Tbxt ChIP
444	4930405O22Rik	Tbxt ChIP	1	unique_to_Tbxt ChIP
445	4930406D18Rik	Sp5_ChIP	1	unique_to_Sp5_ChIP
446	4930408O17Rik	Cdx2_ChIP	1	unique_to_Cdx2_ChIP
447	4930413E15Rik	Sp5_ChIP	1	unique_to_Sp5_ChIP
448	4930413F20Rik	Sp5_ChIP	1	unique_to_Sp5_ChIP
449	4930413G21Rik	Tbxt ChIP	1	unique_to_Tbxt ChIP
450	4930415F15Rik	Tbxt ChIP	1	unique_to_Tbxt ChIP
451	4930415L06Rik	Tbxt ChIP	1	unique_to_Tbxt ChIP
452	4930423M02Rik	Tbxt ChIP_Sp5_ChIP	2	shared_Tbxt ChIP_Sp5_ChIP
453	4930425L21Rik	Tbxt ChIP	1	unique_to_Tbxt ChIP
454	4930425O10Rik	Tbxt ChIP_Sp5_ChIP	2	shared_Tbxt ChIP_Sp5_ChIP
455	4930426D05Rik	Sp5_ChIP	1	unique_to_Sp5_ChIP
456	4930427A07Rik	Tbxt ChIP	1	unique_to_Tbxt ChIP
457	4930428D20Rik	Tbxt ChIP	1	unique_to_Tbxt ChIP
458	4930428G15Rik	Tbxt ChIP_Sp8_ChIP_Sp5_ChIP	3	shared_Tbxt ChIP_Sp8_ChIP_Sp5_ChIP
459	4930429D17Rik	Tbxt ChIP	1	unique_to_Tbxt ChIP
460	4930430F21Rik	Tbxt ChIP_Sp5_ChIP	2	shared_Tbxt ChIP_Sp5_ChIP
461	4930431F12Rik	Tbxt ChIP_Sp5_ChIP	2	shared_Tbxt ChIP_Sp5_ChIP
462	4930432J09Rik	Tbxt ChIP	1	unique_to_Tbxt ChIP
463	4930432M17Rik	Cdx2_ChIP	1	unique_to_Cdx2_ChIP
464	4930433B08Rik	Tbxt ChIP	1	unique_to_Tbxt ChIP
465	4930433N12Rik	Sp5_ChIP	1	unique_to_Sp5_ChIP
466	4930434J06Rik	Sp5_ChIP	1	unique_to_Sp5_ChIP
467	4930438E09Rik	Tbxt ChIP	1	unique_to_Tbxt ChIP
468	4930440C22Rik	Tbxt ChIP_Sp5_ChIP	2	shared_Tbxt ChIP_Sp5_ChIP
469	4930440I19Rik	Sp5_ChIP	1	unique_to_Sp5_ChIP
470	4930441H08Rik	Tbxt ChIP	1	unique_to_Tbxt ChIP
471	4930441J16Rik	Tbxt ChIP	1	unique_to_Tbxt ChIP
472	4930444F02Rik	Sp5_ChIP	1	unique_to_Sp5_ChIP
473	4930444M15Rik	Sp5_ChIP	1	unique_to_Sp5_ChIP
474	4930445N18Rik	Tbxt ChIP	1	unique_to_Tbxt ChIP
475	4930447A16Rik	Tbxt ChIP_Sp5_ChIP	2	shared_Tbxt ChIP_Sp5_ChIP
476	4930447F24Rik	Tbxt ChIP	1	unique_to_Tbxt ChIP
477	4930447J18Rik	Tbxt ChIP_Sp5_ChIP	2	shared_Tbxt ChIP_Sp5_ChIP
478	4930447N08Rik	Sp5_ChIP	1	unique_to_Sp5_ChIP
479	4930448I06Rik	Tbxt ChIP_Sp5_ChIP	2	shared_Tbxt ChIP_Sp5_ChIP
480	4930448I18Rik	Sp5_ChIP	1	unique_to_Sp5_ChIP
481	4930449A18Rik	Cdx2_ChIP	1	unique_to_Cdx2_ChIP
482	4930449E01Rik	Tbxt ChIP_Cdx2_ChIP	2	shared_Tbxt ChIP_Cdx2_ChIP
483	4930449E18Rik	Sp5_ChIP	1	unique_to_Sp5_ChIP
484	4930452A19Rik	Tbxt ChIP_Sp5_ChIP	2	shared_Tbxt ChIP_Sp5_ChIP
485	4930452B06Rik	Cdx2_ChIP	1	unique_to_Cdx2_ChIP
486	4930452N14Rik	Sp5_ChIP	1	unique_to_Sp5_ChIP
487	4930453L07Rik	Sp5_ChIP	1	unique_to_Sp5_ChIP
488	4930455B14Rik	Tbxt ChIP_Sp8_ChIP_Sp5_ChIP	3	shared_Tbxt ChIP_Sp8_ChIP_Sp5_ChIP
489	4930455H04Rik	Tbxt ChIP_Sp5_ChIP	2	shared_Tbxt ChIP_Sp5_ChIP
490	4930455J16Rik	Sp5_ChIP	1	unique_to_Sp5_ChIP
491	4930459C07Rik	Tbxt ChIP	1	unique_to_Tbxt ChIP
492	4930459L07Rik	Tbxt ChIP_Sp5_ChIP	2	shared_Tbxt ChIP_Sp5_ChIP
493	4930465K10Rik	Tbxt ChIP	1	unique_to_Tbxt ChIP
494	4930465M20Rik	Tbxt ChIP_Sp5_ChIP	2	shared_Tbxt ChIP_Sp5_ChIP
495	4930467E23Rik	Sp5_ChIP	1	unique_to_Sp5_ChIP
496	4930467K11Rik	Tbxt ChIP	1	unique_to_Tbxt ChIP
497	4930470P17Rik	Tbxt ChIP_Cdx2_ChIP	2	shared_Tbxt ChIP_Cdx2_ChIP
498	4930471G03Rik	Tbxt ChIP	1	unique_to_Tbxt ChIP
499	4930474G06Rik	Tbxt ChIP_Sp5_ChIP	2	shared_Tbxt ChIP_Sp5_ChIP
500	4930474H20Rik	Sp8_ChIP_Sp5_ChIP	2	shared_Sp8_ChIP_Sp5_ChIP
501	4930474M22Rik	Tbxt ChIP_Sp5_ChIP	2	shared_Tbxt ChIP_Sp5_ChIP
502	4930474N05Rik	Tbxt ChIP_Cdx2_ChIP_Sp5_ChIP	3	shared_Tbxt ChIP_Cdx2_ChIP_Sp5_ChIP
503	4930478L05Rik	Sp5_ChIP	1	unique_to_Sp5_ChIP
504	4930478P22Rik	Sp5_ChIP	1	unique_to_Sp5_ChIP
505	4930479D17Rik	Tbxt ChIP_Sp5_ChIP	2	shared_Tbxt ChIP_Sp5_ChIP
506	4930480K15Rik	Tbxt ChIP_Sp5_ChIP	2	shared_Tbxt ChIP_Sp5_ChIP
507	4930480M12Rik	Sp8_ChIP_Sp5_ChIP	2	shared_Sp8_ChIP_Sp5_ChIP
508	4930482G09Rik	Tbxt ChIP	1	unique_to_Tbxt ChIP
509	4930483O08Rik	Tbxt ChIP_Sp5_ChIP	2	shared_Tbxt ChIP_Sp5_ChIP
510	4930486F22Rik	Sp5_ChIP	1	unique_to_Sp5_ChIP
511	4930487D11Rik	Tbxt ChIP	1	unique_to_Tbxt ChIP
512	4930487H11Rik	Tbxt ChIP	1	unique_to_Tbxt ChIP
513	4930500F04Rik	Tbxt ChIP_Sp5_ChIP	2	shared_Tbxt ChIP_Sp5_ChIP
514	4930500L23Rik	Tbxt ChIP_Sp5_ChIP	2	shared_Tbxt ChIP_Sp5_ChIP
515	4930502E18Rik	Sp5_ChIP	1	unique_to_Sp5_ChIP
516	4930503E24Rik	Tbxt ChIP_Sp5_ChIP	2	shared_Tbxt ChIP_Sp5_ChIP
517	4930503F20Rik	Tbxt ChIP	1	unique_to_Tbxt ChIP
518	4930503O07Rik	Tbxt ChIP_Sp5_ChIP	2	shared_Tbxt ChIP_Sp5_ChIP
519	4930505G20Rik	Tbxt ChIP_Sp5_ChIP	2	shared_Tbxt ChIP_Sp5_ChIP
520	4930505K14Rik	Tbxt ChIP	1	unique_to_Tbxt ChIP
521	4930506A18Rik	Tbxt ChIP	1	unique_to_Tbxt ChIP
522	4930511A08Rik	Tbxt ChIP	1	unique_to_Tbxt ChIP
523	4930511E03Rik	Tbxt ChIP_Sp5_ChIP	2	shared_Tbxt ChIP_Sp5_ChIP
524	4930511M06Rik	Tbxt ChIP	1	unique_to_Tbxt ChIP
525	4930513D17Rik	Tbxt ChIP	1	unique_to_Tbxt ChIP
526	4930515G16Rik	Tbxt ChIP_Sp5_ChIP	2	shared_Tbxt ChIP_Sp5_ChIP
527	4930515L03Rik	Tbxt ChIP	1	unique_to_Tbxt ChIP
528	4930517M08Rik	Tbxt ChIP	1	unique_to_Tbxt ChIP
529	4930521E06Rik	Sp5_ChIP	1	unique_to_Sp5_ChIP
530	4930522H14Rik	Sp5_ChIP	1	unique_to_Sp5_ChIP
531	4930522L14Rik	Cdx2_ChIP	1	unique_to_Cdx2_ChIP
532	4930522O17Rik	Tbxt ChIP	1	unique_to_Tbxt ChIP
533	4930523C07Rik	Tbxt ChIP_Sp5_ChIP	2	shared_Tbxt ChIP_Sp5_ChIP
534	4930524B15Rik	Sp5_ChIP	1	unique_to_Sp5_ChIP
535	4930524C18Rik	Tbxt ChIP_Sp8_ChIP_Sp5_ChIP	3	shared_Tbxt ChIP_Sp8_ChIP_Sp5_ChIP
536	4930524O05Rik	Tbxt ChIP_Sp5_ChIP	2	shared_Tbxt ChIP_Sp5_ChIP
537	4930526I15Rik	Tbxt ChIP	1	unique_to_Tbxt ChIP
538	4930527F14Rik	Tbxt ChIP_Sp5_ChIP	2	shared_Tbxt ChIP_Sp5_ChIP
539	4930528D03Rik	Sp5_ChIP	1	unique_to_Sp5_ChIP
540	4930528P14Rik	Tbxt ChIP	1	unique_to_Tbxt ChIP
541	4930529K09Rik	Tbxt ChIP_Sp5_ChIP	2	shared_Tbxt ChIP_Sp5_ChIP
542	4930533L02Rik	Cdx2_ChIP	1	unique_to_Cdx2_ChIP
543	4930538K18Rik	Sp5_ChIP	1	unique_to_Sp5_ChIP
544	4930539E08Rik	Tbxt ChIP	1	unique_to_Tbxt ChIP
545	4930539J05Rik	Sp5_ChIP	1	unique_to_Sp5_ChIP
546	4930539M17Rik	Tbxt ChIP_Sp5_ChIP	2	shared_Tbxt ChIP_Sp5_ChIP
547	4930542C21Rik	Tbxt ChIP_Sp5_ChIP	2	shared_Tbxt ChIP_Sp5_ChIP
548	4930542D17Rik	Tbxt ChIP	1	unique_to_Tbxt ChIP
549	4930543N07Rik	Tbxt ChIP	1	unique_to_Tbxt ChIP
550	4930544D05Rik	Sp5_ChIP	1	unique_to_Sp5_ChIP
551	4930544G11Rik	Tbxt ChIP	1	unique_to_Tbxt ChIP
552	4930544M13Rik	Sp5_ChIP	1	unique_to_Sp5_ChIP
553	4930545E07Rik	Tbxt ChIP	1	unique_to_Tbxt ChIP
554	4930545H06Rik	Sp5_ChIP	1	unique_to_Sp5_ChIP
555	4930545L23Rik	Sp5_ChIP	1	unique_to_Sp5_ChIP
556	4930546C10Rik	Tbxt ChIP_Cdx2_ChIP_Sp5_ChIP	3	shared_Tbxt ChIP_Cdx2_ChIP_Sp5_ChIP
557	4930546K05Rik	Sp5_ChIP	1	unique_to_Sp5_ChIP
558	4930547C10Rik	Sp5_ChIP	1	unique_to_Sp5_ChIP
559	4930547E14Rik	Tbxt ChIP	1	unique_to_Tbxt ChIP
560	4930548G14Rik	Tbxt ChIP_Cdx2_ChIP_Sp8_ChIP_Sp5_ChIP	4	shared_Tbxt ChIP_Cdx2_ChIP_Sp8_ChIP_Sp5_ChIP
561	4930548J01Rik	Tbxt ChIP	1	unique_to_Tbxt ChIP
562	4930548K13Rik	Tbxt ChIP_Sp5_ChIP	2	shared_Tbxt ChIP_Sp5_ChIP
563	4930550C17Rik	Tbxt ChIP	1	unique_to_Tbxt ChIP
564	4930550L24Rik	Tbxt ChIP_Cdx2_ChIP_Sp5_ChIP	3	shared_Tbxt ChIP_Cdx2_ChIP_Sp5_ChIP
565	4930552P12Rik	Tbxt ChIP_Sp5_ChIP	2	shared_Tbxt ChIP_Sp5_ChIP
566	4930553C11Rik	Tbxt ChIP	1	unique_to_Tbxt ChIP
567	4930553E22Rik	Tbxt ChIP_Sp5_ChIP	2	shared_Tbxt ChIP_Sp5_ChIP
568	4930554C24Rik	Sp5_ChIP	1	unique_to_Sp5_ChIP
569	4930555F03Rik	Cdx2_ChIP	1	unique_to_Cdx2_ChIP
570	4930555G01Rik	Sp5_ChIP	1	unique_to_Sp5_ChIP
571	4930555G21Rik	Tbxt ChIP	1	unique_to_Tbxt ChIP
572	4930556G01Rik	Sp5_ChIP	1	unique_to_Sp5_ChIP
573	4930556L07Rik	Tbxt ChIP	1	unique_to_Tbxt ChIP
574	4930556M19Rik	Tbxt ChIP_Sp5_ChIP	2	shared_Tbxt ChIP_Sp5_ChIP
575	4930556N09Rik	Tbxt ChIP	1	unique_to_Tbxt ChIP
576	4930557J02Rik	Sp5_ChIP	1	unique_to_Sp5_ChIP
577	4930558G05Rik	Tbxt ChIP	1	unique_to_Tbxt ChIP
578	4930558J18Rik	Tbxt ChIP_Sp5_ChIP	2	shared_Tbxt ChIP_Sp5_ChIP
579	4930558K02Rik	Sp5_ChIP	1	unique_to_Sp5_ChIP
580	4930559C10Rik	Tbxt ChIP	1	unique_to_Tbxt ChIP
581	4930563F08Rik	Tbxt ChIP_Sp5_ChIP	2	shared_Tbxt ChIP_Sp5_ChIP
582	4930563H07Rik	Tbxt ChIP	1	unique_to_Tbxt ChIP
583	4930563M20Rik	Tbxt ChIP	1	unique_to_Tbxt ChIP
584	4930564C03Rik	Tbxt ChIP_Sp5_ChIP	2	shared_Tbxt ChIP_Sp5_ChIP
585	4930564D02Rik	Tbxt ChIP	1	unique_to_Tbxt ChIP
586	4930565D16Rik	Sp5_ChIP	1	unique_to_Sp5_ChIP
587	4930567J20Rik	Sp5_ChIP	1	unique_to_Sp5_ChIP
588	4930567K12Rik	Tbxt ChIP	1	unique_to_Tbxt ChIP
589	4930567K20Rik	Tbxt ChIP_Sp5_ChIP	2	shared_Tbxt ChIP_Sp5_ChIP
590	4930568E12Rik	Tbxt ChIP_Sp5_ChIP	2	shared_Tbxt ChIP_Sp5_ChIP
591	4930569F06Rik	Cdx2_ChIP	1	unique_to_Cdx2_ChIP
592	4930570N19Rik	Cdx2_ChIP	1	unique_to_Cdx2_ChIP
593	4930571K23Rik	Sp5_ChIP	1	unique_to_Sp5_ChIP
594	4930572K03Rik	Sp5_ChIP	1	unique_to_Sp5_ChIP
595	4930572O13Rik	Tbxt ChIP_Sp5_ChIP	2	shared_Tbxt ChIP_Sp5_ChIP
596	4930573O16Rik	Sp5_ChIP	1	unique_to_Sp5_ChIP
597	4930577N17Rik	Sp5_ChIP	1	unique_to_Sp5_ChIP
598	4930578M01Rik	Tbxt ChIP	1	unique_to_Tbxt ChIP
599	4930579F01Rik	Sp5_ChIP	1	unique_to_Sp5_ChIP
600	4930579H20Rik	Tbxt ChIP	1	unique_to_Tbxt ChIP
601	4930579P08Rik	Tbxt ChIP	1	unique_to_Tbxt ChIP
602	4930581F22Rik	Tbxt ChIP_Sp5_ChIP	2	shared_Tbxt ChIP_Sp5_ChIP
603	4930583I09Rik	Cdx2_ChIP	1	unique_to_Cdx2_ChIP
604	4930583K01Rik	Tbxt ChIP_Sp8_ChIP_Sp5_ChIP	3	shared_Tbxt ChIP_Sp8_ChIP_Sp5_ChIP
605	4930584F24Rik	Tbxt ChIP_Cdx2_ChIP	2	shared_Tbxt ChIP_Cdx2_ChIP
606	4930590L20Rik	Tbxt ChIP	1	unique_to_Tbxt ChIP
607	4930591A17Rik	Tbxt ChIP_Sp5_ChIP	2	shared_Tbxt ChIP_Sp5_ChIP
608	4930591E09Rik	Tbxt ChIP	1	unique_to_Tbxt ChIP
609	4930592I03Rik	Tbxt ChIP_Sp5_ChIP	2	shared_Tbxt ChIP_Sp5_ChIP
610	4930594C11Rik	Sp5_ChIP	1	unique_to_Sp5_ChIP
611	4930595M18Rik	Sp5_ChIP	1	unique_to_Sp5_ChIP
612	4930596I21Rik	Tbxt ChIP	1	unique_to_Tbxt ChIP
613	4931403E22Rik	Tbxt ChIP	1	unique_to_Tbxt ChIP
614	4931406H21Rik	Sp5_ChIP	1	unique_to_Sp5_ChIP
615	4931408C20Rik	Sp5_ChIP	1	unique_to_Sp5_ChIP
616	4931419H13Rik	Tbxt ChIP	1	unique_to_Tbxt ChIP
617	4931420L22Rik	Tbxt ChIP	1	unique_to_Tbxt ChIP
618	4931428F04Rik	Tbxt ChIP_Sp5_ChIP	2	shared_Tbxt ChIP_Sp5_ChIP
619	4931429I11Rik	Cdx2_ChIP	1	unique_to_Cdx2_ChIP
620	4931429L15Rik	Tbxt ChIP_Cdx2_ChIP	2	shared_Tbxt ChIP_Cdx2_ChIP
621	4931429P17Rik	Cdx2_ChIP_Sp5_ChIP	2	shared_Cdx2_ChIP_Sp5_ChIP
622	4931440F15Rik	Tbxt ChIP	1	unique_to_Tbxt ChIP
623	4931440J10Rik	Tbxt ChIP	1	unique_to_Tbxt ChIP
624	4931440P22Rik	Tbxt ChIP	1	unique_to_Tbxt ChIP
625	4932411N23Rik	Tbxt ChIP	1	unique_to_Tbxt ChIP
626	4932412D23Rik	Sp5_ChIP	1	unique_to_Sp5_ChIP
627	4932413F04Rik	Tbxt ChIP	1	unique_to_Tbxt ChIP
628	4932414N04Rik	Tbxt ChIP	1	unique_to_Tbxt ChIP
629	4932416K20Rik	Sp5_ChIP	1	unique_to_Sp5_ChIP
630	4932429P05Rik	Tbxt ChIP	1	unique_to_Tbxt ChIP
631	4932435O22Rik	Tbxt ChIP_Sp5_ChIP	2	shared_Tbxt ChIP_Sp5_ChIP
632	4932438A13Rik	Tbxt ChIP	1	unique_to_Tbxt ChIP
633	4932438H23Rik	Tbxt ChIP_Sp5_ChIP	2	shared_Tbxt ChIP_Sp5_ChIP
634	4932441J04Rik	Tbxt ChIP_Sp5_ChIP	2	shared_Tbxt ChIP_Sp5_ChIP
635	4932443I19Rik	Cdx2_ChIP	1	unique_to_Cdx2_ChIP
636	4933400C23Rik	Tbxt ChIP	1	unique_to_Tbxt ChIP
637	4933400F21Rik	Tbxt ChIP	1	unique_to_Tbxt ChIP
638	4933400L20Rik	Tbxt ChIP	1	unique_to_Tbxt ChIP
639	4933401D09Rik	Sp5_ChIP	1	unique_to_Sp5_ChIP
640	4933401H06Rik	Sp5_ChIP	1	unique_to_Sp5_ChIP
641	4933402C06Rik	Tbxt ChIP_Sp5_ChIP	2	shared_Tbxt ChIP_Sp5_ChIP
642	4933402E13Rik	Sp5_ChIP	1	unique_to_Sp5_ChIP
643	4933402J07Rik	Cdx2_ChIP_Sp5_ChIP	2	shared_Cdx2_ChIP_Sp5_ChIP
644	4933402J10Rik	Tbxt ChIP_Sp5_ChIP	2	shared_Tbxt ChIP_Sp5_ChIP
645	4933402J15Rik	Tbxt ChIP_Sp8_ChIP_Sp5_ChIP	3	shared_Tbxt ChIP_Sp8_ChIP_Sp5_ChIP
646	4933402N22Rik	Tbxt ChIP	1	unique_to_Tbxt ChIP
647	4933404K13Rik	Tbxt ChIP	1	unique_to_Tbxt ChIP
648	4933405E24Rik	Sp5_ChIP	1	unique_to_Sp5_ChIP
649	4933406D12Rik	Sp5_ChIP	1	unique_to_Sp5_ChIP
650	4933406F09Rik	Sp8_ChIP_Sp5_ChIP	2	shared_Sp8_ChIP_Sp5_ChIP
651	4933406G16Rik	Tbxt ChIP_Sp5_ChIP	2	shared_Tbxt ChIP_Sp5_ChIP
652	4933406K04Rik	Tbxt ChIP_Sp5_ChIP	2	shared_Tbxt ChIP_Sp5_ChIP
653	4933406M09Rik	Tbxt ChIP	1	unique_to_Tbxt ChIP
654	4933407E24Rik	Tbxt ChIP	1	unique_to_Tbxt ChIP
655	4933407G14Rik	Tbxt ChIP	1	unique_to_Tbxt ChIP
656	4933407K13Rik	Tbxt ChIP	1	unique_to_Tbxt ChIP
657	4933407L21Rik	Tbxt ChIP	1	unique_to_Tbxt ChIP
658	4933408N05Rik	Tbxt ChIP	1	unique_to_Tbxt ChIP
659	4933411E08Rik	Tbxt ChIP_Sp8_ChIP_Sp5_ChIP	3	shared_Tbxt ChIP_Sp8_ChIP_Sp5_ChIP
660	4933411G06Rik	Tbxt ChIP_Sp5_ChIP	2	shared_Tbxt ChIP_Sp5_ChIP
661	4933411G11Rik	Cdx2_ChIP	1	unique_to_Cdx2_ChIP
662	4933412E24Rik	Tbxt ChIP_Cdx2_ChIP_Sp5_ChIP	3	shared_Tbxt ChIP_Cdx2_ChIP_Sp5_ChIP
663	4933412O06Rik	Tbxt ChIP	1	unique_to_Tbxt ChIP
664	4933413J09Rik	Tbxt ChIP	1	unique_to_Tbxt ChIP
665	4933415F23Rik	Cdx2_ChIP_Sp5_ChIP	2	shared_Cdx2_ChIP_Sp5_ChIP
666	4933416C03Rik	Tbxt ChIP	1	unique_to_Tbxt ChIP
667	4933416E03Rik	Tbxt ChIP_Sp5_ChIP	2	shared_Tbxt ChIP_Sp5_ChIP
668	4933416M06Rik	Tbxt ChIP	1	unique_to_Tbxt ChIP
669	4933416M07Rik	Sp5_ChIP	1	unique_to_Sp5_ChIP
670	4933417D19Rik	Tbxt ChIP_Sp5_ChIP	2	shared_Tbxt ChIP_Sp5_ChIP
671	4933417E11Rik	Tbxt ChIP	1	unique_to_Tbxt ChIP
672	4933421I07Rik	Sp5_ChIP	1	unique_to_Sp5_ChIP
673	4933422A05Rik	Tbxt ChIP	1	unique_to_Tbxt ChIP
674	4933424G05Rik	Tbxt ChIP_Sp5_ChIP	2	shared_Tbxt ChIP_Sp5_ChIP
675	4933424G06Rik	Sp5_ChIP	1	unique_to_Sp5_ChIP
676	4933425B07Rik	Sp5_ChIP	1	unique_to_Sp5_ChIP
677	4933427D06Rik	Tbxt ChIP_Sp5_ChIP	2	shared_Tbxt ChIP_Sp5_ChIP
678	4933427E13Rik	Tbxt ChIP_Sp8_ChIP_Sp5_ChIP	3	shared_Tbxt ChIP_Sp8_ChIP_Sp5_ChIP
679	4933427I04Rik	Cdx2_ChIP	1	unique_to_Cdx2_ChIP
680	4933427I22Rik	Sp5_ChIP	1	unique_to_Sp5_ChIP
681	4933428C19Rik	Tbxt ChIP	1	unique_to_Tbxt ChIP
682	4933428G20Rik	Sp5_ChIP	1	unique_to_Sp5_ChIP
683	4933429K18Rik	Tbxt ChIP	1	unique_to_Tbxt ChIP
684	4933429O19Rik	Tbxt ChIP	1	unique_to_Tbxt ChIP
685	4933430H16Rik	Sp5_ChIP	1	unique_to_Sp5_ChIP
686	4933430M04Rik	Tbxt ChIP	1	unique_to_Tbxt ChIP
687	4933430N04Rik	Tbxt ChIP	1	unique_to_Tbxt ChIP
688	4933432G23Rik	Tbxt ChIP_Sp5_ChIP	2	shared_Tbxt ChIP_Sp5_ChIP
689	4933432K03Rik	Sp5_ChIP	1	unique_to_Sp5_ChIP
690	4933433F19Rik	Tbxt ChIP	1	unique_to_Tbxt ChIP
691	4933433H22Rik	Tbxt ChIP_Sp5_ChIP	2	shared_Tbxt ChIP_Sp5_ChIP
692	4933434I20Rik	Cdx2_ChIP	1	unique_to_Cdx2_ChIP
693	4933436C20Rik	Sp5_ChIP	1	unique_to_Sp5_ChIP
694	4933438B17Rik	Tbxt ChIP_Sp8_ChIP_Sp5_ChIP	3	shared_Tbxt ChIP_Sp8_ChIP_Sp5_ChIP
695	4933439C10Rik	Sp5_ChIP	1	unique_to_Sp5_ChIP
696	4933440J02Rik	Sp5_ChIP	1	unique_to_Sp5_ChIP
697	4933440M02Rik	Tbxt ChIP	1	unique_to_Tbxt ChIP
698	5031425E22Rik	Sp5_ChIP	1	unique_to_Sp5_ChIP
699	5031425F14Rik	Tbxt ChIP_Sp5_ChIP	2	shared_Tbxt ChIP_Sp5_ChIP
700	5031434C07Rik	Sp5_ChIP	1	unique_to_Sp5_ChIP
701	5031434O11Rik	Sp5_ChIP	1	unique_to_Sp5_ChIP
702	5031439G07Rik	Sp5_ChIP	1	unique_to_Sp5_ChIP
703	5033404E19Rik	Tbxt ChIP	1	unique_to_Tbxt ChIP
704	5033411D12Rik	Cdx2_ChIP_Sp5_ChIP	2	shared_Cdx2_ChIP_Sp5_ChIP
705	5033428I22Rik	Tbxt ChIP	1	unique_to_Tbxt ChIP
706	5330413P13Rik	Tbxt ChIP	1	unique_to_Tbxt ChIP
707	5330417C22Rik	Cdx2_ChIP_Sp5_ChIP	2	shared_Cdx2_ChIP_Sp5_ChIP
708	5330426P16Rik	Cdx2_ChIP_Sp5_ChIP	2	shared_Cdx2_ChIP_Sp5_ChIP
709	5330439B14Rik	Tbxt ChIP	1	unique_to_Tbxt ChIP
710	5430403G16Rik	Cdx2_ChIP	1	unique_to_Cdx2_ChIP
711	5430417L22Rik	Sp5_ChIP	1	unique_to_Sp5_ChIP
712	5430419D17Rik	Tbxt ChIP_Sp5_ChIP	2	shared_Tbxt ChIP_Sp5_ChIP
713	5430421F17Rik	Tbxt ChIP	1	unique_to_Tbxt ChIP
714	5430427O19Rik	Sp5_ChIP	1	unique_to_Sp5_ChIP
715	5430437J10Rik	Tbxt ChIP_Sp5_ChIP	2	shared_Tbxt ChIP_Sp5_ChIP
716	5430440P10Rik	Tbxt ChIP	1	unique_to_Tbxt ChIP
717	5530400C23Rik	Sp5_ChIP	1	unique_to_Sp5_ChIP
718	5530401A14Rik	Tbxt ChIP_Cdx2_ChIP_Sp5_ChIP	3	shared_Tbxt ChIP_Cdx2_ChIP_Sp5_ChIP
719	5730420D15Rik	Tbxt ChIP	1	unique_to_Tbxt ChIP
720	5730422E09Rik	Tbxt ChIP	1	unique_to_Tbxt ChIP
721	5730435O14Rik	Tbxt ChIP	1	unique_to_Tbxt ChIP
722	5730455P16Rik	Tbxt ChIP_Cdx2_ChIP_Sp5_ChIP	3	shared_Tbxt ChIP_Cdx2_ChIP_Sp5_ChIP
723	5730457N03Rik	Sp8_ChIP_Sp5_ChIP	2	shared_Sp8_ChIP_Sp5_ChIP
724	5730460C07Rik	Tbxt ChIP	1	unique_to_Tbxt ChIP
725	5730488B01Rik	Tbxt ChIP	1	unique_to_Tbxt ChIP
726	5730507C01Rik	Sp5_ChIP	1	unique_to_Sp5_ChIP
727	5730508B09Rik	Tbxt ChIP	1	unique_to_Tbxt ChIP
728	5730522E02Rik	Cdx2_ChIP	1	unique_to_Cdx2_ChIP
729	5730559C18Rik	Tbxt ChIP_Sp5_ChIP	2	shared_Tbxt ChIP_Sp5_ChIP
730	5730596B20Rik	Cdx2_ChIP	1	unique_to_Cdx2_ChIP
731	5830415F09Rik	Sp5_ChIP	1	unique_to_Sp5_ChIP
732	5830416I19Rik	Sp5_ChIP	1	unique_to_Sp5_ChIP
733	5830418K08Rik	Sp5_ChIP	1	unique_to_Sp5_ChIP
734	5830454E08Rik	Tbxt ChIP_Sp5_ChIP	2	shared_Tbxt ChIP_Sp5_ChIP
735	5930403L14Rik	Tbxt ChIP_Sp5_ChIP	2	shared_Tbxt ChIP_Sp5_ChIP
736	5930403N24Rik	Cdx2_ChIP	1	unique_to_Cdx2_ChIP
737	5930412G12Rik	Tbxt ChIP_Sp5_ChIP	2	shared_Tbxt ChIP_Sp5_ChIP
738	5930422O12Rik	Cdx2_ChIP	1	unique_to_Cdx2_ChIP
739	6030408B16Rik	Tbxt ChIP_Sp8_ChIP_Sp5_ChIP	3	shared_Tbxt ChIP_Sp8_ChIP_Sp5_ChIP
740	6030440G07Rik	Tbxt ChIP	1	unique_to_Tbxt ChIP
741	6030458C11Rik	Tbxt ChIP_Sp8_ChIP_Sp5_ChIP	3	shared_Tbxt ChIP_Sp8_ChIP_Sp5_ChIP
742	6030466F02Rik	Sp5_ChIP	1	unique_to_Sp5_ChIP
743	6030468B19Rik	Tbxt ChIP	1	unique_to_Tbxt ChIP
744	6030469F06Rik	Tbxt ChIP_Cdx2_ChIP	2	shared_Tbxt ChIP_Cdx2_ChIP
745	6030471H07Rik	Tbxt ChIP	1	unique_to_Tbxt ChIP
746	6030498E09Rik	Tbxt ChIP	1	unique_to_Tbxt ChIP
747	6330403A02Rik	Cdx2_ChIP_Sp5_ChIP	2	shared_Cdx2_ChIP_Sp5_ChIP
748	6330409D20Rik	Sp8_ChIP_Sp5_ChIP	2	shared_Sp8_ChIP_Sp5_ChIP
749	6330415B21Rik	Tbxt ChIP	1	unique_to_Tbxt ChIP
750	6330415G19Rik	Tbxt ChIP	1	unique_to_Tbxt ChIP
751	6430503K07Rik	Tbxt ChIP_Cdx2_ChIP_Sp5_ChIP	3	shared_Tbxt ChIP_Cdx2_ChIP_Sp5_ChIP
752	6430548M08Rik	Sp5_ChIP	1	unique_to_Sp5_ChIP
753	6430571L13Rik	Cdx2_ChIP	1	unique_to_Cdx2_ChIP
754	6430573F11Rik	Tbxt ChIP	1	unique_to_Tbxt ChIP
755	6430584L05Rik	Tbxt ChIP	1	unique_to_Tbxt ChIP
756	6430710C18Rik	Sp5_ChIP	1	unique_to_Sp5_ChIP
757	6530403H02Rik	Tbxt ChIP	1	unique_to_Tbxt ChIP
758	6530411M01Rik	Tbxt ChIP	1	unique_to_Tbxt ChIP
759	6720468P15Rik	Tbxt ChIP	1	unique_to_Tbxt ChIP
760	6720483E21Rik	Sp5_ChIP	1	unique_to_Sp5_ChIP
761	6720489N17Rik	Sp5_ChIP	1	unique_to_Sp5_ChIP
762	6820431F20Rik	Sp5_ChIP	1	unique_to_Sp5_ChIP
763	7420700N18Rik	Sp5_ChIP	1	unique_to_Sp5_ChIP
764	7420701I03Rik	Sp5_ChIP	1	unique_to_Sp5_ChIP
765	7530416G11Rik	Tbxt ChIP_Sp5_ChIP	2	shared_Tbxt ChIP_Sp5_ChIP
766	8030423F21Rik	Tbxt ChIP	1	unique_to_Tbxt ChIP
767	8030423J24Rik	Tbxt ChIP	1	unique_to_Tbxt ChIP
768	8030442B05Rik	Tbxt ChIP	1	unique_to_Tbxt ChIP
769	8030443G20Rik	Tbxt ChIP	1	unique_to_Tbxt ChIP
770	8430408G22Rik	Cdx2_ChIP	1	unique_to_Cdx2_ChIP
771	8430422H06Rik	Tbxt ChIP	1	unique_to_Tbxt ChIP
772	8430427H17Rik	Sp8_ChIP_Sp5_ChIP	2	shared_Sp8_ChIP_Sp5_ChIP
773	8430430B14Rik	Tbxt ChIP	1	unique_to_Tbxt ChIP
774	8430436N08Rik	Sp8_ChIP_Sp5_ChIP	2	shared_Sp8_ChIP_Sp5_ChIP
775	8430437L04Rik	Sp5_ChIP	1	unique_to_Sp5_ChIP
776	9030025P20Rik	Sp5_ChIP	1	unique_to_Sp5_ChIP
777	9030204H09Rik	Tbxt ChIP_Sp5_ChIP	2	shared_Tbxt ChIP_Sp5_ChIP
778	9030612E09Rik	Sp5_ChIP	1	unique_to_Sp5_ChIP
779	9030617O03Rik	Tbxt ChIP	1	unique_to_Tbxt ChIP
780	9130011E15Rik	Tbxt ChIP_Sp8_ChIP_Sp5_ChIP	3	shared_Tbxt ChIP_Sp8_ChIP_Sp5_ChIP
781	9130015L21Rik	Tbxt ChIP_Sp5_ChIP	2	shared_Tbxt ChIP_Sp5_ChIP
782	9130019P16Rik	Sp5_ChIP	1	unique_to_Sp5_ChIP
783	9130209A04Rik	Tbxt ChIP	1	unique_to_Tbxt ChIP
784	9130221F21Rik	Tbxt ChIP	1	unique_to_Tbxt ChIP
785	9130227L01Rik	Tbxt ChIP_Sp5_ChIP	2	shared_Tbxt ChIP_Sp5_ChIP
786	9130401M01Rik	Tbxt ChIP	1	unique_to_Tbxt ChIP
787	9130409I23Rik	Tbxt ChIP	1	unique_to_Tbxt ChIP
788	9130409J20Rik	Tbxt ChIP	1	unique_to_Tbxt ChIP
789	9230009I02Rik	Tbxt ChIP	1	unique_to_Tbxt ChIP
790	9230019H11Rik	Cdx2_ChIP	1	unique_to_Cdx2_ChIP
791	9230102K24Rik	Tbxt ChIP	1	unique_to_Tbxt ChIP
792	9230102O04Rik	Sp5_ChIP	1	unique_to_Sp5_ChIP
793	9230105E05Rik	Tbxt ChIP	1	unique_to_Tbxt ChIP
794	9230109A22Rik	Cdx2_ChIP	1	unique_to_Cdx2_ChIP
795	9230110C19Rik	Sp5_ChIP	1	unique_to_Sp5_ChIP
796	9230112D13Rik	Sp5_ChIP	1	unique_to_Sp5_ChIP
797	9230117E06Rik	Tbxt ChIP	1	unique_to_Tbxt ChIP
798	9330102E08Rik	Sp5_ChIP	1	unique_to_Sp5_ChIP
799	9330111N05Rik	Sp5_ChIP	1	unique_to_Sp5_ChIP
800	9330117O12Rik	Tbxt ChIP_Sp5_ChIP	2	shared_Tbxt ChIP_Sp5_ChIP
801	9330162B11Rik	Tbxt ChIP_Sp5_ChIP	2	shared_Tbxt ChIP_Sp5_ChIP
802	9330182L06Rik	Tbxt ChIP	1	unique_to_Tbxt ChIP
803	9430014N10Rik	Tbxt ChIP_Sp5_ChIP	2	shared_Tbxt ChIP_Sp5_ChIP
804	9430019J16Rik	Tbxt ChIP_Sp5_ChIP	2	shared_Tbxt ChIP_Sp5_ChIP
805	9430020K01Rik	Cdx2_ChIP_Sp5_ChIP	2	shared_Cdx2_ChIP_Sp5_ChIP
806	9430038I01Rik	Sp8_ChIP_Sp5_ChIP	2	shared_Sp8_ChIP_Sp5_ChIP
807	9430069I07Rik	Sp5_ChIP	1	unique_to_Sp5_ChIP
808	9430078K24Rik	Tbxt ChIP	1	unique_to_Tbxt ChIP
809	9430083A17Rik	Tbxt ChIP	1	unique_to_Tbxt ChIP
810	9530002B09Rik	Tbxt ChIP	1	unique_to_Tbxt ChIP
811	9530026F06Rik	Tbxt ChIP	1	unique_to_Tbxt ChIP
812	9530026P05Rik	Tbxt ChIP_Sp5_ChIP	2	shared_Tbxt ChIP_Sp5_ChIP
813	9530027J09Rik	Sp5_ChIP	1	unique_to_Sp5_ChIP
814	9530053A07Rik	Tbxt ChIP_Sp5_ChIP	2	shared_Tbxt ChIP_Sp5_ChIP
815	9530059O14Rik	Tbxt ChIP	1	unique_to_Tbxt ChIP
816	9530068E07Rik	Tbxt ChIP_Cdx2_ChIP_Sp5_ChIP	3	shared_Tbxt ChIP_Cdx2_ChIP_Sp5_ChIP
817	9530080O11Rik	Tbxt ChIP	1	unique_to_Tbxt ChIP
818	9530091C08Rik	Tbxt ChIP	1	unique_to_Tbxt ChIP
819	9630013A20Rik	Tbxt ChIP	1	unique_to_Tbxt ChIP
820	9630013K17Rik	Tbxt ChIP	1	unique_to_Tbxt ChIP
821	9630014M24Rik	Cdx2_ChIP	1	unique_to_Cdx2_ChIP
822	9630028H03Rik	Sp5_ChIP	1	unique_to_Sp5_ChIP
823	9630041A04Rik	Cdx2_ChIP	1	unique_to_Cdx2_ChIP
824	9830132P13Rik	Tbxt ChIP	1	unique_to_Tbxt ChIP
825	9930012K11Rik	Sp5_ChIP	1	unique_to_Sp5_ChIP
826	9930014A18Rik	Tbxt ChIP_Sp5_ChIP	2	shared_Tbxt ChIP_Sp5_ChIP
827	a	Sp5_ChIP	1	unique_to_Sp5_ChIP
828	A130050O07Rik	Cdx2_ChIP	1	unique_to_Cdx2_ChIP
829	A1bg	Cdx2_ChIP_Sp5_ChIP	2	shared_Cdx2_ChIP_Sp5_ChIP
830	A1cf	Tbxt ChIP	1	unique_to_Tbxt ChIP
831	A230009B12Rik	Tbxt ChIP	1	unique_to_Tbxt ChIP
832	A230028O05Rik	Tbxt ChIP_Sp5_ChIP	2	shared_Tbxt ChIP_Sp5_ChIP
833	A230050P20Rik	Cdx2_ChIP	1	unique_to_Cdx2_ChIP
834	A230056J06Rik	Tbxt ChIP	1	unique_to_Tbxt ChIP
835	A230065N10Rik	Cdx2_ChIP	1	unique_to_Cdx2_ChIP
836	A230070E04Rik	Sp5_ChIP	1	unique_to_Sp5_ChIP
837	A230072C01Rik	Tbxt ChIP	1	unique_to_Tbxt ChIP
838	A230072I06Rik	Cdx2_ChIP	1	unique_to_Cdx2_ChIP
839	A230077H06Rik	Sp5_ChIP	1	unique_to_Sp5_ChIP
840	A2m	Tbxt ChIP_Sp5_ChIP	2	shared_Tbxt ChIP_Sp5_ChIP
841	A330032B11Rik	Sp5_ChIP	1	unique_to_Sp5_ChIP
842	A330048O09Rik	Sp5_ChIP	1	unique_to_Sp5_ChIP
843	A330049N07Rik	Tbxt ChIP	1	unique_to_Tbxt ChIP
844	A330050F15Rik	Cdx2_ChIP	1	unique_to_Cdx2_ChIP
845	A330070K13Rik	Cdx2_ChIP	1	unique_to_Cdx2_ChIP
846	A330074K22Rik	Tbxt ChIP	1	unique_to_Tbxt ChIP
847	A330093E20Rik	Tbxt ChIP	1	unique_to_Tbxt ChIP
848	A330102I10Rik	Tbxt ChIP	1	unique_to_Tbxt ChIP
849	A3galt2	Cdx2_ChIP	1	unique_to_Cdx2_ChIP
850	A430033K04Rik	Tbxt ChIP	1	unique_to_Tbxt ChIP
851	A430035B10Rik	Tbxt ChIP	1	unique_to_Tbxt ChIP
852	A430085M09Rik	Tbxt ChIP	1	unique_to_Tbxt ChIP
853	A430088P11Rik	Tbxt ChIP_Sp5_ChIP	2	shared_Tbxt ChIP_Sp5_ChIP
854	A430090L17Rik	Tbxt ChIP	1	unique_to_Tbxt ChIP
855	A430107P09Rik	Sp5_ChIP	1	unique_to_Sp5_ChIP
856	A4galt	Tbxt ChIP_Sp5_ChIP	2	shared_Tbxt ChIP_Sp5_ChIP
857	A530006G24Rik	Tbxt ChIP	1	unique_to_Tbxt ChIP
858	A530021J07Rik	Cdx2_ChIP	1	unique_to_Cdx2_ChIP
859	A530032D15Rik	Sp8_ChIP_Sp5_ChIP	2	shared_Sp8_ChIP_Sp5_ChIP
860	A530050N04Rik	Tbxt ChIP_Sp5_ChIP	2	shared_Tbxt ChIP_Sp5_ChIP
861	A530053G22Rik	Tbxt ChIP_Sp5_ChIP	2	shared_Tbxt ChIP_Sp5_ChIP
862	A530058N18Rik	Tbxt ChIP	1	unique_to_Tbxt ChIP
863	A530064D06Rik	Tbxt ChIP	1	unique_to_Tbxt ChIP
864	A530072M11Rik	Tbxt ChIP_Sp5_ChIP	2	shared_Tbxt ChIP_Sp5_ChIP
865	A530099J19Rik	Cdx2_ChIP_Sp5_ChIP	2	shared_Cdx2_ChIP_Sp5_ChIP
866	A630001G21Rik	Sp5_ChIP	1	unique_to_Sp5_ChIP
867	A630007B06Rik	Sp5_ChIP	1	unique_to_Sp5_ChIP
868	A630010A05Rik	Tbxt ChIP	1	unique_to_Tbxt ChIP
869	A630023P12Rik	Tbxt ChIP_Sp8_ChIP_Sp5_ChIP	3	shared_Tbxt ChIP_Sp8_ChIP_Sp5_ChIP
870	A630075F10Rik	Tbxt ChIP_Sp5_ChIP	2	shared_Tbxt ChIP_Sp5_ChIP
871	A730017C20Rik	Tbxt ChIP_Sp5_ChIP	2	shared_Tbxt ChIP_Sp5_ChIP
872	A730017L22Rik	Sp5_ChIP	1	unique_to_Sp5_ChIP
873	A730018C14Rik	Cdx2_ChIP_Sp5_ChIP	2	shared_Cdx2_ChIP_Sp5_ChIP
874	A730020E08Rik	Tbxt ChIP	1	unique_to_Tbxt ChIP
875	A730036I17Rik	Tbxt ChIP	1	unique_to_Tbxt ChIP
876	A730043L09Rik	Tbxt ChIP_Sp5_ChIP	2	shared_Tbxt ChIP_Sp5_ChIP
877	A730045E13Rik	Cdx2_ChIP	1	unique_to_Cdx2_ChIP
878	A730056A06Rik	Tbxt ChIP_Sp5_ChIP	2	shared_Tbxt ChIP_Sp5_ChIP
879	A730082K24Rik	Tbxt ChIP	1	unique_to_Tbxt ChIP
880	A730085K08Rik	Tbxt ChIP	1	unique_to_Tbxt ChIP
881	A830009L08Rik	Tbxt ChIP	1	unique_to_Tbxt ChIP
882	A830018L16Rik	Tbxt ChIP_Cdx2_ChIP_Sp5_ChIP	3	shared_Tbxt ChIP_Cdx2_ChIP_Sp5_ChIP
883	A830019L24Rik	Sp5_ChIP	1	unique_to_Sp5_ChIP
884	A830052D11Rik	Sp8_ChIP_Sp5_ChIP	2	shared_Sp8_ChIP_Sp5_ChIP
885	A830082K12Rik	Sp5_ChIP	1	unique_to_Sp5_ChIP
886	A930001A20Rik	Tbxt ChIP	1	unique_to_Tbxt ChIP
887	A930001C03Rik	Tbxt ChIP	1	unique_to_Tbxt ChIP
888	A930003A15Rik	Tbxt ChIP_Sp5_ChIP	2	shared_Tbxt ChIP_Sp5_ChIP
889	A930003O13Rik	Tbxt ChIP	1	unique_to_Tbxt ChIP
890	A930004D18Rik	Tbxt ChIP_Cdx2_ChIP	2	shared_Tbxt ChIP_Cdx2_ChIP
891	A930005H10Rik	Tbxt ChIP	1	unique_to_Tbxt ChIP
892	A930006K02Rik	Sp5_ChIP	1	unique_to_Sp5_ChIP
893	A930007I19Rik	Sp5_ChIP	1	unique_to_Sp5_ChIP
894	A930009A15Rik	Cdx2_ChIP	1	unique_to_Cdx2_ChIP
895	A930011G23Rik	Tbxt ChIP_Cdx2_ChIP	2	shared_Tbxt ChIP_Cdx2_ChIP
896	A930012L18Rik	Tbxt ChIP_Sp5_ChIP	2	shared_Tbxt ChIP_Sp5_ChIP
897	A930018P22Rik	Sp5_ChIP	1	unique_to_Sp5_ChIP
898	A930019D19Rik	Tbxt ChIP	1	unique_to_Tbxt ChIP
899	A930024E05Rik	Tbxt ChIP	1	unique_to_Tbxt ChIP
900	A930031H19Rik	Tbxt ChIP	1	unique_to_Tbxt ChIP
901	AA414768	Tbxt ChIP	1	unique_to_Tbxt ChIP
902	AA474331	Sp5_ChIP	1	unique_to_Sp5_ChIP
903	AA474408	Cdx2_ChIP	1	unique_to_Cdx2_ChIP
904	AA545190	Tbxt ChIP_Sp5_ChIP	2	shared_Tbxt ChIP_Sp5_ChIP
905	AA619741	Sp5_ChIP	1	unique_to_Sp5_ChIP
906	Aaas	Tbxt ChIP	1	unique_to_Tbxt ChIP
907	Aacs	Sp5_ChIP	1	unique_to_Sp5_ChIP
908	Aadat	Tbxt ChIP	1	unique_to_Tbxt ChIP
909	Aaed1	Sp8_ChIP_Sp5_ChIP	2	shared_Sp8_ChIP_Sp5_ChIP
910	Aagab	Cdx2_ChIP	1	unique_to_Cdx2_ChIP
911	Aak1	Cdx2_ChIP	1	unique_to_Cdx2_ChIP
912	Aamp	Sp5_ChIP	1	unique_to_Sp5_ChIP
913	Aar2	Tbxt ChIP	1	unique_to_Tbxt ChIP
914	Aasdhppt	Tbxt ChIP_Cdx2_ChIP_Sp8_ChIP_Sp5_ChIP	4	shared_Tbxt ChIP_Cdx2_ChIP_Sp8_ChIP_Sp5_ChIP
915	Aatf	Tbxt ChIP_Cdx2_ChIP_Sp5_ChIP	3	shared_Tbxt ChIP_Cdx2_ChIP_Sp5_ChIP
916	Aatk	Sp5_ChIP	1	unique_to_Sp5_ChIP
917	Abca1	Tbxt ChIP_Cdx2_ChIP	2	shared_Tbxt ChIP_Cdx2_ChIP
918	Abca12	Cdx2_ChIP	1	unique_to_Cdx2_ChIP
919	Abca13	Tbxt ChIP_Cdx2_ChIP_Sp5_ChIP	3	shared_Tbxt ChIP_Cdx2_ChIP_Sp5_ChIP
920	Abca16	Tbxt ChIP_Cdx2_ChIP_Sp5_ChIP	3	shared_Tbxt ChIP_Cdx2_ChIP_Sp5_ChIP
921	Abca4	Tbxt ChIP_Cdx2_ChIP	2	shared_Tbxt ChIP_Cdx2_ChIP
922	Abca8b	Cdx2_ChIP	1	unique_to_Cdx2_ChIP
923	Abcb1b	Sp8_ChIP_Sp5_ChIP	2	shared_Sp8_ChIP_Sp5_ChIP
924	Abcb4	Tbxt ChIP	1	unique_to_Tbxt ChIP
925	Abcb5	Tbxt ChIP_Cdx2_ChIP_Sp5_ChIP	3	shared_Tbxt ChIP_Cdx2_ChIP_Sp5_ChIP
926	Abcb9	Sp5_ChIP	1	unique_to_Sp5_ChIP
927	Abcc1	Tbxt ChIP_Cdx2_ChIP	2	shared_Tbxt ChIP_Cdx2_ChIP
928	Abcc12	Cdx2_ChIP_Sp5_ChIP	2	shared_Cdx2_ChIP_Sp5_ChIP
929	Abcc2	Tbxt ChIP_Cdx2_ChIP	2	shared_Tbxt ChIP_Cdx2_ChIP
930	Abcc3	Sp5_ChIP	1	unique_to_Sp5_ChIP
931	Abcc4	Cdx2_ChIP_Sp5_ChIP	2	shared_Cdx2_ChIP_Sp5_ChIP
932	Abcc5	Cdx2_ChIP	1	unique_to_Cdx2_ChIP
933	Abcc9	Sp5_ChIP	1	unique_to_Sp5_ChIP
934	Abcd1	Sp5_ChIP	1	unique_to_Sp5_ChIP
935	Abcd2	Tbxt ChIP_Cdx2_ChIP_Sp5_ChIP	3	shared_Tbxt ChIP_Cdx2_ChIP_Sp5_ChIP
936	Abcd3	Cdx2_ChIP	1	unique_to_Cdx2_ChIP
937	Abcd4	Tbxt ChIP_Sp5_ChIP	2	shared_Tbxt ChIP_Sp5_ChIP
938	Abcg1	Tbxt ChIP_Sp5_ChIP	2	shared_Tbxt ChIP_Sp5_ChIP
939	Abcg2	Tbxt ChIP_Cdx2_ChIP	2	shared_Tbxt ChIP_Cdx2_ChIP
940	Abcg5	Cdx2_ChIP	1	unique_to_Cdx2_ChIP
941	Abcg8	Tbxt ChIP_Cdx2_ChIP	2	shared_Tbxt ChIP_Cdx2_ChIP
942	Abhd10	Tbxt ChIP	1	unique_to_Tbxt ChIP
943	Abhd11	Tbxt ChIP	1	unique_to_Tbxt ChIP
944	Abhd12b	Tbxt ChIP_Sp5_ChIP	2	shared_Tbxt ChIP_Sp5_ChIP
945	Abhd17a	Cdx2_ChIP	1	unique_to_Cdx2_ChIP
946	Abhd17c	Tbxt ChIP_Sp5_ChIP	2	shared_Tbxt ChIP_Sp5_ChIP
947	Abhd2	Tbxt ChIP_Cdx2_ChIP	2	shared_Tbxt ChIP_Cdx2_ChIP
948	Abhd5	Cdx2_ChIP	1	unique_to_Cdx2_ChIP
949	Abi1	Sp8_ChIP_Sp5_ChIP	2	shared_Sp8_ChIP_Sp5_ChIP
950	Abi2	Tbxt ChIP_Cdx2_ChIP_Sp5_ChIP	3	shared_Tbxt ChIP_Cdx2_ChIP_Sp5_ChIP
951	Abi3	Cdx2_ChIP	1	unique_to_Cdx2_ChIP
952	Abl1	Tbxt ChIP_Sp5_ChIP	2	shared_Tbxt ChIP_Sp5_ChIP
953	Abl2	Tbxt ChIP_Cdx2_ChIP_Sp5_ChIP	3	shared_Tbxt ChIP_Cdx2_ChIP_Sp5_ChIP
954	Ablim1	Tbxt ChIP	1	unique_to_Tbxt ChIP
955	Ablim2	Sp5_ChIP	1	unique_to_Sp5_ChIP
956	Abr	Tbxt ChIP_Cdx2_ChIP_Sp5_ChIP	3	shared_Tbxt ChIP_Cdx2_ChIP_Sp5_ChIP
957	Abra	Cdx2_ChIP_Sp5_ChIP	2	shared_Cdx2_ChIP_Sp5_ChIP
958	Abt1	Tbxt ChIP_Cdx2_ChIP	2	shared_Tbxt ChIP_Cdx2_ChIP
959	Abtb1	Tbxt ChIP	1	unique_to_Tbxt ChIP
960	Abtb2	Cdx2_ChIP	1	unique_to_Cdx2_ChIP
961	Acaa2	Sp5_ChIP	1	unique_to_Sp5_ChIP
962	Acaca	Cdx2_ChIP_Sp5_ChIP	2	shared_Cdx2_ChIP_Sp5_ChIP
963	Acad11	Tbxt ChIP	1	unique_to_Tbxt ChIP
964	Acad9	Tbxt ChIP	1	unique_to_Tbxt ChIP
965	Acadl	Tbxt ChIP_Cdx2_ChIP	2	shared_Tbxt ChIP_Cdx2_ChIP
966	Acads	Sp5_ChIP	1	unique_to_Sp5_ChIP
967	Acadsb	Tbxt ChIP_Cdx2_ChIP	2	shared_Tbxt ChIP_Cdx2_ChIP
968	Acap2	Tbxt ChIP_Sp5_ChIP	2	shared_Tbxt ChIP_Sp5_ChIP
969	Acat1	Tbxt ChIP	1	unique_to_Tbxt ChIP
970	Acat3	Sp5_ChIP	1	unique_to_Sp5_ChIP
971	Acbd3	Sp5_ChIP	1	unique_to_Sp5_ChIP
972	Accsl	Cdx2_ChIP_Sp5_ChIP	2	shared_Cdx2_ChIP_Sp5_ChIP
973	Acer2	Sp5_ChIP	1	unique_to_Sp5_ChIP
974	Acer3	Cdx2_ChIP	1	unique_to_Cdx2_ChIP
975	Ache	Cdx2_ChIP_Sp5_ChIP	2	shared_Cdx2_ChIP_Sp5_ChIP
976	Acin1	Tbxt ChIP	1	unique_to_Tbxt ChIP
977	Ackr3	Tbxt ChIP	1	unique_to_Tbxt ChIP
978	Acmsd	Sp5_ChIP	1	unique_to_Sp5_ChIP
979	Acn9	Cdx2_ChIP	1	unique_to_Cdx2_ChIP
980	Acnat1	Cdx2_ChIP	1	unique_to_Cdx2_ChIP
981	Acnat2	Tbxt ChIP	1	unique_to_Tbxt ChIP
982	Aco1	Tbxt ChIP_Sp5_ChIP	2	shared_Tbxt ChIP_Sp5_ChIP
983	Acot10	Tbxt ChIP_Cdx2_ChIP_Sp5_ChIP	3	shared_Tbxt ChIP_Cdx2_ChIP_Sp5_ChIP
984	Acot11	Tbxt ChIP_Cdx2_ChIP_Sp5_ChIP	3	shared_Tbxt ChIP_Cdx2_ChIP_Sp5_ChIP
985	Acot5	Sp5_ChIP	1	unique_to_Sp5_ChIP
986	Acot7	Tbxt ChIP_Cdx2_ChIP_Sp5_ChIP	3	shared_Tbxt ChIP_Cdx2_ChIP_Sp5_ChIP
987	Acot8	Tbxt ChIP	1	unique_to_Tbxt ChIP
988	Acoxl	Tbxt ChIP	1	unique_to_Tbxt ChIP
989	Acp5	Tbxt ChIP_Cdx2_ChIP_Sp5_ChIP	3	shared_Tbxt ChIP_Cdx2_ChIP_Sp5_ChIP
990	Acp6	Cdx2_ChIP	1	unique_to_Cdx2_ChIP
991	Acpl2	Cdx2_ChIP	1	unique_to_Cdx2_ChIP
992	Acpp	Tbxt ChIP_Sp5_ChIP	2	shared_Tbxt ChIP_Sp5_ChIP
993	Acpt	Cdx2_ChIP	1	unique_to_Cdx2_ChIP
994	Acsf3	Tbxt ChIP	1	unique_to_Tbxt ChIP
995	Acsl1	Tbxt ChIP_Sp8_ChIP_Sp5_ChIP	3	shared_Tbxt ChIP_Sp8_ChIP_Sp5_ChIP
996	Acsl3	Tbxt ChIP_Cdx2_ChIP_Sp5_ChIP	3	shared_Tbxt ChIP_Cdx2_ChIP_Sp5_ChIP
997	Acsl5	Tbxt ChIP	1	unique_to_Tbxt ChIP
998	Acss1	Sp5_ChIP	1	unique_to_Sp5_ChIP
999	Acss3	Cdx2_ChIP	1	unique_to_Cdx2_ChIP
1000	Acta2	Tbxt ChIP	1	unique_to_Tbxt ChIP
1001	Actb	Sp5_ChIP	1	unique_to_Sp5_ChIP
1002	Actbl2	Tbxt ChIP_Cdx2_ChIP	2	shared_Tbxt ChIP_Cdx2_ChIP
1003	Actl6a	Tbxt ChIP	1	unique_to_Tbxt ChIP
1004	Actl7b	Sp5_ChIP	1	unique_to_Sp5_ChIP
1005	Actn1	Tbxt ChIP	1	unique_to_Tbxt ChIP
1006	Actr2	Tbxt ChIP_Cdx2_ChIP_Sp5_ChIP	3	shared_Tbxt ChIP_Cdx2_ChIP_Sp5_ChIP
1007	Actr3	Tbxt ChIP_Sp5_ChIP	2	shared_Tbxt ChIP_Sp5_ChIP
1008	Actr3b	Sp5_ChIP	1	unique_to_Sp5_ChIP
1009	Actrt1	Cdx2_ChIP	1	unique_to_Cdx2_ChIP
1010	Actrt3	Cdx2_ChIP	1	unique_to_Cdx2_ChIP
1011	Acvr1	Tbxt ChIP_Cdx2_ChIP_Sp5_ChIP	3	shared_Tbxt ChIP_Cdx2_ChIP_Sp5_ChIP
1012	Acvr1b	Tbxt ChIP_Cdx2_ChIP_Sp5_ChIP	3	shared_Tbxt ChIP_Cdx2_ChIP_Sp5_ChIP
1013	Acvr1c	Cdx2_ChIP	1	unique_to_Cdx2_ChIP
1014	Acvr2a	Tbxt ChIP_Cdx2_ChIP_Sp5_ChIP	3	shared_Tbxt ChIP_Cdx2_ChIP_Sp5_ChIP
1015	Acvr2b	Tbxt ChIP_Sp5_ChIP	2	shared_Tbxt ChIP_Sp5_ChIP
1016	Acy1	Sp5_ChIP	1	unique_to_Sp5_ChIP
1017	Acy3	Sp5_ChIP	1	unique_to_Sp5_ChIP
1018	Ada	Tbxt ChIP_Cdx2_ChIP_Sp5_ChIP	3	shared_Tbxt ChIP_Cdx2_ChIP_Sp5_ChIP
1019	Adam10	Tbxt ChIP	1	unique_to_Tbxt ChIP
1020	Adam11	Tbxt ChIP_Sp5_ChIP	2	shared_Tbxt ChIP_Sp5_ChIP
1021	Adam12	Tbxt ChIP_Cdx2_ChIP	2	shared_Tbxt ChIP_Cdx2_ChIP
1022	Adam17	Tbxt ChIP_Sp5_ChIP	2	shared_Tbxt ChIP_Sp5_ChIP
1023	Adam19	Sp5_ChIP	1	unique_to_Sp5_ChIP
1024	Adam1a	Tbxt ChIP	1	unique_to_Tbxt ChIP
1025	Adam22	Tbxt ChIP	1	unique_to_Tbxt ChIP
1026	Adam23	Tbxt ChIP_Sp5_ChIP	2	shared_Tbxt ChIP_Sp5_ChIP
1027	Adam28	Cdx2_ChIP	1	unique_to_Cdx2_ChIP
1028	Adam29	Tbxt ChIP_Sp5_ChIP	2	shared_Tbxt ChIP_Sp5_ChIP
1029	Adam32	Tbxt ChIP	1	unique_to_Tbxt ChIP
1030	Adam33	Tbxt ChIP	1	unique_to_Tbxt ChIP
1031	Adam5	Tbxt ChIP_Sp8_ChIP_Sp5_ChIP	3	shared_Tbxt ChIP_Sp8_ChIP_Sp5_ChIP
1032	Adam6a	Tbxt ChIP	1	unique_to_Tbxt ChIP
1033	Adam6b	Tbxt ChIP_Sp5_ChIP	2	shared_Tbxt ChIP_Sp5_ChIP
1034	Adam7	Cdx2_ChIP	1	unique_to_Cdx2_ChIP
1035	Adamts1	Sp5_ChIP	1	unique_to_Sp5_ChIP
1036	Adamts10	Sp8_ChIP_Sp5_ChIP	2	shared_Sp8_ChIP_Sp5_ChIP
1037	Adamts12	Tbxt ChIP_Cdx2_ChIP_Sp5_ChIP	3	shared_Tbxt ChIP_Cdx2_ChIP_Sp5_ChIP
1038	Adamts15	Cdx2_ChIP_Sp8_ChIP_Sp5_ChIP	3	shared_Cdx2_ChIP_Sp8_ChIP_Sp5_ChIP
1039	Adamts16	Sp5_ChIP	1	unique_to_Sp5_ChIP
1040	Adamts17	Cdx2_ChIP	1	unique_to_Cdx2_ChIP
1041	Adamts18	Tbxt ChIP_Cdx2_ChIP_Sp5_ChIP	3	shared_Tbxt ChIP_Cdx2_ChIP_Sp5_ChIP
1042	Adamts19	Tbxt ChIP	1	unique_to_Tbxt ChIP
1043	Adamts2	Cdx2_ChIP	1	unique_to_Cdx2_ChIP
1044	Adamts20	Tbxt ChIP_Cdx2_ChIP_Sp5_ChIP	3	shared_Tbxt ChIP_Cdx2_ChIP_Sp5_ChIP
1045	Adamts3	Sp5_ChIP	1	unique_to_Sp5_ChIP
1046	Adamts4	Sp5_ChIP	1	unique_to_Sp5_ChIP
1047	Adamts5	Cdx2_ChIP	1	unique_to_Cdx2_ChIP
1048	Adamts6	Cdx2_ChIP_Sp5_ChIP	2	shared_Cdx2_ChIP_Sp5_ChIP
1049	Adamts8	Cdx2_ChIP	1	unique_to_Cdx2_ChIP
1050	Adamts9	Tbxt ChIP	1	unique_to_Tbxt ChIP
1051	Adamtsl1	Tbxt ChIP_Cdx2_ChIP_Sp5_ChIP	3	shared_Tbxt ChIP_Cdx2_ChIP_Sp5_ChIP
1052	Adamtsl2	Tbxt ChIP_Cdx2_ChIP	2	shared_Tbxt ChIP_Cdx2_ChIP
1053	Adamtsl3	Sp5_ChIP	1	unique_to_Sp5_ChIP
1054	Adamtsl4	Sp5_ChIP	1	unique_to_Sp5_ChIP
1055	Adamtsl5	Sp5_ChIP	1	unique_to_Sp5_ChIP
1056	Adarb2	Sp5_ChIP	1	unique_to_Sp5_ChIP
1057	Adc	Cdx2_ChIP_Sp8_ChIP_Sp5_ChIP	3	shared_Cdx2_ChIP_Sp8_ChIP_Sp5_ChIP
1058	Adck1	Sp5_ChIP	1	unique_to_Sp5_ChIP
1059	Adck3	Sp5_ChIP	1	unique_to_Sp5_ChIP
1060	Adcy1	Tbxt ChIP_Cdx2_ChIP_Sp5_ChIP	3	shared_Tbxt ChIP_Cdx2_ChIP_Sp5_ChIP
1061	Adcy2	Tbxt ChIP_Cdx2_ChIP	2	shared_Tbxt ChIP_Cdx2_ChIP
1062	Adcy3	Tbxt ChIP_Sp5_ChIP	2	shared_Tbxt ChIP_Sp5_ChIP
1063	Adcy5	Tbxt ChIP_Sp5_ChIP	2	shared_Tbxt ChIP_Sp5_ChIP
1064	Adcy6	Tbxt ChIP_Sp5_ChIP	2	shared_Tbxt ChIP_Sp5_ChIP
1065	Adcy7	Cdx2_ChIP	1	unique_to_Cdx2_ChIP
1066	Adcy8	Sp5_ChIP	1	unique_to_Sp5_ChIP
1067	Adcy9	Tbxt ChIP	1	unique_to_Tbxt ChIP
1068	Adcyap1	Tbxt ChIP_Cdx2_ChIP_Sp8_ChIP_Sp5_ChIP	4	shared_Tbxt ChIP_Cdx2_ChIP_Sp8_ChIP_Sp5_ChIP
1069	Adcyap1r1	Tbxt ChIP	1	unique_to_Tbxt ChIP
1070	Add1	Sp5_ChIP	1	unique_to_Sp5_ChIP
1071	Add2	Tbxt ChIP_Sp5_ChIP	2	shared_Tbxt ChIP_Sp5_ChIP
1072	Add3	Tbxt ChIP_Sp5_ChIP	2	shared_Tbxt ChIP_Sp5_ChIP
1073	Adgb	Tbxt ChIP	1	unique_to_Tbxt ChIP
1074	Adgra3	Tbxt ChIP	1	unique_to_Tbxt ChIP
1075	Adgrd1	Tbxt ChIP	1	unique_to_Tbxt ChIP
1076	Adgrf5	Tbxt ChIP	1	unique_to_Tbxt ChIP
1077	Adgrg6	Tbxt ChIP	1	unique_to_Tbxt ChIP
1078	Adgrg7	Tbxt ChIP	1	unique_to_Tbxt ChIP
1079	Adgrl1	Tbxt ChIP	1	unique_to_Tbxt ChIP
1080	Adgrl2	Tbxt ChIP	1	unique_to_Tbxt ChIP
1081	Adgrl3	Tbxt ChIP	1	unique_to_Tbxt ChIP
1082	Adgrv1	Tbxt ChIP	1	unique_to_Tbxt ChIP
1083	Adh5	Tbxt ChIP	1	unique_to_Tbxt ChIP
1084	Adh6-ps1	Tbxt ChIP	1	unique_to_Tbxt ChIP
1085	Adh6a	Tbxt ChIP_Sp5_ChIP	2	shared_Tbxt ChIP_Sp5_ChIP
1086	Adipoq	Tbxt ChIP	1	unique_to_Tbxt ChIP
1087	Adipor2	Cdx2_ChIP_Sp5_ChIP	2	shared_Cdx2_ChIP_Sp5_ChIP
1088	Adk	Cdx2_ChIP	1	unique_to_Cdx2_ChIP
1089	Adm	Sp5_ChIP	1	unique_to_Sp5_ChIP
1090	Adnp	Tbxt ChIP_Cdx2_ChIP_Sp5_ChIP	3	shared_Tbxt ChIP_Cdx2_ChIP_Sp5_ChIP
1091	Adnp2	Sp8_ChIP_Sp5_ChIP	2	shared_Sp8_ChIP_Sp5_ChIP
1092	Ado	Tbxt ChIP	1	unique_to_Tbxt ChIP
1093	Adpgk	Sp5_ChIP	1	unique_to_Sp5_ChIP
1094	Adprh	Sp5_ChIP	1	unique_to_Sp5_ChIP
1095	Adprhl1	Sp5_ChIP	1	unique_to_Sp5_ChIP
1096	Adprhl2	Cdx2_ChIP_Sp5_ChIP	2	shared_Cdx2_ChIP_Sp5_ChIP
1097	Adprm	Sp5_ChIP	1	unique_to_Sp5_ChIP
1098	Adra1a	Tbxt ChIP_Cdx2_ChIP	2	shared_Tbxt ChIP_Cdx2_ChIP
1099	Adra1b	Tbxt ChIP_Cdx2_ChIP	2	shared_Tbxt ChIP_Cdx2_ChIP
1100	Adra1d	Tbxt ChIP	1	unique_to_Tbxt ChIP
1101	Adra2a	Tbxt ChIP_Sp8_ChIP_Sp5_ChIP	3	shared_Tbxt ChIP_Sp8_ChIP_Sp5_ChIP
1102	Adra2b	Tbxt ChIP_Sp5_ChIP	2	shared_Tbxt ChIP_Sp5_ChIP
1103	Adrb1	Tbxt ChIP_Sp5_ChIP	2	shared_Tbxt ChIP_Sp5_ChIP
1104	Adrb2	Tbxt ChIP	1	unique_to_Tbxt ChIP
1105	Adrb3	Tbxt ChIP	1	unique_to_Tbxt ChIP
1106	Adrbk1	Sp5_ChIP	1	unique_to_Sp5_ChIP
1107	Adrbk2	Sp5_ChIP	1	unique_to_Sp5_ChIP
1108	Adrm1	Tbxt ChIP	1	unique_to_Tbxt ChIP
1109	Adsl	Cdx2_ChIP	1	unique_to_Cdx2_ChIP
1110	Adssl1	Tbxt ChIP	1	unique_to_Tbxt ChIP
1111	Aebp1	Sp5_ChIP	1	unique_to_Sp5_ChIP
1112	Aebp2	Tbxt ChIP_Sp5_ChIP	2	shared_Tbxt ChIP_Sp5_ChIP
1113	Aes	Sp5_ChIP	1	unique_to_Sp5_ChIP
1114	AF067063	Tbxt ChIP	1	unique_to_Tbxt ChIP
1115	AF357399	Sp5_ChIP	1	unique_to_Sp5_ChIP
1116	AF357425	Sp5_ChIP	1	unique_to_Sp5_ChIP
1117	AF529169	Tbxt ChIP_Cdx2_ChIP	2	shared_Tbxt ChIP_Cdx2_ChIP
1118	Afap1	Tbxt ChIP	1	unique_to_Tbxt ChIP
1119	Afap1l1	Sp5_ChIP	1	unique_to_Sp5_ChIP
1120	Afap1l2	Tbxt ChIP_Sp5_ChIP	2	shared_Tbxt ChIP_Sp5_ChIP
1121	Afdn	Tbxt ChIP	1	unique_to_Tbxt ChIP
1122	Aff1	Tbxt ChIP_Sp5_ChIP	2	shared_Tbxt ChIP_Sp5_ChIP
1123	Aff2	Cdx2_ChIP	1	unique_to_Cdx2_ChIP
1124	Aff3	Tbxt ChIP_Cdx2_ChIP_Sp5_ChIP	3	shared_Tbxt ChIP_Cdx2_ChIP_Sp5_ChIP
1125	Afg3l2	Tbxt ChIP_Sp5_ChIP	2	shared_Tbxt ChIP_Sp5_ChIP
1126	Afmid	Tbxt ChIP	1	unique_to_Tbxt ChIP
1127	Afp	Cdx2_ChIP	1	unique_to_Cdx2_ChIP
1128	Aftph	Tbxt ChIP	1	unique_to_Tbxt ChIP
1129	Aga	Sp5_ChIP	1	unique_to_Sp5_ChIP
1130	Agap1	Tbxt ChIP_Cdx2_ChIP_Sp5_ChIP	3	shared_Tbxt ChIP_Cdx2_ChIP_Sp5_ChIP
1131	Agap2	Cdx2_ChIP_Sp8_ChIP_Sp5_ChIP	3	shared_Cdx2_ChIP_Sp8_ChIP_Sp5_ChIP
1132	Agap3	Tbxt ChIP_Cdx2_ChIP_Sp8_ChIP_Sp5_ChIP	4	shared_Tbxt ChIP_Cdx2_ChIP_Sp8_ChIP_Sp5_ChIP
1133	Agbl1	Tbxt ChIP_Cdx2_ChIP_Sp5_ChIP	3	shared_Tbxt ChIP_Cdx2_ChIP_Sp5_ChIP
1134	Agbl2	Tbxt ChIP	1	unique_to_Tbxt ChIP
1135	Agbl4	Sp5_ChIP	1	unique_to_Sp5_ChIP
1136	Agbl5	Tbxt ChIP	1	unique_to_Tbxt ChIP
1137	Agfg1	Tbxt ChIP	1	unique_to_Tbxt ChIP
1138	Agfg2	Sp5_ChIP	1	unique_to_Sp5_ChIP
1139	Agk	Tbxt ChIP	1	unique_to_Tbxt ChIP
1140	Agl	Sp5_ChIP	1	unique_to_Sp5_ChIP
1141	Agmat	Tbxt ChIP_Sp5_ChIP	2	shared_Tbxt ChIP_Sp5_ChIP
1142	Agmo	Tbxt ChIP	1	unique_to_Tbxt ChIP
1143	Ago1	Tbxt ChIP_Sp5_ChIP	2	shared_Tbxt ChIP_Sp5_ChIP
1144	Ago2	Tbxt ChIP_Sp5_ChIP	2	shared_Tbxt ChIP_Sp5_ChIP
1145	Ago3	Sp5_ChIP	1	unique_to_Sp5_ChIP
1146	Agpat2	Sp5_ChIP	1	unique_to_Sp5_ChIP
1147	Agpat3	Tbxt ChIP_Sp8_ChIP_Sp5_ChIP	3	shared_Tbxt ChIP_Sp8_ChIP_Sp5_ChIP
1148	Agpat4	Tbxt ChIP_Cdx2_ChIP_Sp5_ChIP	3	shared_Tbxt ChIP_Cdx2_ChIP_Sp5_ChIP
1149	Agpat5	Tbxt ChIP_Cdx2_ChIP_Sp5_ChIP	3	shared_Tbxt ChIP_Cdx2_ChIP_Sp5_ChIP
1150	Agpat6	Sp5_ChIP	1	unique_to_Sp5_ChIP
1151	Agpat9	Cdx2_ChIP_Sp5_ChIP	2	shared_Cdx2_ChIP_Sp5_ChIP
1152	Agps	Tbxt ChIP_Sp5_ChIP	2	shared_Tbxt ChIP_Sp5_ChIP
1153	Agr2	Tbxt ChIP	1	unique_to_Tbxt ChIP
1154	Agrn	Tbxt ChIP_Sp5_ChIP	2	shared_Tbxt ChIP_Sp5_ChIP
1155	Agt	Tbxt ChIP	1	unique_to_Tbxt ChIP
1156	Agtpbp1	Tbxt ChIP_Cdx2_ChIP	2	shared_Tbxt ChIP_Cdx2_ChIP
1157	Agtr1a	Sp5_ChIP	1	unique_to_Sp5_ChIP
1158	Agtr1b	Tbxt ChIP_Sp5_ChIP	2	shared_Tbxt ChIP_Sp5_ChIP
1159	Agtrap	Tbxt ChIP	1	unique_to_Tbxt ChIP
1160	Agxt2	Cdx2_ChIP	1	unique_to_Cdx2_ChIP
1161	Ahctf1	Sp5_ChIP	1	unique_to_Sp5_ChIP
1162	Ahcy	Cdx2_ChIP	1	unique_to_Cdx2_ChIP
1163	Ahcyl2	Tbxt ChIP	1	unique_to_Tbxt ChIP
1164	Ahdc1	Tbxt ChIP_Sp8_ChIP_Sp5_ChIP	3	shared_Tbxt ChIP_Sp8_ChIP_Sp5_ChIP
1165	Ahi1	Tbxt ChIP_Sp5_ChIP	2	shared_Tbxt ChIP_Sp5_ChIP
1166	Ahr	Tbxt ChIP	1	unique_to_Tbxt ChIP
1167	Ahsa2	Sp5_ChIP	1	unique_to_Sp5_ChIP
1168	Ahsg	Tbxt ChIP	1	unique_to_Tbxt ChIP
1169	AI118078	Sp5_ChIP	1	unique_to_Sp5_ChIP
1170	AI197445	Sp8_ChIP_Sp5_ChIP	2	shared_Sp8_ChIP_Sp5_ChIP
1171	AI427809	Sp5_ChIP	1	unique_to_Sp5_ChIP
1172	AI429214	Sp5_ChIP	1	unique_to_Sp5_ChIP
1173	AI463170	Tbxt ChIP_Sp5_ChIP	2	shared_Tbxt ChIP_Sp5_ChIP
1174	AI593442	Tbxt ChIP_Sp5_ChIP	2	shared_Tbxt ChIP_Sp5_ChIP
1175	AI661453	Sp5_ChIP	1	unique_to_Sp5_ChIP
1176	AI662270	Sp5_ChIP	1	unique_to_Sp5_ChIP
1177	AI747448	Cdx2_ChIP	1	unique_to_Cdx2_ChIP
1178	AI839979	Tbxt ChIP	1	unique_to_Tbxt ChIP
1179	AI847159	Sp5_ChIP	1	unique_to_Sp5_ChIP
1180	AI848285	Sp5_ChIP	1	unique_to_Sp5_ChIP
1181	AI854517	Sp5_ChIP	1	unique_to_Sp5_ChIP
1182	AI987944	Tbxt ChIP	1	unique_to_Tbxt ChIP
1183	Aicda	Sp5_ChIP	1	unique_to_Sp5_ChIP
1184	Aif1l	Cdx2_ChIP_Sp5_ChIP	2	shared_Cdx2_ChIP_Sp5_ChIP
1185	Aig1	Cdx2_ChIP	1	unique_to_Cdx2_ChIP
1186	Aim1	Tbxt ChIP	1	unique_to_Tbxt ChIP
1187	Aim1l	Tbxt ChIP_Sp5_ChIP	2	shared_Tbxt ChIP_Sp5_ChIP
1188	Aip	Sp5_ChIP	1	unique_to_Sp5_ChIP
1189	Airn	Tbxt ChIP	1	unique_to_Tbxt ChIP
1190	Ajap1	Tbxt ChIP_Cdx2_ChIP_Sp5_ChIP	3	shared_Tbxt ChIP_Cdx2_ChIP_Sp5_ChIP
1191	Ajuba	Tbxt ChIP_Sp8_ChIP_Sp5_ChIP	3	shared_Tbxt ChIP_Sp8_ChIP_Sp5_ChIP
1192	Ak1	Sp8_ChIP_Sp5_ChIP	2	shared_Sp8_ChIP_Sp5_ChIP
1193	Ak8	Cdx2_ChIP	1	unique_to_Cdx2_ChIP
1194	Akap10	Tbxt ChIP	1	unique_to_Tbxt ChIP
1195	Akap11	Tbxt ChIP_Cdx2_ChIP	2	shared_Tbxt ChIP_Cdx2_ChIP
1196	Akap12	Cdx2_ChIP_Sp5_ChIP	2	shared_Cdx2_ChIP_Sp5_ChIP
1197	Akap13	Tbxt ChIP_Cdx2_ChIP_Sp5_ChIP	3	shared_Tbxt ChIP_Cdx2_ChIP_Sp5_ChIP
1198	Akap2	Cdx2_ChIP_Sp5_ChIP	2	shared_Cdx2_ChIP_Sp5_ChIP
1199	Akap6	Cdx2_ChIP_Sp5_ChIP	2	shared_Cdx2_ChIP_Sp5_ChIP
1200	Akap7	Cdx2_ChIP_Sp5_ChIP	2	shared_Cdx2_ChIP_Sp5_ChIP
1201	Akap8l	Sp5_ChIP	1	unique_to_Sp5_ChIP
1202	Akip1	Sp5_ChIP	1	unique_to_Sp5_ChIP
1203	Akirin1	Sp5_ChIP	1	unique_to_Sp5_ChIP
1204	Akirin2	Tbxt ChIP	1	unique_to_Tbxt ChIP
1205	Akna	Tbxt ChIP_Sp5_ChIP	2	shared_Tbxt ChIP_Sp5_ChIP
1206	Akr1b10	Sp5_ChIP	1	unique_to_Sp5_ChIP
1207	Akr1b3	Tbxt ChIP_Cdx2_ChIP	2	shared_Tbxt ChIP_Cdx2_ChIP
1208	Akr1b8	Sp5_ChIP	1	unique_to_Sp5_ChIP
1209	Akr1c12	Tbxt ChIP	1	unique_to_Tbxt ChIP
1210	Akr1c13	Tbxt ChIP	1	unique_to_Tbxt ChIP
1211	Akr1c18	Tbxt ChIP_Sp5_ChIP	2	shared_Tbxt ChIP_Sp5_ChIP
1212	Akr1c19	Tbxt ChIP	1	unique_to_Tbxt ChIP
1213	Akr1c21	Tbxt ChIP	1	unique_to_Tbxt ChIP
1214	Akr1d1	Tbxt ChIP_Cdx2_ChIP_Sp5_ChIP	3	shared_Tbxt ChIP_Cdx2_ChIP_Sp5_ChIP
1215	Akr1e1	Tbxt ChIP_Cdx2_ChIP	2	shared_Tbxt ChIP_Cdx2_ChIP
1216	Akr7a5	Tbxt ChIP	1	unique_to_Tbxt ChIP
1217	Akt1s1	Cdx2_ChIP	1	unique_to_Cdx2_ChIP
1218	Akt2	Cdx2_ChIP	1	unique_to_Cdx2_ChIP
1219	Akt3	Tbxt ChIP	1	unique_to_Tbxt ChIP
1220	Aktip	Cdx2_ChIP	1	unique_to_Cdx2_ChIP
1221	Alad	Sp5_ChIP	1	unique_to_Sp5_ChIP
1222	Alas1	Cdx2_ChIP	1	unique_to_Cdx2_ChIP
1223	Alas2	Cdx2_ChIP	1	unique_to_Cdx2_ChIP
1224	Alb	Cdx2_ChIP_Sp5_ChIP	2	shared_Cdx2_ChIP_Sp5_ChIP
1225	Aldh16a1	Sp5_ChIP	1	unique_to_Sp5_ChIP
1226	Aldh1a2	Tbxt ChIP_Cdx2_ChIP	2	shared_Tbxt ChIP_Cdx2_ChIP
1227	Aldh1b1	Tbxt ChIP_Cdx2_ChIP	2	shared_Tbxt ChIP_Cdx2_ChIP
1228	Aldh1l1	Tbxt ChIP	1	unique_to_Tbxt ChIP
1229	Aldh1l2	Cdx2_ChIP_Sp5_ChIP	2	shared_Cdx2_ChIP_Sp5_ChIP
1230	Aldh2	Tbxt ChIP	1	unique_to_Tbxt ChIP
1231	Aldh3a1	Cdx2_ChIP	1	unique_to_Cdx2_ChIP
1232	Aldh3a2	Tbxt ChIP_Cdx2_ChIP_Sp5_ChIP	3	shared_Tbxt ChIP_Cdx2_ChIP_Sp5_ChIP
1233	Aldh4a1	Cdx2_ChIP	1	unique_to_Cdx2_ChIP
1234	Aldh9a1	Tbxt ChIP_Sp5_ChIP	2	shared_Tbxt ChIP_Sp5_ChIP
1235	Aldoart1	Cdx2_ChIP_Sp5_ChIP	2	shared_Cdx2_ChIP_Sp5_ChIP
1236	Aldoc	Sp5_ChIP	1	unique_to_Sp5_ChIP
1237	Alg10b	Tbxt ChIP_Cdx2_ChIP	2	shared_Tbxt ChIP_Cdx2_ChIP
1238	Alg14	Tbxt ChIP_Sp5_ChIP	2	shared_Tbxt ChIP_Sp5_ChIP
1239	Alk	Tbxt ChIP_Cdx2_ChIP	2	shared_Tbxt ChIP_Cdx2_ChIP
1240	Alkbh3	Cdx2_ChIP	1	unique_to_Cdx2_ChIP
1241	Alkbh5	Sp5_ChIP	1	unique_to_Sp5_ChIP
1242	Alms1	Sp5_ChIP	1	unique_to_Sp5_ChIP
1243	Alox15	Tbxt ChIP	1	unique_to_Tbxt ChIP
1244	Alox5ap	Tbxt ChIP_Cdx2_ChIP_Sp5_ChIP	3	shared_Tbxt ChIP_Cdx2_ChIP_Sp5_ChIP
1245	Alpk1	Cdx2_ChIP	1	unique_to_Cdx2_ChIP
1246	Alpl	Tbxt ChIP_Cdx2_ChIP_Sp5_ChIP	3	shared_Tbxt ChIP_Cdx2_ChIP_Sp5_ChIP
1247	Alppl2	Sp5_ChIP	1	unique_to_Sp5_ChIP
1248	Als2cl	Sp5_ChIP	1	unique_to_Sp5_ChIP
1249	Alx1	Tbxt ChIP_Sp5_ChIP	2	shared_Tbxt ChIP_Sp5_ChIP
1250	Alx3	Tbxt ChIP_Sp5_ChIP	2	shared_Tbxt ChIP_Sp5_ChIP
1251	Alx4	Tbxt ChIP_Cdx2_ChIP_Sp5_ChIP	3	shared_Tbxt ChIP_Cdx2_ChIP_Sp5_ChIP
1252	Alyref2	Tbxt ChIP_Cdx2_ChIP_Sp5_ChIP	3	shared_Tbxt ChIP_Cdx2_ChIP_Sp5_ChIP
1253	Amacr	Tbxt ChIP	1	unique_to_Tbxt ChIP
1254	Ambn	Sp5_ChIP	1	unique_to_Sp5_ChIP
1255	Ambp	Cdx2_ChIP	1	unique_to_Cdx2_ChIP
1256	Ambra1	Cdx2_ChIP	1	unique_to_Cdx2_ChIP
1257	Amd1	Tbxt ChIP	1	unique_to_Tbxt ChIP
1258	Amd2	Cdx2_ChIP	1	unique_to_Cdx2_ChIP
1259	Amdhd2	Sp5_ChIP	1	unique_to_Sp5_ChIP
1260	Amer1	Sp5_ChIP	1	unique_to_Sp5_ChIP
1261	Amer2	Sp5_ChIP	1	unique_to_Sp5_ChIP
1262	Amer3	Tbxt ChIP	1	unique_to_Tbxt ChIP
1263	Amfr	Tbxt ChIP	1	unique_to_Tbxt ChIP
1264	Amh	Sp5_ChIP	1	unique_to_Sp5_ChIP
1265	Amhr2	Sp5_ChIP	1	unique_to_Sp5_ChIP
1266	Amigo2	Tbxt ChIP_Cdx2_ChIP_Sp5_ChIP	3	shared_Tbxt ChIP_Cdx2_ChIP_Sp5_ChIP
1267	Ammecr1	Sp5_ChIP	1	unique_to_Sp5_ChIP
1268	Amn1	Sp5_ChIP	1	unique_to_Sp5_ChIP
1269	Amot	Tbxt ChIP_Sp5_ChIP	2	shared_Tbxt ChIP_Sp5_ChIP
1270	Amotl1	Tbxt ChIP_Cdx2_ChIP_Sp5_ChIP	3	shared_Tbxt ChIP_Cdx2_ChIP_Sp5_ChIP
1271	Amotl2	Tbxt ChIP_Sp8_ChIP_Sp5_ChIP	3	shared_Tbxt ChIP_Sp8_ChIP_Sp5_ChIP
1272	Amph	Tbxt ChIP_Cdx2_ChIP_Sp5_ChIP	3	shared_Tbxt ChIP_Cdx2_ChIP_Sp5_ChIP
1273	Amtn	Tbxt ChIP	1	unique_to_Tbxt ChIP
1274	Amy2b	Sp5_ChIP	1	unique_to_Sp5_ChIP
1275	Amz1	Sp5_ChIP	1	unique_to_Sp5_ChIP
1276	Amz2	Sp5_ChIP	1	unique_to_Sp5_ChIP
1277	Anapc11	Tbxt ChIP	1	unique_to_Tbxt ChIP
1278	Anapc13	Tbxt ChIP	1	unique_to_Tbxt ChIP
1279	Anapc4	Tbxt ChIP_Sp5_ChIP	2	shared_Tbxt ChIP_Sp5_ChIP
1280	Anapc7	Sp8_ChIP_Sp5_ChIP	2	shared_Sp8_ChIP_Sp5_ChIP
1281	Ang4	Tbxt ChIP_Cdx2_ChIP	2	shared_Tbxt ChIP_Cdx2_ChIP
1282	Angel1	Sp8_ChIP_Sp5_ChIP	2	shared_Sp8_ChIP_Sp5_ChIP
1283	Angel2	Cdx2_ChIP	1	unique_to_Cdx2_ChIP
1284	Angpt1	Tbxt ChIP	1	unique_to_Tbxt ChIP
1285	Angpt2	Tbxt ChIP_Cdx2_ChIP	2	shared_Tbxt ChIP_Cdx2_ChIP
1286	Angptl3	Sp5_ChIP	1	unique_to_Sp5_ChIP
1287	Angptl7	Tbxt ChIP	1	unique_to_Tbxt ChIP
1288	Ank	Cdx2_ChIP	1	unique_to_Cdx2_ChIP
1289	Ank1	Tbxt ChIP_Sp8_ChIP_Sp5_ChIP	3	shared_Tbxt ChIP_Sp8_ChIP_Sp5_ChIP
1290	Ank2	Tbxt ChIP_Cdx2_ChIP	2	shared_Tbxt ChIP_Cdx2_ChIP
1291	Ank3	Tbxt ChIP_Sp8_ChIP_Sp5_ChIP	3	shared_Tbxt ChIP_Sp8_ChIP_Sp5_ChIP
1292	Ankdd1b	Tbxt ChIP	1	unique_to_Tbxt ChIP
1293	Ankfn1	Tbxt ChIP_Sp5_ChIP	2	shared_Tbxt ChIP_Sp5_ChIP
1294	Ankk1	Sp8_ChIP_Sp5_ChIP	2	shared_Sp8_ChIP_Sp5_ChIP
1295	Ankle1	Sp5_ChIP	1	unique_to_Sp5_ChIP
1296	Ankle2	Tbxt ChIP_Sp5_ChIP	2	shared_Tbxt ChIP_Sp5_ChIP
1297	Ankmy2	Sp5_ChIP	1	unique_to_Sp5_ChIP
1298	Ankrd1	Tbxt ChIP_Cdx2_ChIP	2	shared_Tbxt ChIP_Cdx2_ChIP
1299	Ankrd11	Sp5_ChIP	1	unique_to_Sp5_ChIP
1300	Ankrd13c	Tbxt ChIP	1	unique_to_Tbxt ChIP
1301	Ankrd16	Sp5_ChIP	1	unique_to_Sp5_ChIP
1302	Ankrd17	Tbxt ChIP	1	unique_to_Tbxt ChIP
1303	Ankrd22	Tbxt ChIP	1	unique_to_Tbxt ChIP
1304	Ankrd26	Cdx2_ChIP	1	unique_to_Cdx2_ChIP
1305	Ankrd27	Tbxt ChIP_Sp5_ChIP	2	shared_Tbxt ChIP_Sp5_ChIP
1306	Ankrd28	Tbxt ChIP	1	unique_to_Tbxt ChIP
1307	Ankrd29	Sp5_ChIP	1	unique_to_Sp5_ChIP
1308	Ankrd33b	Tbxt ChIP_Cdx2_ChIP	2	shared_Tbxt ChIP_Cdx2_ChIP
1309	Ankrd34a	Sp5_ChIP	1	unique_to_Sp5_ChIP
1310	Ankrd34c	Sp5_ChIP	1	unique_to_Sp5_ChIP
1311	Ankrd36	Tbxt ChIP	1	unique_to_Tbxt ChIP
1312	Ankrd40	Tbxt ChIP	1	unique_to_Tbxt ChIP
1313	Ankrd44	Tbxt ChIP_Cdx2_ChIP	2	shared_Tbxt ChIP_Cdx2_ChIP
1314	Ankrd46	Cdx2_ChIP	1	unique_to_Cdx2_ChIP
1315	Ankrd49	Tbxt ChIP	1	unique_to_Tbxt ChIP
1316	Ankrd50	Tbxt ChIP_Cdx2_ChIP_Sp5_ChIP	3	shared_Tbxt ChIP_Cdx2_ChIP_Sp5_ChIP
1317	Ankrd54	Tbxt ChIP_Cdx2_ChIP	2	shared_Tbxt ChIP_Cdx2_ChIP
1318	Ankrd55	Tbxt ChIP_Cdx2_ChIP_Sp5_ChIP	3	shared_Tbxt ChIP_Cdx2_ChIP_Sp5_ChIP
1319	Ankrd63	Tbxt ChIP_Cdx2_ChIP_Sp5_ChIP	3	shared_Tbxt ChIP_Cdx2_ChIP_Sp5_ChIP
1320	Ankrd66	Tbxt ChIP	1	unique_to_Tbxt ChIP
1321	Ankrd7	Sp8_ChIP_Sp5_ChIP	2	shared_Sp8_ChIP_Sp5_ChIP
1322	Anks1	Tbxt ChIP_Sp5_ChIP	2	shared_Tbxt ChIP_Sp5_ChIP
1323	Anks1b	Tbxt ChIP_Sp5_ChIP	2	shared_Tbxt ChIP_Sp5_ChIP
1324	Anks4b	Tbxt ChIP	1	unique_to_Tbxt ChIP
1325	Anks6	Sp8_ChIP_Sp5_ChIP	2	shared_Sp8_ChIP_Sp5_ChIP
1326	Anln	Tbxt ChIP	1	unique_to_Tbxt ChIP
1327	Ano1	Sp5_ChIP	1	unique_to_Sp5_ChIP
1328	Ano10	Cdx2_ChIP_Sp5_ChIP	2	shared_Cdx2_ChIP_Sp5_ChIP
1329	Ano2	Cdx2_ChIP_Sp5_ChIP	2	shared_Cdx2_ChIP_Sp5_ChIP
1330	Ano4	Tbxt ChIP	1	unique_to_Tbxt ChIP
1331	Ano5	Tbxt ChIP	1	unique_to_Tbxt ChIP
1332	Ano6	Tbxt ChIP_Cdx2_ChIP	2	shared_Tbxt ChIP_Cdx2_ChIP
1333	Ano8	Sp5_ChIP	1	unique_to_Sp5_ChIP
1334	Ano9	Tbxt ChIP	1	unique_to_Tbxt ChIP
1335	Antxr1	Cdx2_ChIP_Sp5_ChIP	2	shared_Cdx2_ChIP_Sp5_ChIP
1336	Antxr2	Tbxt ChIP	1	unique_to_Tbxt ChIP
1337	Anxa10	Tbxt ChIP	1	unique_to_Tbxt ChIP
1338	Anxa11	Sp5_ChIP	1	unique_to_Sp5_ChIP
1339	Anxa2	Cdx2_ChIP_Sp8_ChIP	2	shared_Cdx2_ChIP_Sp8_ChIP
1340	Anxa3	Tbxt ChIP_Sp5_ChIP	2	shared_Tbxt ChIP_Sp5_ChIP
1341	Anxa7	Tbxt ChIP_Sp5_ChIP	2	shared_Tbxt ChIP_Sp5_ChIP
1342	Aoah	Cdx2_ChIP	1	unique_to_Cdx2_ChIP
1343	Aoc3	Sp5_ChIP	1	unique_to_Sp5_ChIP
1344	Aox3	Tbxt ChIP_Sp5_ChIP	2	shared_Tbxt ChIP_Sp5_ChIP
1345	Ap1ar	Tbxt ChIP	1	unique_to_Tbxt ChIP
1346	Ap1b1	Tbxt ChIP_Cdx2_ChIP	2	shared_Tbxt ChIP_Cdx2_ChIP
1347	Ap1g1	Tbxt ChIP_Sp5_ChIP	2	shared_Tbxt ChIP_Sp5_ChIP
1348	Ap1g2	Sp5_ChIP	1	unique_to_Sp5_ChIP
1349	Ap1s1	Sp5_ChIP	1	unique_to_Sp5_ChIP
1350	Ap1s2	Tbxt ChIP	1	unique_to_Tbxt ChIP
1351	Ap1s3	Sp8_ChIP_Sp5_ChIP	2	shared_Sp8_ChIP_Sp5_ChIP
1352	Ap2a1	Sp5_ChIP	1	unique_to_Sp5_ChIP
1353	Ap3b1	Cdx2_ChIP	1	unique_to_Cdx2_ChIP
1354	Ap3b2	Sp5_ChIP	1	unique_to_Sp5_ChIP
1355	Ap3d1	Tbxt ChIP	1	unique_to_Tbxt ChIP
1356	Ap3m1	Sp5_ChIP	1	unique_to_Sp5_ChIP
1357	Ap5m1	Tbxt ChIP_Cdx2_ChIP_Sp5_ChIP	3	shared_Tbxt ChIP_Cdx2_ChIP_Sp5_ChIP
1358	Ap5z1	Tbxt ChIP_Sp8_ChIP_Sp5_ChIP	3	shared_Tbxt ChIP_Sp8_ChIP_Sp5_ChIP
1359	Apaf1	Cdx2_ChIP_Sp5_ChIP	2	shared_Cdx2_ChIP_Sp5_ChIP
1360	Apbb1	Sp5_ChIP	1	unique_to_Sp5_ChIP
1361	Apbb1ip	Tbxt ChIP	1	unique_to_Tbxt ChIP
1362	Apbb2	Tbxt ChIP_Sp5_ChIP	2	shared_Tbxt ChIP_Sp5_ChIP
1363	Apc	Tbxt ChIP_Cdx2_ChIP	2	shared_Tbxt ChIP_Cdx2_ChIP
1364	Apcdd1	Tbxt ChIP_Sp5_ChIP	2	shared_Tbxt ChIP_Sp5_ChIP
1365	Aph1b	Tbxt ChIP_Sp5_ChIP	2	shared_Tbxt ChIP_Sp5_ChIP
1366	Aph1c	Cdx2_ChIP_Sp5_ChIP	2	shared_Cdx2_ChIP_Sp5_ChIP
1367	Api5	Tbxt ChIP_Sp5_ChIP	2	shared_Tbxt ChIP_Sp5_ChIP
1368	Apip	Tbxt ChIP_Cdx2_ChIP_Sp5_ChIP	3	shared_Tbxt ChIP_Cdx2_ChIP_Sp5_ChIP
1369	Apln	Tbxt ChIP	1	unique_to_Tbxt ChIP
1370	Aplnr	Tbxt ChIP_Sp5_ChIP	2	shared_Tbxt ChIP_Sp5_ChIP
1371	Aplp1	Sp5_ChIP	1	unique_to_Sp5_ChIP
1372	Aplp2	Cdx2_ChIP	1	unique_to_Cdx2_ChIP
1373	Apoa1	Tbxt ChIP_Sp5_ChIP	2	shared_Tbxt ChIP_Sp5_ChIP
1374	Apob	Tbxt ChIP_Sp5_ChIP	2	shared_Tbxt ChIP_Sp5_ChIP
1375	Apoc1	Sp5_ChIP	1	unique_to_Sp5_ChIP
1376	Apod	Tbxt ChIP_Cdx2_ChIP	2	shared_Tbxt ChIP_Cdx2_ChIP
1377	Apoe	Sp5_ChIP	1	unique_to_Sp5_ChIP
1378	Apol10a	Cdx2_ChIP	1	unique_to_Cdx2_ChIP
1379	Apol11b	Cdx2_ChIP	1	unique_to_Cdx2_ChIP
1380	Apol7a	Sp5_ChIP	1	unique_to_Sp5_ChIP
1381	Apol7d	Tbxt ChIP	1	unique_to_Tbxt ChIP
1382	Apol7e	Cdx2_ChIP	1	unique_to_Cdx2_ChIP
1383	Apol8	Tbxt ChIP_Cdx2_ChIP	2	shared_Tbxt ChIP_Cdx2_ChIP
1384	Apol9a	Cdx2_ChIP	1	unique_to_Cdx2_ChIP
1385	App	Cdx2_ChIP_Sp5_ChIP	2	shared_Cdx2_ChIP_Sp5_ChIP
1386	Appbp2	Cdx2_ChIP	1	unique_to_Cdx2_ChIP
1387	Appl1	Tbxt ChIP_Sp5_ChIP	2	shared_Tbxt ChIP_Sp5_ChIP
1388	Appl2	Tbxt ChIP	1	unique_to_Tbxt ChIP
1389	Aptx	Sp5_ChIP	1	unique_to_Sp5_ChIP
1390	Aqp1	Tbxt ChIP	1	unique_to_Tbxt ChIP
1391	Aqp11	Tbxt ChIP_Sp5_ChIP	2	shared_Tbxt ChIP_Sp5_ChIP
1392	Aqp4	Tbxt ChIP_Sp5_ChIP	2	shared_Tbxt ChIP_Sp5_ChIP
1393	Aqp6	Tbxt ChIP	1	unique_to_Tbxt ChIP
1394	Aqp7	Tbxt ChIP_Sp5_ChIP	2	shared_Tbxt ChIP_Sp5_ChIP
1395	Aqp9	Tbxt ChIP_Cdx2_ChIP	2	shared_Tbxt ChIP_Cdx2_ChIP
1396	Ar	Tbxt ChIP_Sp5_ChIP	2	shared_Tbxt ChIP_Sp5_ChIP
1397	Araf	Tbxt ChIP	1	unique_to_Tbxt ChIP
1398	Arap1	Cdx2_ChIP	1	unique_to_Cdx2_ChIP
1399	Arap2	Cdx2_ChIP_Sp5_ChIP	2	shared_Cdx2_ChIP_Sp5_ChIP
1400	Arap3	Tbxt ChIP_Cdx2_ChIP_Sp5_ChIP	3	shared_Tbxt ChIP_Cdx2_ChIP_Sp5_ChIP
1401	Areg	Tbxt ChIP	1	unique_to_Tbxt ChIP
1402	Arf1	Tbxt ChIP_Sp8_ChIP_Sp5_ChIP	3	shared_Tbxt ChIP_Sp8_ChIP_Sp5_ChIP
1403	Arf2	Tbxt ChIP_Sp5_ChIP	2	shared_Tbxt ChIP_Sp5_ChIP
1404	Arf3	Sp5_ChIP	1	unique_to_Sp5_ChIP
1405	Arf4	Tbxt ChIP	1	unique_to_Tbxt ChIP
1406	Arfgap3	Tbxt ChIP	1	unique_to_Tbxt ChIP
1407	Arfgef1	Tbxt ChIP_Cdx2_ChIP	2	shared_Tbxt ChIP_Cdx2_ChIP
1408	Arg1	Tbxt ChIP_Cdx2_ChIP_Sp5_ChIP	3	shared_Tbxt ChIP_Cdx2_ChIP_Sp5_ChIP
1409	Arglu1	Tbxt ChIP_Cdx2_ChIP	2	shared_Tbxt ChIP_Cdx2_ChIP
1410	Arhgap1	Sp5_ChIP	1	unique_to_Sp5_ChIP
1411	Arhgap11a	Tbxt ChIP	1	unique_to_Tbxt ChIP
1412	Arhgap12	Tbxt ChIP_Sp8_ChIP_Sp5_ChIP	3	shared_Tbxt ChIP_Sp8_ChIP_Sp5_ChIP
1413	Arhgap15	Cdx2_ChIP_Sp5_ChIP	2	shared_Cdx2_ChIP_Sp5_ChIP
1414	Arhgap15os	Tbxt ChIP_Sp5_ChIP	2	shared_Tbxt ChIP_Sp5_ChIP
1415	Arhgap18	Tbxt ChIP_Cdx2_ChIP_Sp8_ChIP_Sp5_ChIP	4	shared_Tbxt ChIP_Cdx2_ChIP_Sp8_ChIP_Sp5_ChIP
1416	Arhgap20	Sp5_ChIP	1	unique_to_Sp5_ChIP
1417	Arhgap21	Tbxt ChIP_Cdx2_ChIP	2	shared_Tbxt ChIP_Cdx2_ChIP
1418	Arhgap22	Sp5_ChIP	1	unique_to_Sp5_ChIP
1419	Arhgap23	Tbxt ChIP_Sp8_ChIP_Sp5_ChIP	3	shared_Tbxt ChIP_Sp8_ChIP_Sp5_ChIP
1420	Arhgap24	Tbxt ChIP_Cdx2_ChIP_Sp5_ChIP	3	shared_Tbxt ChIP_Cdx2_ChIP_Sp5_ChIP
1421	Arhgap25	Tbxt ChIP	1	unique_to_Tbxt ChIP
1422	Arhgap26	Tbxt ChIP_Sp5_ChIP	2	shared_Tbxt ChIP_Sp5_ChIP
1423	Arhgap27	Sp5_ChIP	1	unique_to_Sp5_ChIP
1424	Arhgap28	Tbxt ChIP_Sp8_ChIP_Sp5_ChIP	3	shared_Tbxt ChIP_Sp8_ChIP_Sp5_ChIP
1425	Arhgap29	Cdx2_ChIP_Sp5_ChIP	2	shared_Cdx2_ChIP_Sp5_ChIP
1426	Arhgap30	Tbxt ChIP	1	unique_to_Tbxt ChIP
1427	Arhgap32	Tbxt ChIP_Cdx2_ChIP_Sp5_ChIP	3	shared_Tbxt ChIP_Cdx2_ChIP_Sp5_ChIP
1428	Arhgap33	Sp5_ChIP	1	unique_to_Sp5_ChIP
1429	Arhgap39	Tbxt ChIP_Sp5_ChIP	2	shared_Tbxt ChIP_Sp5_ChIP
1430	Arhgap42	Cdx2_ChIP_Sp5_ChIP	2	shared_Cdx2_ChIP_Sp5_ChIP
1431	Arhgap5	Tbxt ChIP_Sp5_ChIP	2	shared_Tbxt ChIP_Sp5_ChIP
1432	Arhgap8	Cdx2_ChIP	1	unique_to_Cdx2_ChIP
1433	Arhgef1	Sp5_ChIP	1	unique_to_Sp5_ChIP
1434	Arhgef10	Cdx2_ChIP	1	unique_to_Cdx2_ChIP
1435	Arhgef10l	Tbxt ChIP_Cdx2_ChIP_Sp5_ChIP	3	shared_Tbxt ChIP_Cdx2_ChIP_Sp5_ChIP
1436	Arhgef12	Tbxt ChIP	1	unique_to_Tbxt ChIP
1437	Arhgef15	Tbxt ChIP	1	unique_to_Tbxt ChIP
1438	Arhgef16	Tbxt ChIP_Cdx2_ChIP_Sp5_ChIP	3	shared_Tbxt ChIP_Cdx2_ChIP_Sp5_ChIP
1439	Arhgef17	Tbxt ChIP_Sp5_ChIP	2	shared_Tbxt ChIP_Sp5_ChIP
1440	Arhgef18	Tbxt ChIP	1	unique_to_Tbxt ChIP
1441	Arhgef19	Tbxt ChIP_Cdx2_ChIP_Sp5_ChIP	3	shared_Tbxt ChIP_Cdx2_ChIP_Sp5_ChIP
1442	Arhgef2	Sp8_ChIP_Sp5_ChIP	2	shared_Sp8_ChIP_Sp5_ChIP
1443	Arhgef26	Tbxt ChIP_Cdx2_ChIP_Sp5_ChIP	3	shared_Tbxt ChIP_Cdx2_ChIP_Sp5_ChIP
1444	Arhgef28	Sp5_ChIP	1	unique_to_Sp5_ChIP
1445	Arhgef3	Cdx2_ChIP	1	unique_to_Cdx2_ChIP
1446	Arhgef4	Sp5_ChIP	1	unique_to_Sp5_ChIP
1447	Arhgef5	Tbxt ChIP	1	unique_to_Tbxt ChIP
1448	Arhgef9	Tbxt ChIP	1	unique_to_Tbxt ChIP
1449	Arid1a	Tbxt ChIP	1	unique_to_Tbxt ChIP
1450	Arid1b	Tbxt ChIP_Cdx2_ChIP_Sp5_ChIP	3	shared_Tbxt ChIP_Cdx2_ChIP_Sp5_ChIP
1451	Arid2	Cdx2_ChIP	1	unique_to_Cdx2_ChIP
1452	Arid3a	Sp5_ChIP	1	unique_to_Sp5_ChIP
1453	Arid3b	Tbxt ChIP_Cdx2_ChIP	2	shared_Tbxt ChIP_Cdx2_ChIP
1454	Arid3c	Tbxt ChIP_Sp5_ChIP	2	shared_Tbxt ChIP_Sp5_ChIP
1455	Arid4a	Tbxt ChIP	1	unique_to_Tbxt ChIP
1456	Arid5b	Cdx2_ChIP_Sp5_ChIP	2	shared_Cdx2_ChIP_Sp5_ChIP
1457	Arih1	Tbxt ChIP	1	unique_to_Tbxt ChIP
1458	Arl13b	Tbxt ChIP	1	unique_to_Tbxt ChIP
1459	Arl14ep	Cdx2_ChIP	1	unique_to_Cdx2_ChIP
1460	Arl15	Cdx2_ChIP	1	unique_to_Cdx2_ChIP
1461	Arl2	Tbxt ChIP	1	unique_to_Tbxt ChIP
1462	Arl3	Cdx2_ChIP	1	unique_to_Cdx2_ChIP
1463	Arl4a	Tbxt ChIP_Cdx2_ChIP_Sp5_ChIP	3	shared_Tbxt ChIP_Cdx2_ChIP_Sp5_ChIP
1464	Arl4c	Tbxt ChIP_Cdx2_ChIP_Sp5_ChIP	3	shared_Tbxt ChIP_Cdx2_ChIP_Sp5_ChIP
1465	Arl4d	Tbxt ChIP_Cdx2_ChIP	2	shared_Tbxt ChIP_Cdx2_ChIP
1466	Arl6	Tbxt ChIP_Cdx2_ChIP	2	shared_Tbxt ChIP_Cdx2_ChIP
1467	Armc1	Tbxt ChIP	1	unique_to_Tbxt ChIP
1468	Armc12	Sp5_ChIP	1	unique_to_Sp5_ChIP
1469	Armc2	Tbxt ChIP_Sp5_ChIP	2	shared_Tbxt ChIP_Sp5_ChIP
1470	Armc3	Tbxt ChIP_Sp5_ChIP	2	shared_Tbxt ChIP_Sp5_ChIP
1471	Armc4	Tbxt ChIP_Cdx2_ChIP	2	shared_Tbxt ChIP_Cdx2_ChIP
1472	Armc7	Sp5_ChIP	1	unique_to_Sp5_ChIP
1473	Armc8	Tbxt ChIP	1	unique_to_Tbxt ChIP
1474	Armc9	Cdx2_ChIP	1	unique_to_Cdx2_ChIP
1475	Arnt2	Tbxt ChIP_Sp5_ChIP	2	shared_Tbxt ChIP_Sp5_ChIP
1476	Arntl	Tbxt ChIP_Cdx2_ChIP	2	shared_Tbxt ChIP_Cdx2_ChIP
1477	Arntl2	Tbxt ChIP_Cdx2_ChIP	2	shared_Tbxt ChIP_Cdx2_ChIP
1478	Arpc1b	Cdx2_ChIP	1	unique_to_Cdx2_ChIP
1479	Arpc5	Cdx2_ChIP	1	unique_to_Cdx2_ChIP
1480	Arpc5l	Sp5_ChIP	1	unique_to_Sp5_ChIP
1481	Arpin	Tbxt ChIP	1	unique_to_Tbxt ChIP
1482	Arpp21	Cdx2_ChIP_Sp5_ChIP	2	shared_Cdx2_ChIP_Sp5_ChIP
1483	Arrb2	Sp5_ChIP	1	unique_to_Sp5_ChIP
1484	Arrdc3	Tbxt ChIP_Cdx2_ChIP_Sp5_ChIP	3	shared_Tbxt ChIP_Cdx2_ChIP_Sp5_ChIP
1485	Arrdc4	Tbxt ChIP_Cdx2_ChIP	2	shared_Tbxt ChIP_Cdx2_ChIP
1486	Arrdc5	Cdx2_ChIP	1	unique_to_Cdx2_ChIP
1487	Arsb	Cdx2_ChIP	1	unique_to_Cdx2_ChIP
1488	Arsg	Tbxt ChIP	1	unique_to_Tbxt ChIP
1489	Arsi	Tbxt ChIP_Cdx2_ChIP_Sp5_ChIP	3	shared_Tbxt ChIP_Cdx2_ChIP_Sp5_ChIP
1490	Arsj	Tbxt ChIP	1	unique_to_Tbxt ChIP
1491	Art2a-ps	Sp5_ChIP	1	unique_to_Sp5_ChIP
1492	Art4	Tbxt ChIP	1	unique_to_Tbxt ChIP
1493	Artn	Tbxt ChIP_Sp5_ChIP	2	shared_Tbxt ChIP_Sp5_ChIP
1494	Arvcf	Sp5_ChIP	1	unique_to_Sp5_ChIP
1495	As3mt	Cdx2_ChIP	1	unique_to_Cdx2_ChIP
1496	Asah2	Tbxt ChIP_Cdx2_ChIP	2	shared_Tbxt ChIP_Cdx2_ChIP
1497	Asap1	Tbxt ChIP_Cdx2_ChIP_Sp8_ChIP_Sp5_ChIP	4	shared_Tbxt ChIP_Cdx2_ChIP_Sp8_ChIP_Sp5_ChIP
1498	Asap3	Tbxt ChIP	1	unique_to_Tbxt ChIP
1499	Asb1	Cdx2_ChIP	1	unique_to_Cdx2_ChIP
1500	Asb12	Sp5_ChIP	1	unique_to_Sp5_ChIP
1501	Asb13	Tbxt ChIP_Sp8_ChIP_Sp5_ChIP	3	shared_Tbxt ChIP_Sp8_ChIP_Sp5_ChIP
1502	Asb18	Tbxt ChIP_Cdx2_ChIP_Sp5_ChIP	3	shared_Tbxt ChIP_Cdx2_ChIP_Sp5_ChIP
1503	Asb2	Sp5_ChIP	1	unique_to_Sp5_ChIP
1504	Asb4	Tbxt ChIP_Sp5_ChIP	2	shared_Tbxt ChIP_Sp5_ChIP
1505	Asb9	Sp5_ChIP	1	unique_to_Sp5_ChIP
1506	Ascc1	Tbxt ChIP_Cdx2_ChIP_Sp5_ChIP	3	shared_Tbxt ChIP_Cdx2_ChIP_Sp5_ChIP
1507	Ascc2	Cdx2_ChIP	1	unique_to_Cdx2_ChIP
1508	Ascc3	Tbxt ChIP	1	unique_to_Tbxt ChIP
1509	Ascl1	Tbxt ChIP_Sp5_ChIP	2	shared_Tbxt ChIP_Sp5_ChIP
1510	Asf1a	Cdx2_ChIP	1	unique_to_Cdx2_ChIP
1511	Ash1l	Cdx2_ChIP	1	unique_to_Cdx2_ChIP
1512	Ash2l	Cdx2_ChIP	1	unique_to_Cdx2_ChIP
1513	Asic1	Tbxt ChIP	1	unique_to_Tbxt ChIP
1514	Asic2	Tbxt ChIP_Cdx2_ChIP_Sp5_ChIP	3	shared_Tbxt ChIP_Cdx2_ChIP_Sp5_ChIP
1515	Asic4	Sp5_ChIP	1	unique_to_Sp5_ChIP
1516	Asns	Tbxt ChIP	1	unique_to_Tbxt ChIP
1517	Asnsd1	Tbxt ChIP	1	unique_to_Tbxt ChIP
1518	Asph	Cdx2_ChIP_Sp5_ChIP	2	shared_Cdx2_ChIP_Sp5_ChIP
1519	Asphd1	Tbxt ChIP_Sp5_ChIP	2	shared_Tbxt ChIP_Sp5_ChIP
1520	Asprv1	Tbxt ChIP_Sp5_ChIP	2	shared_Tbxt ChIP_Sp5_ChIP
1521	Asrgl1	Tbxt ChIP_Sp5_ChIP	2	shared_Tbxt ChIP_Sp5_ChIP
1522	Ass1	Tbxt ChIP_Cdx2_ChIP_Sp5_ChIP	3	shared_Tbxt ChIP_Cdx2_ChIP_Sp5_ChIP
1523	Astn1	Cdx2_ChIP	1	unique_to_Cdx2_ChIP
1524	Astn2	Tbxt ChIP_Cdx2_ChIP	2	shared_Tbxt ChIP_Cdx2_ChIP
1525	Asun	Cdx2_ChIP_Sp5_ChIP	2	shared_Cdx2_ChIP_Sp5_ChIP
1526	Asxl1	Sp5_ChIP	1	unique_to_Sp5_ChIP
1527	Asxl3	Cdx2_ChIP_Sp5_ChIP	2	shared_Cdx2_ChIP_Sp5_ChIP
1528	Atad1	Sp5_ChIP	1	unique_to_Sp5_ChIP
1529	Atad2	Tbxt ChIP_Sp5_ChIP	2	shared_Tbxt ChIP_Sp5_ChIP
1530	Atad2b	Tbxt ChIP_Cdx2_ChIP	2	shared_Tbxt ChIP_Cdx2_ChIP
1531	Atcay	Sp5_ChIP	1	unique_to_Sp5_ChIP
1532	Atf2	Sp5_ChIP	1	unique_to_Sp5_ChIP
1533	Atf3	Tbxt ChIP_Sp5_ChIP	2	shared_Tbxt ChIP_Sp5_ChIP
1534	Atf4	Sp8_ChIP_Sp5_ChIP	2	shared_Sp8_ChIP_Sp5_ChIP
1535	Atf6	Tbxt ChIP	1	unique_to_Tbxt ChIP
1536	Atf7	Sp5_ChIP	1	unique_to_Sp5_ChIP
1537	Atf7ip	Tbxt ChIP_Cdx2_ChIP	2	shared_Tbxt ChIP_Cdx2_ChIP
1538	Atf7ip2	Tbxt ChIP	1	unique_to_Tbxt ChIP
1539	Atg10	Tbxt ChIP_Sp5_ChIP	2	shared_Tbxt ChIP_Sp5_ChIP
1540	Atg13	Tbxt ChIP	1	unique_to_Tbxt ChIP
1541	Atg16l1	Tbxt ChIP	1	unique_to_Tbxt ChIP
1542	Atg4a	Tbxt ChIP_Cdx2_ChIP	2	shared_Tbxt ChIP_Cdx2_ChIP
1543	Atg4c	Tbxt ChIP_Sp5_ChIP	2	shared_Tbxt ChIP_Sp5_ChIP
1544	Atg5	Cdx2_ChIP_Sp5_ChIP	2	shared_Cdx2_ChIP_Sp5_ChIP
1545	Atg7	Cdx2_ChIP	1	unique_to_Cdx2_ChIP
1546	Atg9b	Tbxt ChIP	1	unique_to_Tbxt ChIP
1547	Athl1	Cdx2_ChIP	1	unique_to_Cdx2_ChIP
1548	Atic	Tbxt ChIP_Cdx2_ChIP	2	shared_Tbxt ChIP_Cdx2_ChIP
1549	Atl1	Cdx2_ChIP_Sp5_ChIP	2	shared_Cdx2_ChIP_Sp5_ChIP
1550	Atl2	Tbxt ChIP_Cdx2_ChIP_Sp8_ChIP_Sp5_ChIP	4	shared_Tbxt ChIP_Cdx2_ChIP_Sp8_ChIP_Sp5_ChIP
1551	Atl3	Tbxt ChIP	1	unique_to_Tbxt ChIP
1552	Atoh1	Tbxt ChIP_Sp5_ChIP	2	shared_Tbxt ChIP_Sp5_ChIP
1553	Atoh8	Tbxt ChIP_Cdx2_ChIP	2	shared_Tbxt ChIP_Cdx2_ChIP
1554	Atp10a	Tbxt ChIP_Cdx2_ChIP	2	shared_Tbxt ChIP_Cdx2_ChIP
1555	Atp10b	Tbxt ChIP_Cdx2_ChIP_Sp5_ChIP	3	shared_Tbxt ChIP_Cdx2_ChIP_Sp5_ChIP
1556	Atp10d	Sp5_ChIP	1	unique_to_Sp5_ChIP
1557	Atp11a	Cdx2_ChIP	1	unique_to_Cdx2_ChIP
1558	Atp11b	Cdx2_ChIP_Sp8_ChIP_Sp5_ChIP	3	shared_Cdx2_ChIP_Sp8_ChIP_Sp5_ChIP
1559	Atp12a	Sp5_ChIP	1	unique_to_Sp5_ChIP
1560	Atp13a2	Tbxt ChIP_Sp5_ChIP	2	shared_Tbxt ChIP_Sp5_ChIP
1561	Atp13a3	Tbxt ChIP_Sp5_ChIP	2	shared_Tbxt ChIP_Sp5_ChIP
1562	Atp1a1	Cdx2_ChIP	1	unique_to_Cdx2_ChIP
1563	Atp1b1	Sp5_ChIP	1	unique_to_Sp5_ChIP
1564	Atp1b3	Sp5_ChIP	1	unique_to_Sp5_ChIP
1565	Atp1b4	Sp5_ChIP	1	unique_to_Sp5_ChIP
1566	Atp2a1	Tbxt ChIP_Sp5_ChIP	2	shared_Tbxt ChIP_Sp5_ChIP
1567	Atp2a2	Tbxt ChIP	1	unique_to_Tbxt ChIP
1568	Atp2a3	Sp5_ChIP	1	unique_to_Sp5_ChIP
1569	Atp2b1	Cdx2_ChIP_Sp5_ChIP	2	shared_Cdx2_ChIP_Sp5_ChIP
1570	Atp2b2	Tbxt ChIP	1	unique_to_Tbxt ChIP
1571	Atp2b4	Sp5_ChIP	1	unique_to_Sp5_ChIP
1572	Atp2c1	Tbxt ChIP_Sp5_ChIP	2	shared_Tbxt ChIP_Sp5_ChIP
1573	Atp2c2	Sp5_ChIP	1	unique_to_Sp5_ChIP
1574	Atp5g2	Cdx2_ChIP	1	unique_to_Cdx2_ChIP
1575	Atp5g3	Tbxt ChIP_Cdx2_ChIP_Sp5_ChIP	3	shared_Tbxt ChIP_Cdx2_ChIP_Sp5_ChIP
1576	Atp5l	Tbxt ChIP_Cdx2_ChIP	2	shared_Tbxt ChIP_Cdx2_ChIP
1577	Atp5o	Cdx2_ChIP	1	unique_to_Cdx2_ChIP
1578	Atp5sl	Sp5_ChIP	1	unique_to_Sp5_ChIP
1579	Atp6ap1l	Sp5_ChIP	1	unique_to_Sp5_ChIP
1580	Atp6ap2	Cdx2_ChIP	1	unique_to_Cdx2_ChIP
1581	Atp6v0a1	Sp5_ChIP	1	unique_to_Sp5_ChIP
1582	Atp6v0d1	Tbxt ChIP	1	unique_to_Tbxt ChIP
1583	Atp6v0e	Tbxt ChIP	1	unique_to_Tbxt ChIP
1584	Atp6v1a	Cdx2_ChIP	1	unique_to_Cdx2_ChIP
1585	Atp6v1b2	Tbxt ChIP_Sp5_ChIP	2	shared_Tbxt ChIP_Sp5_ChIP
1586	Atp6v1c2	Cdx2_ChIP	1	unique_to_Cdx2_ChIP
1587	Atp6v1e2	Tbxt ChIP_Sp5_ChIP	2	shared_Tbxt ChIP_Sp5_ChIP
1588	Atp6v1g3	Tbxt ChIP_Cdx2_ChIP	2	shared_Tbxt ChIP_Cdx2_ChIP
1589	Atp6v1h	Cdx2_ChIP_Sp5_ChIP	2	shared_Cdx2_ChIP_Sp5_ChIP
1590	Atp7b	Sp5_ChIP	1	unique_to_Sp5_ChIP
1591	Atp8a1	Tbxt ChIP_Cdx2_ChIP_Sp5_ChIP	3	shared_Tbxt ChIP_Cdx2_ChIP_Sp5_ChIP
1592	Atp8a2	Tbxt ChIP	1	unique_to_Tbxt ChIP
1593	Atp8b1	Tbxt ChIP_Sp5_ChIP	2	shared_Tbxt ChIP_Sp5_ChIP
1594	Atp8b3	Sp5_ChIP	1	unique_to_Sp5_ChIP
1595	Atp8b5	Tbxt ChIP	1	unique_to_Tbxt ChIP
1596	Atp9a	Cdx2_ChIP_Sp5_ChIP	2	shared_Cdx2_ChIP_Sp5_ChIP
1597	Atp9b	Cdx2_ChIP_Sp5_ChIP	2	shared_Cdx2_ChIP_Sp5_ChIP
1598	Atpaf1	Cdx2_ChIP	1	unique_to_Cdx2_ChIP
1599	Atpaf2	Tbxt ChIP_Sp5_ChIP	2	shared_Tbxt ChIP_Sp5_ChIP
1600	Atpbd4	Cdx2_ChIP	1	unique_to_Cdx2_ChIP
1601	Atrnl1	Tbxt ChIP_Cdx2_ChIP_Sp5_ChIP	3	shared_Tbxt ChIP_Cdx2_ChIP_Sp5_ChIP
1602	Atrx	Sp5_ChIP	1	unique_to_Sp5_ChIP
1603	Atxn1	Tbxt ChIP_Cdx2_ChIP_Sp5_ChIP	3	shared_Tbxt ChIP_Cdx2_ChIP_Sp5_ChIP
1604	Atxn10	Sp5_ChIP	1	unique_to_Sp5_ChIP
1605	Atxn2	Sp5_ChIP	1	unique_to_Sp5_ChIP
1606	Atxn2l	Tbxt ChIP_Sp5_ChIP	2	shared_Tbxt ChIP_Sp5_ChIP
1607	Atxn3	Sp5_ChIP	1	unique_to_Sp5_ChIP
1608	Atxn7	Tbxt ChIP	1	unique_to_Tbxt ChIP
1609	Atxn7l1	Tbxt ChIP_Cdx2_ChIP	2	shared_Tbxt ChIP_Cdx2_ChIP
1610	Atxn7l3	Sp5_ChIP	1	unique_to_Sp5_ChIP
1611	AU015791	Tbxt ChIP	1	unique_to_Tbxt ChIP
1612	AU015836	Tbxt ChIP	1	unique_to_Tbxt ChIP
1613	AU016765	Tbxt ChIP_Sp5_ChIP	2	shared_Tbxt ChIP_Sp5_ChIP
1614	AU018091	Tbxt ChIP_Sp5_ChIP	2	shared_Tbxt ChIP_Sp5_ChIP
1615	AU021063	Tbxt ChIP_Sp5_ChIP	2	shared_Tbxt ChIP_Sp5_ChIP
1616	AU023762	Tbxt ChIP_Sp5_ChIP	2	shared_Tbxt ChIP_Sp5_ChIP
1617	AU040320	Tbxt ChIP_Sp5_ChIP	2	shared_Tbxt ChIP_Sp5_ChIP
1618	AU040972	Sp5_ChIP	1	unique_to_Sp5_ChIP
1619	Auh	Sp5_ChIP	1	unique_to_Sp5_ChIP
1620	Aurkc	Tbxt ChIP	1	unique_to_Tbxt ChIP
1621	Auts2	Tbxt ChIP_Cdx2_ChIP_Sp8_ChIP_Sp5_ChIP	4	shared_Tbxt ChIP_Cdx2_ChIP_Sp8_ChIP_Sp5_ChIP
1622	AV039307	Tbxt ChIP	1	unique_to_Tbxt ChIP
1623	AV064505	Tbxt ChIP	1	unique_to_Tbxt ChIP
1624	Aven	Tbxt ChIP_Sp5_ChIP	2	shared_Tbxt ChIP_Sp5_ChIP
1625	Avil	Cdx2_ChIP	1	unique_to_Cdx2_ChIP
1626	Avl9	Sp5_ChIP	1	unique_to_Sp5_ChIP
1627	Avpr1a	Tbxt ChIP_Cdx2_ChIP	2	shared_Tbxt ChIP_Cdx2_ChIP
1628	Avpr1b	Tbxt ChIP	1	unique_to_Tbxt ChIP
1629	AW046200	Sp5_ChIP	1	unique_to_Sp5_ChIP
1630	AW146154	Sp5_ChIP	1	unique_to_Sp5_ChIP
1631	AW209491	Tbxt ChIP_Cdx2_ChIP_Sp5_ChIP	3	shared_Tbxt ChIP_Cdx2_ChIP_Sp5_ChIP
1632	AW549877	Cdx2_ChIP_Sp8_ChIP_Sp5_ChIP	3	shared_Cdx2_ChIP_Sp8_ChIP_Sp5_ChIP
1633	AW551984	Sp5_ChIP	1	unique_to_Sp5_ChIP
1634	AW554918	Tbxt ChIP_Cdx2_ChIP_Sp5_ChIP	3	shared_Tbxt ChIP_Cdx2_ChIP_Sp5_ChIP
1635	Axdnd1	Tbxt ChIP	1	unique_to_Tbxt ChIP
1636	Axin1	Sp5_ChIP	1	unique_to_Sp5_ChIP
1637	Axin2	Tbxt ChIP_Cdx2_ChIP_Sp8_ChIP_Sp5_ChIP	4	shared_Tbxt ChIP_Cdx2_ChIP_Sp8_ChIP_Sp5_ChIP
1638	Axl	Sp5_ChIP	1	unique_to_Sp5_ChIP
1639	AY358078	Cdx2_ChIP	1	unique_to_Cdx2_ChIP
1640	AY512915	Tbxt ChIP_Sp5_ChIP	2	shared_Tbxt ChIP_Sp5_ChIP
1641	AY702102	Tbxt ChIP	1	unique_to_Tbxt ChIP
1642	Azi2	Tbxt ChIP	1	unique_to_Tbxt ChIP
1643	Azin1	Tbxt ChIP_Sp5_ChIP	2	shared_Tbxt ChIP_Sp5_ChIP
1644	B020004J07Rik	Sp5_ChIP	1	unique_to_Sp5_ChIP
1645	B020014A21Rik	Tbxt ChIP	1	unique_to_Tbxt ChIP
1646	B020018G12Rik	Cdx2_ChIP	1	unique_to_Cdx2_ChIP
1647	B130024G19Rik	Cdx2_ChIP	1	unique_to_Cdx2_ChIP
1648	B230112J18Rik	Tbxt ChIP	1	unique_to_Tbxt ChIP
1649	B230118H07Rik	Tbxt ChIP_Cdx2_ChIP	2	shared_Tbxt ChIP_Cdx2_ChIP
1650	B230120H23Rik	Cdx2_ChIP	1	unique_to_Cdx2_ChIP
1651	B230208H11Rik	Sp5_ChIP	1	unique_to_Sp5_ChIP
1652	B230209E15Rik	Tbxt ChIP_Sp5_ChIP	2	shared_Tbxt ChIP_Sp5_ChIP
1653	B230209K01Rik	Sp5_ChIP	1	unique_to_Sp5_ChIP
1654	B230214G05Rik	Tbxt ChIP	1	unique_to_Tbxt ChIP
1655	B230216N24Rik	Sp5_ChIP	1	unique_to_Sp5_ChIP
1656	B230217O12Rik	Tbxt ChIP_Sp5_ChIP	2	shared_Tbxt ChIP_Sp5_ChIP
1657	B230307C23Rik	Cdx2_ChIP	1	unique_to_Cdx2_ChIP
1658	B230311B06Rik	Tbxt ChIP	1	unique_to_Tbxt ChIP
1659	B230323A14Rik	Tbxt ChIP_Sp5_ChIP	2	shared_Tbxt ChIP_Sp5_ChIP
1660	B330016D10Rik	Tbxt ChIP_Sp5_ChIP	2	shared_Tbxt ChIP_Sp5_ChIP
1661	B3galnt2	Tbxt ChIP_Cdx2_ChIP	2	shared_Tbxt ChIP_Cdx2_ChIP
1662	B3galt2	Tbxt ChIP_Sp5_ChIP	2	shared_Tbxt ChIP_Sp5_ChIP
1663	B3galt4	Tbxt ChIP	1	unique_to_Tbxt ChIP
1664	B3gat1	Tbxt ChIP_Cdx2_ChIP_Sp5_ChIP	3	shared_Tbxt ChIP_Cdx2_ChIP_Sp5_ChIP
1665	B3gat2	Sp5_ChIP	1	unique_to_Sp5_ChIP
1666	B3gat3	Sp5_ChIP	1	unique_to_Sp5_ChIP
1667	B3gnt2	Sp5_ChIP	1	unique_to_Sp5_ChIP
1668	B3gnt4	Sp5_ChIP	1	unique_to_Sp5_ChIP
1669	B3gnt5	Sp5_ChIP	1	unique_to_Sp5_ChIP
1670	B3gnt6	Cdx2_ChIP	1	unique_to_Cdx2_ChIP
1671	B3gnt7	Tbxt ChIP_Cdx2_ChIP_Sp8_ChIP_Sp5_ChIP	4	shared_Tbxt ChIP_Cdx2_ChIP_Sp8_ChIP_Sp5_ChIP
1672	B3gnt9	Sp5_ChIP	1	unique_to_Sp5_ChIP
1673	B430203G13Rik	Cdx2_ChIP	1	unique_to_Cdx2_ChIP
1674	B430305J03Rik	Cdx2_ChIP	1	unique_to_Cdx2_ChIP
1675	B4galnt2	Tbxt ChIP_Cdx2_ChIP	2	shared_Tbxt ChIP_Cdx2_ChIP
1676	B4galnt3	Sp5_ChIP	1	unique_to_Sp5_ChIP
1677	B4galt1	Sp5_ChIP	1	unique_to_Sp5_ChIP
1678	B4galt5	Tbxt ChIP_Sp5_ChIP	2	shared_Tbxt ChIP_Sp5_ChIP
1679	B4galt6	Tbxt ChIP	1	unique_to_Tbxt ChIP
1680	B4galt7	Sp8_ChIP_Sp5_ChIP	2	shared_Sp8_ChIP_Sp5_ChIP
1681	B530045E10Rik	Cdx2_ChIP	1	unique_to_Cdx2_ChIP
1682	B830017H08Rik	Tbxt ChIP	1	unique_to_Tbxt ChIP
1683	B930018H19Rik	Tbxt ChIP	1	unique_to_Tbxt ChIP
1684	B930025P03Rik	Tbxt ChIP_Sp5_ChIP	2	shared_Tbxt ChIP_Sp5_ChIP
1685	B930041F14Rik	Sp5_ChIP	1	unique_to_Sp5_ChIP
1686	B930092H01Rik	Tbxt ChIP_Sp5_ChIP	2	shared_Tbxt ChIP_Sp5_ChIP
1687	B9d2	Tbxt ChIP	1	unique_to_Tbxt ChIP
1688	Baalc	Tbxt ChIP	1	unique_to_Tbxt ChIP
1689	Baat	Tbxt ChIP_Cdx2_ChIP	2	shared_Tbxt ChIP_Cdx2_ChIP
1690	Bace1	Cdx2_ChIP	1	unique_to_Cdx2_ChIP
1691	Bace2	Tbxt ChIP_Cdx2_ChIP	2	shared_Tbxt ChIP_Cdx2_ChIP
1692	Bach1	Tbxt ChIP_Cdx2_ChIP_Sp5_ChIP	3	shared_Tbxt ChIP_Cdx2_ChIP_Sp5_ChIP
1693	Bach2	Tbxt ChIP	1	unique_to_Tbxt ChIP
1694	Bach2os	Tbxt ChIP	1	unique_to_Tbxt ChIP
1695	Bag2	Tbxt ChIP	1	unique_to_Tbxt ChIP
1696	Bag3	Tbxt ChIP_Sp5_ChIP	2	shared_Tbxt ChIP_Sp5_ChIP
1697	Bag4	Tbxt ChIP	1	unique_to_Tbxt ChIP
1698	Bahcc1	Tbxt ChIP_Cdx2_ChIP_Sp8_ChIP_Sp5_ChIP	4	shared_Tbxt ChIP_Cdx2_ChIP_Sp8_ChIP_Sp5_ChIP
1699	Bahd1	Sp5_ChIP	1	unique_to_Sp5_ChIP
1700	Bai1	Sp5_ChIP	1	unique_to_Sp5_ChIP
1701	Bai2	Sp5_ChIP	1	unique_to_Sp5_ChIP
1702	Baiap2l1	Sp5_ChIP	1	unique_to_Sp5_ChIP
1703	Bambi	Cdx2_ChIP	1	unique_to_Cdx2_ChIP
1704	Banf2	Sp5_ChIP	1	unique_to_Sp5_ChIP
1705	Bank1	Cdx2_ChIP	1	unique_to_Cdx2_ChIP
1706	Bard1	Cdx2_ChIP	1	unique_to_Cdx2_ChIP
1707	Barhl1	Tbxt ChIP_Cdx2_ChIP_Sp8_ChIP	3	shared_Tbxt ChIP_Cdx2_ChIP_Sp8_ChIP
1708	Barhl2	Tbxt ChIP_Cdx2_ChIP_Sp5_ChIP	3	shared_Tbxt ChIP_Cdx2_ChIP_Sp5_ChIP
1709	Barx1	Tbxt ChIP	1	unique_to_Tbxt ChIP
1710	Barx2	Tbxt ChIP_Cdx2_ChIP	2	shared_Tbxt ChIP_Cdx2_ChIP
1711	Basp1	Tbxt ChIP_Cdx2_ChIP_Sp5_ChIP	3	shared_Tbxt ChIP_Cdx2_ChIP_Sp5_ChIP
1712	Batf	Tbxt ChIP	1	unique_to_Tbxt ChIP
1713	Bax	Tbxt ChIP	1	unique_to_Tbxt ChIP
1714	Baz1a	Tbxt ChIP	1	unique_to_Tbxt ChIP
1715	Baz1b	Tbxt ChIP_Sp5_ChIP	2	shared_Tbxt ChIP_Sp5_ChIP
1716	Baz2a	Sp5_ChIP	1	unique_to_Sp5_ChIP
1717	Baz2b	Tbxt ChIP	1	unique_to_Tbxt ChIP
1718	BB014433	Cdx2_ChIP	1	unique_to_Cdx2_ChIP
1719	BB123696	Tbxt ChIP	1	unique_to_Tbxt ChIP
1720	BB283400	Sp8_ChIP_Sp5_ChIP	2	shared_Sp8_ChIP_Sp5_ChIP
1721	Bbc3	Tbxt ChIP_Cdx2_ChIP	2	shared_Tbxt ChIP_Cdx2_ChIP
1722	Bbox1	Tbxt ChIP_Cdx2_ChIP	2	shared_Tbxt ChIP_Cdx2_ChIP
1723	Bbs10	Tbxt ChIP_Cdx2_ChIP	2	shared_Tbxt ChIP_Cdx2_ChIP
1724	Bbs9	Tbxt ChIP_Sp5_ChIP	2	shared_Tbxt ChIP_Sp5_ChIP
1725	Bbx	Tbxt ChIP_Sp5_ChIP	2	shared_Tbxt ChIP_Sp5_ChIP
1726	BC002059	Cdx2_ChIP	1	unique_to_Cdx2_ChIP
1727	BC003965	Tbxt ChIP	1	unique_to_Tbxt ChIP
1728	BC005764	Sp5_ChIP	1	unique_to_Sp5_ChIP
1729	BC006965	Tbxt ChIP_Sp5_ChIP	2	shared_Tbxt ChIP_Sp5_ChIP
1730	BC007180	Cdx2_ChIP	1	unique_to_Cdx2_ChIP
1731	BC017158	Sp5_ChIP	1	unique_to_Sp5_ChIP
1732	BC018473	Tbxt ChIP	1	unique_to_Tbxt ChIP
1733	BC018507	Cdx2_ChIP	1	unique_to_Cdx2_ChIP
1734	BC021785	Sp5_ChIP	1	unique_to_Sp5_ChIP
1735	BC024139	Sp5_ChIP	1	unique_to_Sp5_ChIP
1736	BC026585	Tbxt ChIP	1	unique_to_Tbxt ChIP
1737	BC027231	Cdx2_ChIP_Sp5_ChIP	2	shared_Cdx2_ChIP_Sp5_ChIP
1738	BC030336	Cdx2_ChIP	1	unique_to_Cdx2_ChIP
1739	BC030500	Cdx2_ChIP_Sp5_ChIP	2	shared_Cdx2_ChIP_Sp5_ChIP
1740	BC035044	Tbxt ChIP	1	unique_to_Tbxt ChIP
1741	BC035947	Cdx2_ChIP	1	unique_to_Cdx2_ChIP
1742	BC037032	Tbxt ChIP	1	unique_to_Tbxt ChIP
1743	BC039771	Sp5_ChIP	1	unique_to_Sp5_ChIP
1744	BC039966	Sp5_ChIP	1	unique_to_Sp5_ChIP
1745	BC048403	Sp8_ChIP_Sp5_ChIP	2	shared_Sp8_ChIP_Sp5_ChIP
1746	BC048507	Tbxt ChIP_Sp5_ChIP	2	shared_Tbxt ChIP_Sp5_ChIP
1747	BC051070	Cdx2_ChIP	1	unique_to_Cdx2_ChIP
1748	BC051665	Cdx2_ChIP_Sp5_ChIP	2	shared_Cdx2_ChIP_Sp5_ChIP
1749	BC052040	Tbxt ChIP_Cdx2_ChIP	2	shared_Tbxt ChIP_Cdx2_ChIP
1750	BC055111	Sp5_ChIP	1	unique_to_Sp5_ChIP
1751	BC055324	Sp5_ChIP	1	unique_to_Sp5_ChIP
1752	BC055402	Sp5_ChIP	1	unique_to_Sp5_ChIP
1753	BC061194	Cdx2_ChIP_Sp5_ChIP	2	shared_Cdx2_ChIP_Sp5_ChIP
1754	BC061237	Tbxt ChIP	1	unique_to_Tbxt ChIP
1755	BC067074	Cdx2_ChIP	1	unique_to_Cdx2_ChIP
1756	BC068157	Sp5_ChIP	1	unique_to_Sp5_ChIP
1757	BC089491	Cdx2_ChIP	1	unique_to_Cdx2_ChIP
1758	Bc1	Sp8_ChIP_Sp5_ChIP	2	shared_Sp8_ChIP_Sp5_ChIP
1759	BC107364	Cdx2_ChIP_Sp5_ChIP	2	shared_Cdx2_ChIP_Sp5_ChIP
1760	Bcam	Sp5_ChIP	1	unique_to_Sp5_ChIP
1761	Bcar3	Sp8_ChIP_Sp5_ChIP	2	shared_Sp8_ChIP_Sp5_ChIP
1762	Bcas1	Tbxt ChIP_Cdx2_ChIP	2	shared_Tbxt ChIP_Cdx2_ChIP
1763	Bcas1os2	Tbxt ChIP_Sp5_ChIP	2	shared_Tbxt ChIP_Sp5_ChIP
1764	Bcas2	Tbxt ChIP	1	unique_to_Tbxt ChIP
1765	Bcas3	Tbxt ChIP_Sp5_ChIP	2	shared_Tbxt ChIP_Sp5_ChIP
1766	Bcas3os1	Tbxt ChIP_Sp5_ChIP	2	shared_Tbxt ChIP_Sp5_ChIP
1767	Bcas3os2	Tbxt ChIP	1	unique_to_Tbxt ChIP
1768	Bcat1	Tbxt ChIP_Cdx2_ChIP_Sp5_ChIP	3	shared_Tbxt ChIP_Cdx2_ChIP_Sp5_ChIP
1769	Bcat2	Tbxt ChIP_Cdx2_ChIP_Sp8_ChIP_Sp5_ChIP	4	shared_Tbxt ChIP_Cdx2_ChIP_Sp8_ChIP_Sp5_ChIP
1770	Bccip	Sp5_ChIP	1	unique_to_Sp5_ChIP
1771	Bcdin3d	Tbxt ChIP	1	unique_to_Tbxt ChIP
1772	Bckdhb	Tbxt ChIP_Sp5_ChIP	2	shared_Tbxt ChIP_Sp5_ChIP
1773	Bcl10	Sp5_ChIP	1	unique_to_Sp5_ChIP
1774	Bcl11a	Tbxt ChIP_Cdx2_ChIP_Sp5_ChIP	3	shared_Tbxt ChIP_Cdx2_ChIP_Sp5_ChIP
1775	Bcl11b	Tbxt ChIP_Sp5_ChIP	2	shared_Tbxt ChIP_Sp5_ChIP
1776	Bcl2	Cdx2_ChIP	1	unique_to_Cdx2_ChIP
1777	Bcl2a1c	Tbxt ChIP	1	unique_to_Tbxt ChIP
1778	Bcl2l1	Tbxt ChIP_Sp8_ChIP_Sp5_ChIP	3	shared_Tbxt ChIP_Sp8_ChIP_Sp5_ChIP
1779	Bcl2l10	Sp8_ChIP_Sp5_ChIP	2	shared_Sp8_ChIP_Sp5_ChIP
1780	Bcl2l11	Tbxt ChIP_Cdx2_ChIP_Sp5_ChIP	3	shared_Tbxt ChIP_Cdx2_ChIP_Sp5_ChIP
1781	Bcl2l13	Cdx2_ChIP	1	unique_to_Cdx2_ChIP
1782	Bcl2l14	Sp5_ChIP	1	unique_to_Sp5_ChIP
1783	Bcl3	Sp8_ChIP_Sp5_ChIP	2	shared_Sp8_ChIP_Sp5_ChIP
1784	Bcl6	Cdx2_ChIP	1	unique_to_Cdx2_ChIP
1785	Bcl7a	Tbxt ChIP_Sp5_ChIP	2	shared_Tbxt ChIP_Sp5_ChIP
1786	Bcl9	Tbxt ChIP_Cdx2_ChIP	2	shared_Tbxt ChIP_Cdx2_ChIP
1787	Bcl9l	Sp5_ChIP	1	unique_to_Sp5_ChIP
1788	Bcor	Tbxt ChIP_Cdx2_ChIP_Sp5_ChIP	3	shared_Tbxt ChIP_Cdx2_ChIP_Sp5_ChIP
1789	Bcorl1	Sp5_ChIP	1	unique_to_Sp5_ChIP
1790	Bdh1	Tbxt ChIP_Cdx2_ChIP_Sp5_ChIP	3	shared_Tbxt ChIP_Cdx2_ChIP_Sp5_ChIP
1791	Bdnf	Tbxt ChIP_Cdx2_ChIP_Sp5_ChIP	3	shared_Tbxt ChIP_Cdx2_ChIP_Sp5_ChIP
1792	Becn2	Tbxt ChIP	1	unique_to_Tbxt ChIP
1793	Begain	Tbxt ChIP_Cdx2_ChIP_Sp5_ChIP	3	shared_Tbxt ChIP_Cdx2_ChIP_Sp5_ChIP
1794	Bend3	Tbxt ChIP_Sp5_ChIP	2	shared_Tbxt ChIP_Sp5_ChIP
1795	Bend4	Cdx2_ChIP_Sp5_ChIP	2	shared_Cdx2_ChIP_Sp5_ChIP
1796	Bend5	Tbxt ChIP_Sp5_ChIP	2	shared_Tbxt ChIP_Sp5_ChIP
1797	Bend7	Sp5_ChIP	1	unique_to_Sp5_ChIP
1798	Best2	Sp5_ChIP	1	unique_to_Sp5_ChIP
1799	Best3	Tbxt ChIP	1	unique_to_Tbxt ChIP
1800	Bet1	Tbxt ChIP_Sp5_ChIP	2	shared_Tbxt ChIP_Sp5_ChIP
1801	Bex6	Cdx2_ChIP_Sp5_ChIP	2	shared_Cdx2_ChIP_Sp5_ChIP
1802	Bfsp2	Sp5_ChIP	1	unique_to_Sp5_ChIP
1803	Bglap	Cdx2_ChIP_Sp5_ChIP	2	shared_Cdx2_ChIP_Sp5_ChIP
1804	Bglap2	Sp5_ChIP	1	unique_to_Sp5_ChIP
1805	Bglap3	Sp5_ChIP	1	unique_to_Sp5_ChIP
1806	Bhlha15	Sp5_ChIP	1	unique_to_Sp5_ChIP
1807	Bhlha9	Cdx2_ChIP_Sp5_ChIP	2	shared_Cdx2_ChIP_Sp5_ChIP
1808	Bhlhe22	Sp5_ChIP	1	unique_to_Sp5_ChIP
1809	Bhlhe40	Tbxt ChIP_Cdx2_ChIP_Sp5_ChIP	3	shared_Tbxt ChIP_Cdx2_ChIP_Sp5_ChIP
1810	Bhmt2	Tbxt ChIP	1	unique_to_Tbxt ChIP
1811	Bicc1	Tbxt ChIP_Sp5_ChIP	2	shared_Tbxt ChIP_Sp5_ChIP
1812	Bicd1	Cdx2_ChIP_Sp5_ChIP	2	shared_Cdx2_ChIP_Sp5_ChIP
1813	Bid	Tbxt ChIP_Cdx2_ChIP	2	shared_Tbxt ChIP_Cdx2_ChIP
1814	Bik	Tbxt ChIP	1	unique_to_Tbxt ChIP
1815	Bin1	Sp5_ChIP	1	unique_to_Sp5_ChIP
1816	Bin3	Tbxt ChIP_Sp8_ChIP_Sp5_ChIP	3	shared_Tbxt ChIP_Sp8_ChIP_Sp5_ChIP
1817	Birc2	Tbxt ChIP	1	unique_to_Tbxt ChIP
1818	Birc3	Tbxt ChIP	1	unique_to_Tbxt ChIP
1819	Birc5	Sp5_ChIP	1	unique_to_Sp5_ChIP
1820	Birc6	Tbxt ChIP_Sp5_ChIP	2	shared_Tbxt ChIP_Sp5_ChIP
1821	Blcap	Sp5_ChIP	1	unique_to_Sp5_ChIP
1822	Blm	Sp5_ChIP	1	unique_to_Sp5_ChIP
1823	Blnk	Tbxt ChIP_Sp5_ChIP	2	shared_Tbxt ChIP_Sp5_ChIP
1824	Bloc1s2	Tbxt ChIP	1	unique_to_Tbxt ChIP
1825	Bloc1s3	Sp5_ChIP	1	unique_to_Sp5_ChIP
1826	Bloc1s4	Tbxt ChIP	1	unique_to_Tbxt ChIP
1827	Blvrb	Sp5_ChIP	1	unique_to_Sp5_ChIP
1828	Bmi1	Tbxt ChIP_Cdx2_ChIP	2	shared_Tbxt ChIP_Cdx2_ChIP
1829	Bmp10	Tbxt ChIP	1	unique_to_Tbxt ChIP
1830	Bmp2	Tbxt ChIP_Sp5_ChIP	2	shared_Tbxt ChIP_Sp5_ChIP
1831	Bmp2k	Tbxt ChIP	1	unique_to_Tbxt ChIP
1832	Bmp3	Cdx2_ChIP	1	unique_to_Cdx2_ChIP
1833	Bmp4	Tbxt ChIP_Cdx2_ChIP_Sp5_ChIP	3	shared_Tbxt ChIP_Cdx2_ChIP_Sp5_ChIP
1834	Bmp5	Sp5_ChIP	1	unique_to_Sp5_ChIP
1835	Bmp7	Tbxt ChIP_Cdx2_ChIP_Sp5_ChIP	3	shared_Tbxt ChIP_Cdx2_ChIP_Sp5_ChIP
1836	Bmper	Tbxt ChIP_Sp5_ChIP	2	shared_Tbxt ChIP_Sp5_ChIP
1837	Bmpr1b	Tbxt ChIP	1	unique_to_Tbxt ChIP
1838	Bmpr2	Sp5_ChIP	1	unique_to_Sp5_ChIP
1839	Bmt2	Tbxt ChIP	1	unique_to_Tbxt ChIP
1840	Bmx	Tbxt ChIP	1	unique_to_Tbxt ChIP
1841	Bnc1	Sp5_ChIP	1	unique_to_Sp5_ChIP
1842	Bnc2	Tbxt ChIP_Cdx2_ChIP_Sp5_ChIP	3	shared_Tbxt ChIP_Cdx2_ChIP_Sp5_ChIP
1843	Bnip1	Sp5_ChIP	1	unique_to_Sp5_ChIP
1844	Bnip2	Cdx2_ChIP	1	unique_to_Cdx2_ChIP
1845	Bnip3	Sp5_ChIP	1	unique_to_Sp5_ChIP
1846	Bnip3l	Sp5_ChIP	1	unique_to_Sp5_ChIP
1847	Boc	Tbxt ChIP_Cdx2_ChIP	2	shared_Tbxt ChIP_Cdx2_ChIP
1848	Bod1	Tbxt ChIP	1	unique_to_Tbxt ChIP
1849	Bod1l	Tbxt ChIP	1	unique_to_Tbxt ChIP
1850	Bola3	Cdx2_ChIP	1	unique_to_Cdx2_ChIP
1851	Borcs7	Tbxt ChIP	1	unique_to_Tbxt ChIP
1852	Bpifb4	Tbxt ChIP	1	unique_to_Tbxt ChIP
1853	Bpifb9b	Sp5_ChIP	1	unique_to_Sp5_ChIP
1854	Bptf	Tbxt ChIP	1	unique_to_Tbxt ChIP
1855	Braf	Tbxt ChIP	1	unique_to_Tbxt ChIP
1856	Brat1	Sp5_ChIP	1	unique_to_Sp5_ChIP
1857	Brd1	Sp5_ChIP	1	unique_to_Sp5_ChIP
1858	Brd2	Tbxt ChIP_Cdx2_ChIP_Sp5_ChIP	3	shared_Tbxt ChIP_Cdx2_ChIP_Sp5_ChIP
1859	Brd3	Sp5_ChIP	1	unique_to_Sp5_ChIP
1860	Brd7	Tbxt ChIP_Cdx2_ChIP	2	shared_Tbxt ChIP_Cdx2_ChIP
1861	Brdt	Sp5_ChIP	1	unique_to_Sp5_ChIP
1862	Brf2	Cdx2_ChIP	1	unique_to_Cdx2_ChIP
1863	Bri3	Sp8_ChIP_Sp5_ChIP	2	shared_Sp8_ChIP_Sp5_ChIP
1864	Brinp1	Sp5_ChIP	1	unique_to_Sp5_ChIP
1865	Brinp3	Tbxt ChIP_Sp5_ChIP	2	shared_Tbxt ChIP_Sp5_ChIP
1866	Brip1	Cdx2_ChIP_Sp5_ChIP	2	shared_Cdx2_ChIP_Sp5_ChIP
1867	Brms1l	Sp5_ChIP	1	unique_to_Sp5_ChIP
1868	Brpf1	Tbxt ChIP_Sp8_ChIP_Sp5_ChIP	3	shared_Tbxt ChIP_Sp8_ChIP_Sp5_ChIP
1869	Brpf3	Tbxt ChIP	1	unique_to_Tbxt ChIP
1870	Brs3	Sp5_ChIP	1	unique_to_Sp5_ChIP
1871	Brsk1	Sp5_ChIP	1	unique_to_Sp5_ChIP
1872	Bsdc1	Cdx2_ChIP	1	unique_to_Cdx2_ChIP
1873	Bsg	Tbxt ChIP	1	unique_to_Tbxt ChIP
1874	Bsn	Sp5_ChIP	1	unique_to_Sp5_ChIP
1875	Bsnd	Sp5_ChIP	1	unique_to_Sp5_ChIP
1876	Bsph1	Tbxt ChIP	1	unique_to_Tbxt ChIP
1877	Bspry	Sp5_ChIP	1	unique_to_Sp5_ChIP
1878	Bst2	Tbxt ChIP	1	unique_to_Tbxt ChIP
1879	Bsx	Cdx2_ChIP	1	unique_to_Cdx2_ChIP
1880	Btbd1	Tbxt ChIP	1	unique_to_Tbxt ChIP
1881	Btbd11	Tbxt ChIP_Cdx2_ChIP_Sp8_ChIP_Sp5_ChIP	4	shared_Tbxt ChIP_Cdx2_ChIP_Sp8_ChIP_Sp5_ChIP
1882	Btbd17	Sp5_ChIP	1	unique_to_Sp5_ChIP
1883	Btbd2	Sp8_ChIP_Sp5_ChIP	2	shared_Sp8_ChIP_Sp5_ChIP
1884	Btbd3	Tbxt ChIP_Sp5_ChIP	2	shared_Tbxt ChIP_Sp5_ChIP
1885	Btbd8	Tbxt ChIP_Sp8_ChIP	2	shared_Tbxt ChIP_Sp8_ChIP
1886	Btbd9	Tbxt ChIP_Cdx2_ChIP	2	shared_Tbxt ChIP_Cdx2_ChIP
1887	Btc	Sp5_ChIP	1	unique_to_Sp5_ChIP
1888	Btd	Tbxt ChIP	1	unique_to_Tbxt ChIP
1889	Btg1	Tbxt ChIP_Cdx2_ChIP_Sp5_ChIP	3	shared_Tbxt ChIP_Cdx2_ChIP_Sp5_ChIP
1890	Btg2	Tbxt ChIP_Sp5_ChIP	2	shared_Tbxt ChIP_Sp5_ChIP
1891	Btg3	Tbxt ChIP	1	unique_to_Tbxt ChIP
1892	Btg4	Sp5_ChIP	1	unique_to_Sp5_ChIP
1893	Btla	Tbxt ChIP	1	unique_to_Tbxt ChIP
1894	Btn1a1	Cdx2_ChIP	1	unique_to_Cdx2_ChIP
1895	Btn2a2	Tbxt ChIP_Sp5_ChIP	2	shared_Tbxt ChIP_Sp5_ChIP
1896	Btnl1	Sp5_ChIP	1	unique_to_Sp5_ChIP
1897	Btrc	Cdx2_ChIP_Sp5_ChIP	2	shared_Cdx2_ChIP_Sp5_ChIP
1898	Bub3	Sp5_ChIP	1	unique_to_Sp5_ChIP
1899	Bud31	Cdx2_ChIP	1	unique_to_Cdx2_ChIP
1900	Bves	Cdx2_ChIP	1	unique_to_Cdx2_ChIP
1901	Bzrap1	Tbxt ChIP	1	unique_to_Tbxt ChIP
1902	Bzw1	Tbxt ChIP	1	unique_to_Tbxt ChIP
1903	C030005K15Rik	Cdx2_ChIP	1	unique_to_Cdx2_ChIP
1904	C030006K11Rik	Sp5_ChIP	1	unique_to_Sp5_ChIP
1905	C030007H22Rik	Tbxt ChIP_Sp5_ChIP	2	shared_Tbxt ChIP_Sp5_ChIP
1906	C030013C21Rik	Tbxt ChIP	1	unique_to_Tbxt ChIP
1907	C030013G03Rik	Sp5_ChIP	1	unique_to_Sp5_ChIP
1908	C030016D13Rik	Tbxt ChIP_Sp8_ChIP_Sp5_ChIP	3	shared_Tbxt ChIP_Sp8_ChIP_Sp5_ChIP
1909	C030018K13Rik	Tbxt ChIP_Sp5_ChIP	2	shared_Tbxt ChIP_Sp5_ChIP
1910	C030029H02Rik	Sp5_ChIP	1	unique_to_Sp5_ChIP
1911	C030034I22Rik	Cdx2_ChIP	1	unique_to_Cdx2_ChIP
1912	C030034L19Rik	Tbxt ChIP	1	unique_to_Tbxt ChIP
1913	C030037F17Rik	Cdx2_ChIP	1	unique_to_Cdx2_ChIP
1914	C030046E11Rik	Cdx2_ChIP	1	unique_to_Cdx2_ChIP
1915	C130021I20Rik	Tbxt ChIP_Sp8_ChIP	2	shared_Tbxt ChIP_Sp8_ChIP
1916	C130026I21Rik	Sp5_ChIP	1	unique_to_Sp5_ChIP
1917	C130026L21Rik	Tbxt ChIP_Cdx2_ChIP_Sp8_ChIP_Sp5_ChIP	4	shared_Tbxt ChIP_Cdx2_ChIP_Sp8_ChIP_Sp5_ChIP
1918	C130030K03Rik	Sp5_ChIP	1	unique_to_Sp5_ChIP
1919	C130071C03Rik	Tbxt ChIP_Sp5_ChIP	2	shared_Tbxt ChIP_Sp5_ChIP
1920	C130074G19Rik	Tbxt ChIP	1	unique_to_Tbxt ChIP
1921	C130079G13Rik	Tbxt ChIP_Cdx2_ChIP	2	shared_Tbxt ChIP_Cdx2_ChIP
1922	C130080G10Rik	Tbxt ChIP	1	unique_to_Tbxt ChIP
1923	C130083M11Rik	Sp5_ChIP	1	unique_to_Sp5_ChIP
1924	C1d	Tbxt ChIP	1	unique_to_Tbxt ChIP
1925	C1galt1	Sp5_ChIP	1	unique_to_Sp5_ChIP
1926	C1galt1c1	Sp5_ChIP	1	unique_to_Sp5_ChIP
1927	C1qa	Tbxt ChIP_Sp5_ChIP	2	shared_Tbxt ChIP_Sp5_ChIP
1928	C1qb	Tbxt ChIP	1	unique_to_Tbxt ChIP
1929	C1qc	Sp5_ChIP	1	unique_to_Sp5_ChIP
1930	C1ql1	Sp5_ChIP	1	unique_to_Sp5_ChIP
1931	C1ql2	Sp5_ChIP	1	unique_to_Sp5_ChIP
1932	C1ql3	Cdx2_ChIP_Sp5_ChIP	2	shared_Cdx2_ChIP_Sp5_ChIP
1933	C1ql4	Sp5_ChIP	1	unique_to_Sp5_ChIP
1934	C1qtnf2	Sp5_ChIP	1	unique_to_Sp5_ChIP
1935	C1qtnf7	Tbxt ChIP	1	unique_to_Tbxt ChIP
1936	C1qtnf9	Cdx2_ChIP_Sp5_ChIP	2	shared_Cdx2_ChIP_Sp5_ChIP
1937	C1s	Sp5_ChIP	1	unique_to_Sp5_ChIP
1938	C230024C17Rik	Tbxt ChIP	1	unique_to_Tbxt ChIP
1939	C230037L18Rik	Tbxt ChIP	1	unique_to_Tbxt ChIP
1940	C230079O03Rik	Tbxt ChIP	1	unique_to_Tbxt ChIP
1941	C230091D08Rik	Sp5_ChIP	1	unique_to_Sp5_ChIP
1942	C2cd2	Sp5_ChIP	1	unique_to_Sp5_ChIP
1943	C2cd2l	Sp5_ChIP	1	unique_to_Sp5_ChIP
1944	C2cd3	Cdx2_ChIP	1	unique_to_Cdx2_ChIP
1945	C2cd4a	Cdx2_ChIP	1	unique_to_Cdx2_ChIP
1946	C2cd4b	Sp5_ChIP	1	unique_to_Sp5_ChIP
1947	C2cd5	Cdx2_ChIP_Sp5_ChIP	2	shared_Cdx2_ChIP_Sp5_ChIP
1948	C3	Sp5_ChIP	1	unique_to_Sp5_ChIP
1949	C330004P14Rik	Tbxt ChIP	1	unique_to_Tbxt ChIP
1950	C330006A16Rik	Tbxt ChIP	1	unique_to_Tbxt ChIP
1951	C330011F03Rik	Tbxt ChIP	1	unique_to_Tbxt ChIP
1952	C330013E15Rik	Sp5_ChIP	1	unique_to_Sp5_ChIP
1953	C330018D20Rik	Cdx2_ChIP_Sp5_ChIP	2	shared_Cdx2_ChIP_Sp5_ChIP
1954	C330024C12Rik	Tbxt ChIP_Sp8_ChIP	2	shared_Tbxt ChIP_Sp8_ChIP
1955	C330046G13Rik	Sp5_ChIP	1	unique_to_Sp5_ChIP
1956	C430002E04Rik	Sp5_ChIP	1	unique_to_Sp5_ChIP
1957	C4b	Tbxt ChIP	1	unique_to_Tbxt ChIP
1958	C4bp	Tbxt ChIP_Cdx2_ChIP	2	shared_Tbxt ChIP_Cdx2_ChIP
1959	C530008M17Rik	Tbxt ChIP_Cdx2_ChIP	2	shared_Tbxt ChIP_Cdx2_ChIP
1960	C630043F03Rik	Tbxt ChIP_Sp5_ChIP	2	shared_Tbxt ChIP_Sp5_ChIP
1961	C7	Cdx2_ChIP	1	unique_to_Cdx2_ChIP
1962	C730036E19Rik	Tbxt ChIP_Sp5_ChIP	2	shared_Tbxt ChIP_Sp5_ChIP
1963	C77080	Tbxt ChIP_Sp8_ChIP_Sp5_ChIP	3	shared_Tbxt ChIP_Sp8_ChIP_Sp5_ChIP
1964	C8a	Tbxt ChIP	1	unique_to_Tbxt ChIP
1965	C8b	Tbxt ChIP_Cdx2_ChIP_Sp5_ChIP	3	shared_Tbxt ChIP_Cdx2_ChIP_Sp5_ChIP
1966	Caap1	Tbxt ChIP	1	unique_to_Tbxt ChIP
1967	Cables1	Tbxt ChIP_Cdx2_ChIP	2	shared_Tbxt ChIP_Cdx2_ChIP
1968	Cabp1	Tbxt ChIP	1	unique_to_Tbxt ChIP
1969	Cabp2	Tbxt ChIP_Sp5_ChIP	2	shared_Tbxt ChIP_Sp5_ChIP
1970	Cabp5	Tbxt ChIP	1	unique_to_Tbxt ChIP
1971	Cabp7	Tbxt ChIP_Sp5_ChIP	2	shared_Tbxt ChIP_Sp5_ChIP
1972	Cachd1	Tbxt ChIP_Cdx2_ChIP_Sp5_ChIP	3	shared_Tbxt ChIP_Cdx2_ChIP_Sp5_ChIP
1973	Cacna1a	Tbxt ChIP_Cdx2_ChIP_Sp5_ChIP	3	shared_Tbxt ChIP_Cdx2_ChIP_Sp5_ChIP
1974	Cacna1b	Tbxt ChIP_Sp5_ChIP	2	shared_Tbxt ChIP_Sp5_ChIP
1975	Cacna1c	Tbxt ChIP	1	unique_to_Tbxt ChIP
1976	Cacna1d	Tbxt ChIP	1	unique_to_Tbxt ChIP
1977	Cacna1e	Tbxt ChIP_Cdx2_ChIP	2	shared_Tbxt ChIP_Cdx2_ChIP
1978	Cacna1i	Tbxt ChIP	1	unique_to_Tbxt ChIP
1979	Cacna2d1	Tbxt ChIP_Cdx2_ChIP_Sp5_ChIP	3	shared_Tbxt ChIP_Cdx2_ChIP_Sp5_ChIP
1980	Cacna2d2	Cdx2_ChIP_Sp5_ChIP	2	shared_Cdx2_ChIP_Sp5_ChIP
1981	Cacna2d3	Tbxt ChIP_Sp5_ChIP	2	shared_Tbxt ChIP_Sp5_ChIP
1982	Cacnb2	Tbxt ChIP_Cdx2_ChIP_Sp5_ChIP	3	shared_Tbxt ChIP_Cdx2_ChIP_Sp5_ChIP
1983	Cacnb3	Sp8_ChIP_Sp5_ChIP	2	shared_Sp8_ChIP_Sp5_ChIP
1984	Cacnb4	Tbxt ChIP_Cdx2_ChIP_Sp5_ChIP	3	shared_Tbxt ChIP_Cdx2_ChIP_Sp5_ChIP
1985	Cacng2	Tbxt ChIP_Sp5_ChIP	2	shared_Tbxt ChIP_Sp5_ChIP
1986	Cacng4	Sp5_ChIP	1	unique_to_Sp5_ChIP
1987	Cacng7	Tbxt ChIP	1	unique_to_Tbxt ChIP
1988	Cacng8	Tbxt ChIP_Sp5_ChIP	2	shared_Tbxt ChIP_Sp5_ChIP
1989	Cactin	Sp5_ChIP	1	unique_to_Sp5_ChIP
1990	Cadm1	Tbxt ChIP_Cdx2_ChIP_Sp5_ChIP	3	shared_Tbxt ChIP_Cdx2_ChIP_Sp5_ChIP
1991	Cadm2	Tbxt ChIP_Cdx2_ChIP_Sp5_ChIP	3	shared_Tbxt ChIP_Cdx2_ChIP_Sp5_ChIP
1992	Cadm3	Sp5_ChIP	1	unique_to_Sp5_ChIP
1993	Cadps	Tbxt ChIP	1	unique_to_Tbxt ChIP
1994	Cadps2	Tbxt ChIP	1	unique_to_Tbxt ChIP
1995	Calb1	Sp5_ChIP	1	unique_to_Sp5_ChIP
1996	Calb2	Tbxt ChIP	1	unique_to_Tbxt ChIP
1997	Calcoco1	Sp5_ChIP	1	unique_to_Sp5_ChIP
1998	Calcrl	Tbxt ChIP_Cdx2_ChIP	2	shared_Tbxt ChIP_Cdx2_ChIP
1999	Cald1	Sp5_ChIP	1	unique_to_Sp5_ChIP
[truncated: 9,355 more rows]
