# Supplementary material for: Sp Transcription Factors Establish the Signaling Environment in the Neuromesodermal Progenitor Niche During Axial Elongation
Source: bioRxiv. 2025 Jun 4:2025.06.03.657492. Preprint. [Version 1] doi: 10.1101/2025.06.03.657492 (PMC12157472; doi:10.1101/2025.06.03.657492)
Supplement: Supplement 5 — Supplementary data file-5. List of all ChIP-seq peaks for Flag-Sp5, Tcf7 and Tle conditions. Related to Fig. 7, and Supp. Fig. 7, 8. [file media-5.xlsx]

## Sheet: Peaks_ChIPseq_F-Sp5_Tcf7_Tle
PeakID	Tcf7	Tcf7_DKO	Tle	Tle_DKO	Exo_Sp5	width	strand	annotation	geneChr	geneStart	geneEnd	geneLength	geneStrand	geneId	transcriptId	distanceToTSS	ENSEMBL	SYMBOL	GENENAME	short_annotation
chr10:100015447-100016072	0	0	0	0	1	625	*	Promoter (<=1kb)	10	100015630	100100416	84787	1	17311	ENSMUST00000105283.8	0	ENSMUSG00000019966	Kitl	kit ligand	Promoter
chr10:100016502-100016715	0	0	0	0	1	213	*	Promoter (<=1kb)	10	100015916	100096398	80483	1	17311	ENSMUST00000020129.7	586	ENSMUSG00000019966	Kitl	kit ligand	Promoter
chr10:100021801-100022108	0	0	0	0	1	307	*	Intron (ENSMUST00000105283.8/17311, intron 1 of 9)	10	100015916	100096398	80483	1	17311	ENSMUST00000020129.7	5885	ENSMUSG00000019966	Kitl	kit ligand	Intron
chr10:100022449-100022864	0	0	0	0	1	415	*	Intron (ENSMUST00000105283.8/17311, intron 1 of 9)	10	100015916	100096398	80483	1	17311	ENSMUST00000020129.7	6533	ENSMUSG00000019966	Kitl	kit ligand	Intron
chr10:100023613-100024074	0	0	0	0	1	461	*	Intron (ENSMUST00000105283.8/17311, intron 1 of 9)	10	100015916	100096398	80483	1	17311	ENSMUST00000020129.7	7697	ENSMUSG00000019966	Kitl	kit ligand	Intron
chr10:100066048-100066617	0	0	0	0	1	569	*	Intron (ENSMUST00000105283.8/17311, intron 3 of 9)	10	100088056	100097181	9126	1	17311	ENSMUST00000219881.1	-21439	ENSMUSG00000019966	Kitl	kit ligand	Intron
chr10:100091684-100091924	1	0	0	0	0	240	*	Intron (ENSMUST00000105283.8/17311, intron 9 of 9)	10	100088056	100097181	9126	1	17311	ENSMUST00000219881.1	3628	ENSMUSG00000019966	Kitl	kit ligand	Intron
chr10:100158315-100158515	1	0	0	0	0	200	*	Distal Intergenic	10	100088056	100097181	9126	1	17311	ENSMUST00000219881.1	70259	ENSMUSG00000019966	Kitl	kit ligand	Distal
chr10:100174096-100174328	0	0	0	0	1	232	*	Distal Intergenic	10	100088056	100097181	9126	1	17311	ENSMUST00000219881.1	86040	ENSMUSG00000019966	Kitl	kit ligand	Distal
chr10:100200450-100200724	0	0	0	0	1	274	*	Distal Intergenic	10	100088056	100097181	9126	1	17311	ENSMUST00000219881.1	112394	ENSMUSG00000019966	Kitl	kit ligand	Distal
chr10:100323748-100323948	1	0	0	0	0	200	*	Distal Intergenic	10	100335676	100336589	914	1	100043224	ENSMUST00000186197.2	-11728	ENSMUSG00000094314	Alyreffm4	Aly/REF export factor family member 4	Distal
chr10:100370160-100370425	0	0	0	0	1	265	*	Distal Intergenic	10	100366499	100367412	914	1	100043224	ENSMUST00000179735.1	3661	ENSMUSG00000094314	Alyreffm4	Aly/REF export factor family member 4	Distal
chr10:10039167-10039415	1	0	0	0	0	248	*	Intron (ENSMUST00000186088.1/ENSMUST00000186088.1, intron 1 of 1)	10	9759958	9901079	141122	2	78808	ENSMUST00000141722.7	-138088	ENSMUSG00000019790	Stxbp5	syntaxin binding protein 5 (tomosyn)	Intron
chr10:100402350-100402605	0	0	0	0	1	255	*	Distal Intergenic	10	100381647	100382560	914	2	100043247	ENSMUST00000190264.1	-19790	ENSMUSG00000096640	Alyreffm9	Aly/REF export factor family member 9	Distal
chr10:100486849-100487749	0	0	0	0	1	900	*	Promoter (<=1kb)	10	100476640	100487267	10628	2	237500	ENSMUST00000128009.1	0	ENSMUSG00000036676	Tmtc3	transmembrane and tetratricopeptide repeat containing 3	Promoter
chr10:100498296-100498551	0	0	0	0	1	255	*	Promoter (<=1kb)	10	100498331	100500195	1865	1	216274	ENSMUST00000220231.1	0	ENSMUSG00000019971	Cep290	centrosomal protein 290	Promoter
chr10:100542404-100542632	1	0	0	0	0	228	*	Promoter (<=1kb)	10	100542441	100547053	4613	1	216274	ENSMUST00000219408.1	0	ENSMUSG00000019971	Cep290	centrosomal protein 290	Promoter
chr10:100588880-100589382	0	0	0	0	1	502	*	Promoter (<=1kb)	10	100573671	100589024	15354	2	68281	ENSMUST00000219790.1	0	ENSMUSG00000046567	Rlig1	RNA 5'-phosphate and 3'-OH ligase 1	Promoter
chr10:100629881-100630121	0	0	0	0	1	240	*	Distal Intergenic	10	100609155	100618309	9155	1	66605	ENSMUST00000191033.1	20726	ENSMUSG00000056912	1700017N19Rik	RIKEN cDNA 1700017N19 gene	Distal
chr10:100660957-100661158	0	0	0	0	1	201	*	Distal Intergenic	10	100609155	100618309	9155	1	66605	ENSMUST00000191033.1	51802	ENSMUSG00000056912	1700017N19Rik	RIKEN cDNA 1700017N19 gene	Distal
chr10:100682100-100682300	1	0	0	0	0	200	*	Distal Intergenic	10	100707535	100741635	34101	2	102639396	ENSMUST00000218270.1	59335	ENSMUSG00000112104	Gm35722	predicted gene, 35722	Distal
chr10:100694649-100694984	1	0	0	0	0	335	*	Distal Intergenic	10	100707535	100741635	34101	2	102639396	ENSMUST00000218270.1	46651	ENSMUSG00000112104	Gm35722	predicted gene, 35722	Distal
chr10:100744388-100744893	1	0	0	0	1	505	*	Promoter (2-3kb)	10	100707535	100741635	34101	2	102639396	ENSMUST00000218270.1	-2753	ENSMUSG00000112104	Gm35722	predicted gene, 35722	Promoter
chr10:100857863-100858187	1	0	0	0	0	324	*	Distal Intergenic	10	100707535	100741635	34101	2	102639396	ENSMUST00000218270.1	-116228	ENSMUSG00000112104	Gm35722	predicted gene, 35722	Distal
chr10:101082380-101082674	1	0	0	0	0	294	*	Distal Intergenic	10	100707535	100741635	34101	2	102639396	ENSMUST00000218270.1	-340745	ENSMUSG00000112104	Gm35722	predicted gene, 35722	Distal
chr10:101394834-101395034	1	0	0	0	0	200	*	Distal Intergenic	10	101681487	102013222	331736	1	67569	ENSMUST00000146230.7	-286453	ENSMUSG00000019888	Mgat4c	MGAT4 family, member C	Distal
chr10:101439237-101439494	0	0	0	0	1	257	*	Distal Intergenic	10	101681487	102013222	331736	1	67569	ENSMUST00000146230.7	-241993	ENSMUSG00000019888	Mgat4c	MGAT4 family, member C	Distal
chr10:101452320-101452520	1	0	0	0	0	200	*	Distal Intergenic	10	101681487	102013222	331736	1	67569	ENSMUST00000146230.7	-228967	ENSMUSG00000019888	Mgat4c	MGAT4 family, member C	Distal
chr10:101455735-101456015	1	0	0	0	0	280	*	Distal Intergenic	10	101681487	102013222	331736	1	67569	ENSMUST00000146230.7	-225472	ENSMUSG00000019888	Mgat4c	MGAT4 family, member C	Distal
chr10:101511689-101512084	0	1	0	0	0	395	*	Distal Intergenic	10	101681487	102013222	331736	1	67569	ENSMUST00000146230.7	-169403	ENSMUSG00000019888	Mgat4c	MGAT4 family, member C	Distal
chr10:101663536-101663907	0	0	0	0	1	371	*	Distal Intergenic	10	101681487	102013222	331736	1	67569	ENSMUST00000146230.7	-17580	ENSMUSG00000019888	Mgat4c	MGAT4 family, member C	Distal
chr10:10168889-10169089	1	0	0	0	0	200	*	Intron (ENSMUST00000219328.1/ENSMUST00000219328.1, intron 5 of 5)	10	10335709	10411744	76036	2	215772	ENSMUST00000148816.7	242655	ENSMUSG00000050994	Adgb	androglobin	Intron
chr10:101730493-101730693	1	0	0	0	0	200	*	Intron (ENSMUST00000146230.7/67569, intron 1 of 2)	10	101772692	101772772	81	1	100526516	ENSMUST00000175211.1	-41999	ENSMUSG00000092952	Mir3059	microRNA 3059	Intron
chr10:101845986-101846186	1	0	0	0	0	200	*	Intron (ENSMUST00000146230.7/67569, intron 1 of 2)	10	101772692	101772772	81	1	100526516	ENSMUST00000175211.1	73294	ENSMUSG00000092952	Mir3059	microRNA 3059	Intron
chr10:101992976-101993176	1	0	0	0	0	200	*	Intron (ENSMUST00000146230.7/67569, intron 2 of 2)	10	102158858	102388376	229519	1	67569	ENSMUST00000138522.7	-165682	ENSMUSG00000019888	Mgat4c	MGAT4 family, member C	Intron
chr10:102017229-102017463	0	0	0	0	1	234	*	Intron (ENSMUST00000179929.7/67569, intron 3 of 8)	10	102158858	102388376	229519	1	67569	ENSMUST00000138522.7	-141395	ENSMUSG00000019888	Mgat4c	MGAT4 family, member C	Intron
chr10:102084503-102084703	0	0	0	0	1	200	*	Intron (ENSMUST00000179929.7/67569, intron 3 of 8)	10	102158858	102388376	229519	1	67569	ENSMUST00000138522.7	-74155	ENSMUSG00000019888	Mgat4c	MGAT4 family, member C	Intron
chr10:102157638-102157971	0	0	0	0	1	333	*	Promoter (<=1kb)	10	102158858	102388376	229519	1	67569	ENSMUST00000138522.7	-887	ENSMUSG00000019888	Mgat4c	MGAT4 family, member C	Promoter
chr10:102159010-102159256	0	0	0	0	1	246	*	Promoter (<=1kb)	10	102159079	102391469	232391	1	67569	ENSMUST00000020039.12	0	ENSMUSG00000019888	Mgat4c	MGAT4 family, member C	Promoter
chr10:102171088-102171486	0	0	0	0	1	398	*	Intron (ENSMUST00000179929.7/67569, intron 3 of 8)	10	102159079	102391469	232391	1	67569	ENSMUST00000020039.12	12009	ENSMUSG00000019888	Mgat4c	MGAT4 family, member C	Intron
chr10:10223417-10223693	1	0	0	0	0	276	*	Intron (ENSMUST00000208997.1/ENSMUST00000208997.1, intron 1 of 1)	10	10335709	10411744	76036	2	215772	ENSMUST00000148816.7	188051	ENSMUSG00000050994	Adgb	androglobin	Intron
chr10:102287227-102287436	1	0	0	0	0	209	*	Intron (ENSMUST00000179929.7/67569, intron 4 of 8)	10	102374435	102390313	15879	1	67569	ENSMUST00000120748.1	-86999	ENSMUSG00000019888	Mgat4c	MGAT4 family, member C	Intron
chr10:102297875-102298082	1	0	0	0	0	207	*	Intron (ENSMUST00000179929.7/67569, intron 4 of 8)	10	102374435	102390313	15879	1	67569	ENSMUST00000120748.1	-76353	ENSMUSG00000019888	Mgat4c	MGAT4 family, member C	Intron
chr10:102400718-102400926	1	0	0	0	0	208	*	Distal Intergenic	10	102374435	102390313	15879	1	67569	ENSMUST00000120748.1	26283	ENSMUSG00000019888	Mgat4c	MGAT4 family, member C	Distal
chr10:102402769-102402969	0	0	0	0	1	200	*	Distal Intergenic	10	102374435	102390313	15879	1	67569	ENSMUST00000120748.1	28334	ENSMUSG00000019888	Mgat4c	MGAT4 family, member C	Distal
chr10:102511748-102512075	0	0	0	0	1	327	*	Promoter (<=1kb)	10	102512222	102549736	37515	1	237504	ENSMUST00000219445.1	-147	ENSMUSG00000044921	Rassf9	Ras association (RalGDS/AF-6) domain family (N-terminal) member 9	Promoter
chr10:10268888-10269341	1	1	0	0	0	453	*	Distal Intergenic	10	10335709	10411744	76036	2	215772	ENSMUST00000148816.7	142403	ENSMUSG00000050994	Adgb	androglobin	Distal
chr10:102780619-102780966	0	0	0	0	1	347	*	Distal Intergenic	10	102540248	102546197	5950	1	237504	ENSMUST00000055355.5	240371	ENSMUSG00000044921	Rassf9	Ras association (RalGDS/AF-6) domain family (N-terminal) member 9	Distal
chr10:102897505-102897783	0	0	0	0	1	278	*	Distal Intergenic	10	103008151	103022574	14424	2	216285	ENSMUST00000164226.2	124791	ENSMUSG00000036602	Alx1	ALX homeobox 1	Distal
chr10:102922869-102923246	0	0	0	1	0	377	*	Distal Intergenic	10	103008151	103022574	14424	2	216285	ENSMUST00000164226.2	99328	ENSMUSG00000036602	Alx1	ALX homeobox 1	Distal
chr10:102957194-102957394	1	0	0	0	0	200	*	Distal Intergenic	10	103008151	103022574	14424	2	216285	ENSMUST00000164226.2	65180	ENSMUSG00000036602	Alx1	ALX homeobox 1	Distal
chr10:103026508-103027220	0	0	0	0	1	712	*	Promoter (1-2kb)	10	103008864	103028627	19764	2	216285	ENSMUST00000218681.1	1407	ENSMUSG00000036602	Alx1	ALX homeobox 1	Promoter
chr10:103028232-103029311	0	0	0	0	1	1079	*	Promoter (<=1kb)	10	103008864	103028627	19764	2	216285	ENSMUST00000218681.1	0	ENSMUSG00000036602	Alx1	ALX homeobox 1	Promoter
chr10:103030236-103030926	0	0	0	0	1	690	*	Promoter (<=1kb)	10	103008864	103030215	21352	2	216285	ENSMUST00000218282.1	-21	ENSMUSG00000036602	Alx1	ALX homeobox 1	Promoter
chr10:103038346-103038695	0	0	0	0	1	349	*	Distal Intergenic	10	103008864	103030215	21352	2	216285	ENSMUST00000218282.1	-8131	ENSMUSG00000036602	Alx1	ALX homeobox 1	Distal
chr10:103046660-103046985	0	0	0	0	1	325	*	Intron (ENSMUST00000218841.1/74978, intron 3 of 3)	10	103008864	103030215	21352	2	216285	ENSMUST00000218282.1	-16445	ENSMUSG00000036602	Alx1	ALX homeobox 1	Intron
chr10:103227035-103227235	1	0	0	0	0	200	*	Exon (ENSMUST00000166240.7/74978, exon 3 of 26)	10	103215329	103236293	20965	2	74978	ENSMUST00000123364.1	9058	ENSMUSG00000019892	Lrriq1	leucine-rich repeats and IQ motif containing 1	Exon
chr10:103362301-103362529	0	0	0	0	1	228	*	Distal Intergenic	10	103367808	103419375	51568	1	103098	ENSMUST00000179636.2	-5279	ENSMUSG00000019894	Slc6a15	solute carrier family 6 (neurotransmitter transporter), member 15	Distal
chr10:103368423-103368661	0	0	0	0	1	238	*	Promoter (<=1kb)	10	103367843	103419377	51535	1	103098	ENSMUST00000074204.11	580	ENSMUSG00000019894	Slc6a15	solute carrier family 6 (neurotransmitter transporter), member 15	Promoter
chr10:103368790-103369418	1	0	0	0	1	628	*	Promoter (<=1kb)	10	103367843	103419377	51535	1	103098	ENSMUST00000074204.11	947	ENSMUSG00000019894	Slc6a15	solute carrier family 6 (neurotransmitter transporter), member 15	Promoter
chr10:10343859-10344059	1	0	0	0	0	200	*	Exon (ENSMUST00000118589.1/ENSMUST00000118589.1, exon 1 of 1)	10	10335709	10411744	76036	2	215772	ENSMUST00000148816.7	67685	ENSMUSG00000050994	Adgb	androglobin	Exon
chr10:103690997-103691197	1	0	0	0	0	200	*	Distal Intergenic	10	103393450	103397158	3709	1	103098	ENSMUST00000219936.1	297547	ENSMUSG00000019894	Slc6a15	solute carrier family 6 (neurotransmitter transporter), member 15	Distal
chr10:103790426-103790949	1	0	0	0	0	523	*	Distal Intergenic	10	104142987	104145456	2470	1	637578	ENSMUST00000181634.7	-352038	ENSMUSG00000095022	Alyreffm15	Aly/REF export factor family member 15	Distal
chr10:103935416-103935683	1	0	0	0	0	267	*	Distal Intergenic	10	104142987	104145456	2470	1	637578	ENSMUST00000181634.7	-207304	ENSMUSG00000095022	Alyreffm15	Aly/REF export factor family member 15	Distal
chr10:103981712-103981912	1	0	0	0	0	200	*	Distal Intergenic	10	104142987	104145456	2470	1	637578	ENSMUST00000181634.7	-161075	ENSMUSG00000095022	Alyreffm15	Aly/REF export factor family member 15	Distal
chr10:104039416-104039616	1	0	0	0	0	200	*	Distal Intergenic	10	104142987	104145456	2470	1	637578	ENSMUST00000181634.7	-103371	ENSMUSG00000095022	Alyreffm15	Aly/REF export factor family member 15	Distal
chr10:104071365-104071565	1	0	0	0	0	200	*	Distal Intergenic	10	104142987	104145456	2470	1	637578	ENSMUST00000181634.7	-71422	ENSMUSG00000095022	Alyreffm15	Aly/REF export factor family member 15	Distal
chr10:104218692-104219097	0	0	0	0	1	405	*	Distal Intergenic	10	104194457	104196522	2066	1	637578	ENSMUST00000181036.1	24235	ENSMUSG00000095022	Alyreffm15	Aly/REF export factor family member 15	Distal
chr10:10422653-10422853	1	0	0	0	0	200	*	Exon (ENSMUST00000179956.7/215772, exon 11 of 37)	10	10399902	10429839	29938	2	215772	ENSMUST00000045328.13	6986	ENSMUSG00000050994	Adgb	androglobin	Exon
chr10:104236355-104236719	0	0	0	0	1	364	*	Distal Intergenic	10	104194457	104196522	2066	1	637578	ENSMUST00000181036.1	41898	ENSMUSG00000095022	Alyreffm15	Aly/REF export factor family member 15	Distal
chr10:104274958-104275201	0	0	0	0	1	243	*	Distal Intergenic	10	104287269	104287376	108	1	102465222	ENSMUST00000183556.1	-12068	ENSMUSG00000099264	Mir6411	microRNA 6411	Distal
chr10:104319530-104319766	1	0	0	0	0	236	*	Distal Intergenic	10	104287269	104287376	108	1	102465222	ENSMUST00000183556.1	32261	ENSMUSG00000099264	Mir6411	microRNA 6411	Distal
chr10:104422995-104423273	0	0	0	0	1	278	*	Distal Intergenic	10	104287269	104287376	108	1	102465222	ENSMUST00000183556.1	135726	ENSMUSG00000099264	Mir6411	microRNA 6411	Distal
chr10:104425181-104425435	1	0	0	0	0	254	*	Distal Intergenic	10	104287269	104287376	108	1	102465222	ENSMUST00000183556.1	137912	ENSMUSG00000099264	Mir6411	microRNA 6411	Distal
chr10:104673283-104673512	1	0	0	0	0	229	*	Distal Intergenic	10	104287269	104287376	108	1	102465222	ENSMUST00000183556.1	386014	ENSMUSG00000099264	Mir6411	microRNA 6411	Distal
chr10:10472031-10472629	0	0	0	0	1	598	*	Promoter (<=1kb)	10	10335703	10472314	136612	2	215772	ENSMUST00000179956.7	0	ENSMUSG00000050994	Adgb	androglobin	Promoter
chr10:10477445-10477812	0	0	0	0	1	367	*	Distal Intergenic	10	10400560	10472326	71767	2	215772	ENSMUST00000132573.1	-5119	ENSMUSG00000050994	Adgb	androglobin	Distal
chr10:10486667-10486902	1	0	0	0	0	235	*	Distal Intergenic	10	10400560	10472326	71767	2	215772	ENSMUST00000132573.1	-14341	ENSMUSG00000050994	Adgb	androglobin	Distal
chr10:104950766-104950975	1	0	0	0	0	209	*	Distal Intergenic	10	105189662	105199704	10043	2	278279	ENSMUST00000133441.1	248729	ENSMUSG00000036019	Tmtc2	transmembrane and tetratricopeptide repeat containing 2	Distal
chr10:105144446-105144693	0	0	0	0	1	247	*	Distal Intergenic	10	105189662	105199704	10043	2	278279	ENSMUST00000133441.1	55011	ENSMUSG00000036019	Tmtc2	transmembrane and tetratricopeptide repeat containing 2	Distal
chr10:105240254-105240454	1	0	0	0	0	200	*	Intron (ENSMUST00000061506.8/278279, intron 11 of 11)	10	105187663	105234949	47287	2	278279	ENSMUST00000130665.1	-5305	ENSMUSG00000036019	Tmtc2	transmembrane and tetratricopeptide repeat containing 2	Intron
chr10:105284992-105285236	0	0	0	0	1	244	*	Intron (ENSMUST00000061506.8/278279, intron 8 of 11)	10	105187663	105234949	47287	2	278279	ENSMUST00000130665.1	-50043	ENSMUSG00000036019	Tmtc2	transmembrane and tetratricopeptide repeat containing 2	Intron
chr10:105394532-105394732	0	0	0	0	1	200	*	Intron (ENSMUST00000061506.8/278279, intron 2 of 11)	10	105413443	105535988	122546	2	278279	ENSMUST00000139741.1	141256	ENSMUSG00000036019	Tmtc2	transmembrane and tetratricopeptide repeat containing 2	Intron
chr10:105400842-105401042	1	0	0	0	0	200	*	Intron (ENSMUST00000061506.8/278279, intron 2 of 11)	10	105413443	105535988	122546	2	278279	ENSMUST00000139741.1	134946	ENSMUSG00000036019	Tmtc2	transmembrane and tetratricopeptide repeat containing 2	Intron
chr10:105416620-105416946	0	0	0	0	1	326	*	Intron (ENSMUST00000061506.8/278279, intron 1 of 11)	10	105413443	105535988	122546	2	278279	ENSMUST00000139741.1	119042	ENSMUSG00000036019	Tmtc2	transmembrane and tetratricopeptide repeat containing 2	Intron
chr10:105427098-105427318	0	0	0	0	1	220	*	Intron (ENSMUST00000061506.8/278279, intron 1 of 11)	10	105413443	105535988	122546	2	278279	ENSMUST00000139741.1	108670	ENSMUSG00000036019	Tmtc2	transmembrane and tetratricopeptide repeat containing 2	Intron
chr10:105476503-105476703	0	0	0	0	1	200	*	Intron (ENSMUST00000061506.8/278279, intron 1 of 11)	10	105413443	105535988	122546	2	278279	ENSMUST00000139741.1	59285	ENSMUSG00000036019	Tmtc2	transmembrane and tetratricopeptide repeat containing 2	Intron
chr10:105482593-105482793	1	0	0	0	0	200	*	Intron (ENSMUST00000061506.8/278279, intron 1 of 11)	10	105413443	105535988	122546	2	278279	ENSMUST00000139741.1	53195	ENSMUSG00000036019	Tmtc2	transmembrane and tetratricopeptide repeat containing 2	Intron
chr10:105492593-105492877	0	0	0	0	1	284	*	Intron (ENSMUST00000061506.8/278279, intron 1 of 11)	10	105413443	105535988	122546	2	278279	ENSMUST00000139741.1	43111	ENSMUSG00000036019	Tmtc2	transmembrane and tetratricopeptide repeat containing 2	Intron
chr10:105499232-105499486	0	0	0	0	1	254	*	Intron (ENSMUST00000061506.8/278279, intron 1 of 11)	10	105413443	105535988	122546	2	278279	ENSMUST00000139741.1	36502	ENSMUSG00000036019	Tmtc2	transmembrane and tetratricopeptide repeat containing 2	Intron
chr10:105514354-105514575	1	0	0	0	0	221	*	Intron (ENSMUST00000061506.8/278279, intron 1 of 11)	10	105413443	105535988	122546	2	278279	ENSMUST00000139741.1	21413	ENSMUSG00000036019	Tmtc2	transmembrane and tetratricopeptide repeat containing 2	Intron
chr10:105547092-105547493	0	0	0	0	1	401	*	Intron (ENSMUST00000061506.8/278279, intron 1 of 11)	10	105413443	105535988	122546	2	278279	ENSMUST00000139741.1	-11104	ENSMUSG00000036019	Tmtc2	transmembrane and tetratricopeptide repeat containing 2	Intron
chr10:10557196-10557590	0	0	0	0	1	394	*	Promoter (<=1kb)	10	10546195	10558181	11987	2	67844	ENSMUST00000220018.2	591	ENSMUSG00000019832	Rab32	RAB32, member RAS oncogene family	Promoter
chr10:105573325-105574897	0	0	0	0	1	1572	*	Promoter (<=1kb)	10	105573953	105582040	8088	1	327812	ENSMUST00000161364.7	0	ENSMUSG00000085282	Gm15663	predicted gene 15663	Promoter
chr10:105575218-105575584	0	0	0	0	1	366	*	Promoter (<=1kb)	10	105574559	105583874	9316	1	327812	ENSMUST00000145794.2	659	ENSMUSG00000085282	Gm15663	predicted gene 15663	Promoter
chr10:105601752-105602057	0	0	0	0	1	305	*	Distal Intergenic	10	105574559	105583874	9316	1	327812	ENSMUST00000145794.2	27193	ENSMUSG00000085282	Gm15663	predicted gene 15663	Distal
chr10:10560806-10561065	1	0	0	0	0	259	*	Promoter (2-3kb)	10	10545002	10558265	13264	2	67844	ENSMUST00000019974.4	-2541	ENSMUSG00000019832	Rab32	RAB32, member RAS oncogene family	Promoter
chr10:105661677-105662098	1	0	0	0	0	421	*	Distal Intergenic	10	105574559	105583874	9316	1	327812	ENSMUST00000145794.2	87118	ENSMUSG00000085282	Gm15663	predicted gene 15663	Distal
chr10:105762036-105762236	1	0	0	0	0	200	*	Distal Intergenic	10	105841067	105847833	6767	1	52713	ENSMUST00000020049.8	-78831	ENSMUSG00000019897	Ccdc59	coiled-coil domain containing 59	Distal
chr10:105798848-105799057	0	0	0	0	1	209	*	Intron (ENSMUST00000046638.9/216292, intron 5 of 11)	10	105841067	105847833	6767	1	52713	ENSMUST00000020049.8	-42010	ENSMUSG00000019897	Ccdc59	coiled-coil domain containing 59	Intron
chr10:105840884-105841707	0	0	0	0	1	823	*	Promoter (<=1kb)	10	105841067	105847833	6767	1	52713	ENSMUST00000020049.8	0	ENSMUSG00000019897	Ccdc59	coiled-coil domain containing 59	Promoter
chr10:105980787-105980987	1	0	0	0	0	200	*	Distal Intergenic	10	105841504	105842982	1479	1	52713	ENSMUST00000155406.1	139283	ENSMUSG00000019897	Ccdc59	coiled-coil domain containing 59	Distal
chr10:105982486-105983004	0	0	0	0	1	518	*	Distal Intergenic	10	105841504	105842982	1479	1	52713	ENSMUST00000155406.1	140982	ENSMUSG00000019897	Ccdc59	coiled-coil domain containing 59	Distal
chr10:105994072-105994466	0	0	0	0	1	394	*	Distal Intergenic	10	105841504	105842982	1479	1	52713	ENSMUST00000155406.1	152568	ENSMUSG00000019897	Ccdc59	coiled-coil domain containing 59	Distal
chr10:106241004-106241204	1	0	0	0	0	200	*	Distal Intergenic	10	106470339	106932492	462154	1	327814	ENSMUST00000029404.16	-229135	ENSMUSG00000053825	Ppfia2	protein tyrosine phosphatase, receptor type, f polypeptide (PTPRF), interacting protein (liprin), alpha 2	Distal
chr10:106249842-106250083	0	0	0	0	1	241	*	Distal Intergenic	10	106470339	106932492	462154	1	327814	ENSMUST00000029404.16	-220256	ENSMUSG00000053825	Ppfia2	protein tyrosine phosphatase, receptor type, f polypeptide (PTPRF), interacting protein (liprin), alpha 2	Distal
chr10:10634952-10635279	1	0	0	0	0	327	*	Distal Intergenic	10	10605945	10616313	10369	1	382450	ENSMUST00000183337.1	29007	ENSMUSG00000121799	Gm5177	glyceraldehyde-3-phosphate dehydrogenase pseudogene	Distal
chr10:106368143-106368404	1	0	0	0	0	261	*	Distal Intergenic	10	106470339	106932492	462154	1	327814	ENSMUST00000029404.16	-101935	ENSMUSG00000053825	Ppfia2	protein tyrosine phosphatase, receptor type, f polypeptide (PTPRF), interacting protein (liprin), alpha 2	Distal
chr10:106371879-106372079	1	0	0	0	0	200	*	Distal Intergenic	10	106470339	106932492	462154	1	327814	ENSMUST00000029404.16	-98260	ENSMUSG00000053825	Ppfia2	protein tyrosine phosphatase, receptor type, f polypeptide (PTPRF), interacting protein (liprin), alpha 2	Distal
chr10:106390397-106390597	1	0	0	0	0	200	*	Distal Intergenic	10	106470339	106932492	462154	1	327814	ENSMUST00000029404.16	-79742	ENSMUSG00000053825	Ppfia2	protein tyrosine phosphatase, receptor type, f polypeptide (PTPRF), interacting protein (liprin), alpha 2	Distal
chr10:106403374-106403639	1	0	0	0	0	265	*	Distal Intergenic	10	106470339	106932492	462154	1	327814	ENSMUST00000029404.16	-66700	ENSMUSG00000053825	Ppfia2	protein tyrosine phosphatase, receptor type, f polypeptide (PTPRF), interacting protein (liprin), alpha 2	Distal
chr10:106470115-106470357	0	0	0	0	1	242	*	Promoter (<=1kb)	10	106470339	106932492	462154	1	327814	ENSMUST00000029404.16	0	ENSMUSG00000053825	Ppfia2	protein tyrosine phosphatase, receptor type, f polypeptide (PTPRF), interacting protein (liprin), alpha 2	Promoter
chr10:106609730-106609949	0	0	0	0	1	219	*	Intron (ENSMUST00000029404.16/327814, intron 3 of 31)	10	106555195	106602480	47286	2	75833	ENSMUST00000218463.1	-7250	ENSMUSG00000112201	4930532I03Rik	RIKEN cDNA 4930532I03 gene	Intron
chr10:106660035-106660235	1	0	0	0	0	200	*	Intron (ENSMUST00000029404.16/327814, intron 3 of 31)	10	106555195	106602480	47286	2	75833	ENSMUST00000218463.1	-57555	ENSMUSG00000112201	4930532I03Rik	RIKEN cDNA 4930532I03 gene	Intron
chr10:106784198-106784398	1	0	0	0	0	200	*	Intron (ENSMUST00000029404.16/327814, intron 6 of 31)	10	106893006	106932512	39507	1	327814	ENSMUST00000219024.1	-108608	ENSMUSG00000053825	Ppfia2	protein tyrosine phosphatase, receptor type, f polypeptide (PTPRF), interacting protein (liprin), alpha 2	Intron
chr10:106815571-106816170	1	0	0	0	1	599	*	Intron (ENSMUST00000029404.16/327814, intron 7 of 31)	10	106893006	106932512	39507	1	327814	ENSMUST00000219024.1	-76836	ENSMUSG00000053825	Ppfia2	protein tyrosine phosphatase, receptor type, f polypeptide (PTPRF), interacting protein (liprin), alpha 2	Intron
chr10:106919436-106919636	1	0	0	0	0	200	*	Intron (ENSMUST00000029404.16/327814, intron 29 of 31)	10	106893006	106932512	39507	1	327814	ENSMUST00000219024.1	26430	ENSMUSG00000053825	Ppfia2	protein tyrosine phosphatase, receptor type, f polypeptide (PTPRF), interacting protein (liprin), alpha 2	Intron
chr10:106938703-106939000	0	1	0	0	0	297	*	Intron (ENSMUST00000165067.8/380660, intron 13 of 15)	10	106893006	106932512	39507	1	327814	ENSMUST00000219024.1	45697	ENSMUSG00000053825	Ppfia2	protein tyrosine phosphatase, receptor type, f polypeptide (PTPRF), interacting protein (liprin), alpha 2	Intron
chr10:106957750-106957987	1	0	0	0	0	237	*	Intron (ENSMUST00000165067.8/380660, intron 11 of 15)	10	106893006	106932512	39507	1	327814	ENSMUST00000219024.1	64744	ENSMUSG00000053825	Ppfia2	protein tyrosine phosphatase, receptor type, f polypeptide (PTPRF), interacting protein (liprin), alpha 2	Intron
chr10:107087695-107087895	1	0	0	0	0	200	*	Intron (ENSMUST00000165067.8/380660, intron 1 of 15)	10	106933517	107123583	190067	2	380660	ENSMUST00000165067.8	35688	ENSMUSG00000035948	Acss3	acyl-CoA synthetase short-chain family member 3	Intron
chr10:107117258-107117645	0	0	0	0	1	387	*	Intron (ENSMUST00000165067.8/380660, intron 1 of 15)	10	106933517	107123583	190067	2	380660	ENSMUST00000165067.8	5938	ENSMUSG00000035948	Acss3	acyl-CoA synthetase short-chain family member 3	Intron
chr10:10712192-10712392	1	0	0	0	0	200	*	Intron (ENSMUST00000044306.12/14816, intron 8 of 8)	10	10689448	10719251	29804	2	14816	ENSMUST00000155772.1	6859	ENSMUSG00000019828	Grm1	glutamate receptor, metabotropic 1	Intron
chr10:107123492-107124380	0	0	0	0	1	888	*	Promoter (<=1kb)	10	106933517	107123583	190067	2	380660	ENSMUST00000165067.8	0	ENSMUSG00000035948	Acss3	acyl-CoA synthetase short-chain family member 3	Promoter
chr10:107158606-107159027	1	0	0	0	0	421	*	Distal Intergenic	10	106965082	107123668	158587	2	380660	ENSMUST00000044668.4	-34938	ENSMUSG00000035948	Acss3	acyl-CoA synthetase short-chain family member 3	Distal
chr10:107166724-107166931	1	0	0	0	0	207	*	Distal Intergenic	10	106965082	107123668	158587	2	380660	ENSMUST00000044668.4	-43056	ENSMUSG00000035948	Acss3	acyl-CoA synthetase short-chain family member 3	Distal
chr10:107229432-107229814	1	0	0	0	0	382	*	Distal Intergenic	10	107271686	107421474	149789	1	108030	ENSMUST00000020057.15	-41872	ENSMUSG00000019906	Lin7a	lin-7 homolog A, crumbs cell polarity complex component	Distal
chr10:107271550-107272550	0	0	0	0	1	1000	*	Promoter (<=1kb)	10	107271686	107421474	149789	1	108030	ENSMUST00000020057.15	0	ENSMUSG00000019906	Lin7a	lin-7 homolog A, crumbs cell polarity complex component	Promoter
chr10:107290494-107290694	1	0	0	0	0	200	*	Intron (ENSMUST00000020057.15/108030, intron 1 of 5)	10	107272394	107420308	147915	1	108030	ENSMUST00000218031.1	18100	ENSMUSG00000019906	Lin7a	lin-7 homolog A, crumbs cell polarity complex component	Intron
chr10:107293928-107294290	0	0	0	0	1	362	*	Intron (ENSMUST00000020057.15/108030, intron 1 of 5)	10	107272394	107420308	147915	1	108030	ENSMUST00000218031.1	21534	ENSMUSG00000019906	Lin7a	lin-7 homolog A, crumbs cell polarity complex component	Intron
chr10:107338732-107339162	0	0	0	0	1	430	*	Intron (ENSMUST00000020057.15/108030, intron 2 of 5)	10	107272394	107420308	147915	1	108030	ENSMUST00000218031.1	66338	ENSMUSG00000019906	Lin7a	lin-7 homolog A, crumbs cell polarity complex component	Intron
chr10:107350867-107351222	0	0	0	0	1	355	*	Intron (ENSMUST00000020057.15/108030, intron 2 of 5)	10	107272394	107420308	147915	1	108030	ENSMUST00000218031.1	78473	ENSMUSG00000019906	Lin7a	lin-7 homolog A, crumbs cell polarity complex component	Intron
chr10:107385460-107385890	0	0	0	0	1	430	*	Intron (ENSMUST00000020057.15/108030, intron 4 of 5)	10	107482908	107486134	3227	2	17877	ENSMUST00000000445.1	100244	ENSMUSG00000000435	Myf5	myogenic factor 5	Intron
chr10:107419468-107419668	0	0	0	0	1	200	*	Intron (ENSMUST00000020057.15/108030, intron 5 of 5)	10	107482908	107486134	3227	2	17877	ENSMUST00000000445.1	66466	ENSMUSG00000000435	Myf5	myogenic factor 5	Intron
chr10:10744538-10744738	0	0	0	0	1	200	*	Intron (ENSMUST00000044306.12/14816, intron 5 of 8)	10	10746182	10748808	2627	2	14816	ENSMUST00000135120.1	4070	ENSMUSG00000019828	Grm1	glutamate receptor, metabotropic 1	Intron
chr10:10745187-10745667	1	0	0	1	0	480	*	Intron (ENSMUST00000044306.12/14816, intron 5 of 8)	10	10746182	10748808	2627	2	14816	ENSMUST00000135120.1	3141	ENSMUSG00000019828	Grm1	glutamate receptor, metabotropic 1	Intron
chr10:107451943-107452180	1	0	0	0	0	237	*	Distal Intergenic	10	107482908	107486134	3227	2	17877	ENSMUST00000000445.1	33954	ENSMUSG00000000435	Myf5	myogenic factor 5	Distal
chr10:107485921-107486271	0	0	0	0	1	350	*	Promoter (<=1kb)	10	107482908	107486134	3227	2	17877	ENSMUST00000000445.1	0	ENSMUSG00000000435	Myf5	myogenic factor 5	Promoter
chr10:107489084-107489553	1	1	0	1	0	469	*	Promoter (2-3kb)	10	107482908	107486134	3227	2	17877	ENSMUST00000000445.1	-2950	ENSMUSG00000000435	Myf5	myogenic factor 5	Promoter
chr10:107493934-107494158	0	0	0	0	1	224	*	Promoter (<=1kb)	10	107492853	107494737	1885	2	17878	ENSMUST00000044210.4	579	ENSMUSG00000035923	Myf6	myogenic factor 6	Promoter
chr10:107500389-107500598	1	0	0	0	0	209	*	Distal Intergenic	10	107492853	107494737	1885	2	17878	ENSMUST00000044210.4	-5652	ENSMUSG00000035923	Myf6	myogenic factor 6	Distal
chr10:107514687-107514887	1	0	0	0	0	200	*	Distal Intergenic	10	107492853	107494737	1885	2	17878	ENSMUST00000044210.4	-19950	ENSMUSG00000035923	Myf6	myogenic factor 6	Distal
chr10:107581446-107581707	1	0	0	0	0	261	*	Intron (ENSMUST00000050702.8/237523, intron 29 of 44)	10	107492853	107494737	1885	2	17878	ENSMUST00000044210.4	-86709	ENSMUSG00000035923	Myf6	myogenic factor 6	Intron
chr10:107612161-107612384	0	0	0	0	1	223	*	Intron (ENSMUST00000050702.8/237523, intron 25 of 44)	10	107645553	107720027	74475	2	237523	ENSMUST00000218399.1	107643	ENSMUSG00000035916	Ptprq	protein tyrosine phosphatase receptor type Q	Intron
chr10:107752360-107752803	0	0	0	0	1	443	*	Distal Intergenic	10	107517049	107720051	203003	2	237523	ENSMUST00000050702.8	-32309	ENSMUSG00000035916	Ptprq	protein tyrosine phosphatase receptor type Q	Distal
chr10:107834959-107835159	1	0	0	0	0	200	*	Intron (ENSMUST00000165341.4/628870, intron 25 of 57)	10	107760531	107912134	151604	2	628870	ENSMUST00000165341.4	76975	ENSMUSG00000091455	Otogl	otogelin-like	Intron
chr10:107887961-107888292	0	0	0	0	1	331	*	Intron (ENSMUST00000165341.4/628870, intron 8 of 57)	10	107760531	107912134	151604	2	628870	ENSMUST00000165341.4	23842	ENSMUSG00000091455	Otogl	otogelin-like	Intron
chr10:107893694-107894027	0	0	0	0	1	333	*	Intron (ENSMUST00000165341.4/628870, intron 7 of 57)	10	107760531	107912134	151604	2	628870	ENSMUST00000165341.4	18107	ENSMUSG00000091455	Otogl	otogelin-like	Intron
chr10:107902689-107903138	0	0	0	0	1	449	*	Exon (ENSMUST00000165341.4/628870, exon 4 of 58)	10	107760531	107912134	151604	2	628870	ENSMUST00000165341.4	8996	ENSMUSG00000091455	Otogl	otogelin-like	Exon
chr10:107915689-107915910	1	0	0	0	0	221	*	Distal Intergenic	10	107760531	107912134	151604	2	628870	ENSMUST00000165341.4	-3555	ENSMUSG00000091455	Otogl	otogelin-like	Distal
chr10:107947724-107947971	1	0	0	0	0	247	*	Promoter (1-2kb)	10	107946645	107977834	31190	1	628877	ENSMUST00000219670.1	1079	ENSMUSG00000112910	Gm29685	predicted gene, 29685	Promoter
chr10:107964286-107964486	1	0	0	0	0	200	*	Intron (ENSMUST00000219670.1/628877, intron 2 of 5)	10	107946645	107977834	31190	1	628877	ENSMUST00000219670.1	17641	ENSMUSG00000112910	Gm29685	predicted gene, 29685	Intron
chr10:108113351-108113623	0	0	0	0	1	272	*	Distal Intergenic	10	108162193	108277351	115159	1	17931	ENSMUST00000219263.1	-48570	ENSMUSG00000019907	Ppp1r12a	protein phosphatase 1, regulatory subunit 12A	Distal
chr10:10812978-10813178	1	0	0	0	0	200	*	Intron (ENSMUST00000044306.12/14816, intron 3 of 8)	10	10751080	10755645	4566	1	78056	ENSMUST00000219096.1	61898	ENSMUSG00000112730	4930567K20Rik	RIKEN cDNA 4930567K20 gene	Intron
chr10:108154681-108154956	1	0	0	0	0	275	*	Distal Intergenic	10	108162193	108277351	115159	1	17931	ENSMUST00000219263.1	-7237	ENSMUSG00000019907	Ppp1r12a	protein phosphatase 1, regulatory subunit 12A	Distal
chr10:108156988-108157188	0	0	0	0	1	200	*	Distal Intergenic	10	108162193	108277351	115159	1	17931	ENSMUST00000219263.1	-5005	ENSMUSG00000019907	Ppp1r12a	protein phosphatase 1, regulatory subunit 12A	Distal
chr10:108159255-108159455	1	0	0	0	0	200	*	Promoter (2-3kb)	10	108162193	108277351	115159	1	17931	ENSMUST00000219263.1	-2738	ENSMUSG00000019907	Ppp1r12a	protein phosphatase 1, regulatory subunit 12A	Promoter
chr10:108161676-108163115	0	0	0	0	1	1439	*	Promoter (<=1kb)	10	108162193	108277351	115159	1	17931	ENSMUST00000219263.1	0	ENSMUSG00000019907	Ppp1r12a	protein phosphatase 1, regulatory subunit 12A	Promoter
chr10:108273757-108273957	1	0	0	0	0	200	*	Intron (ENSMUST00000219263.1/17931, intron 23 of 24)	10	108268570	108284475	15906	1	17931	ENSMUST00000219559.1	5187	ENSMUSG00000019907	Ppp1r12a	protein phosphatase 1, regulatory subunit 12A	Intron
chr10:108283443-108283762	0	0	0	0	1	319	*	Intron (ENSMUST00000219559.1/17931, intron 4 of 4)	10	108268570	108284475	15906	1	17931	ENSMUST00000219559.1	14873	ENSMUSG00000019907	Ppp1r12a	protein phosphatase 1, regulatory subunit 12A	Intron
chr10:108299116-108299478	0	0	0	0	1	362	*	Distal Intergenic	10	108268570	108284475	15906	1	17931	ENSMUST00000219559.1	30546	ENSMUSG00000019907	Ppp1r12a	protein phosphatase 1, regulatory subunit 12A	Distal
chr10:108331527-108333511	0	0	0	0	1	1984	*	Promoter (<=1kb)	10	108332121	108414240	82120	1	114774	ENSMUST00000095313.4	0	ENSMUSG00000035873	Pawr	PRKC, apoptosis, WT1, regulator	Promoter
chr10:108351257-108351561	0	0	0	0	1	304	*	Intron (ENSMUST00000095313.4/114774, intron 2 of 6)	10	108332817	108413754	80938	1	114774	ENSMUST00000218332.1	18440	ENSMUSG00000035873	Pawr	PRKC, apoptosis, WT1, regulator	Intron
chr10:108389877-108390322	0	0	0	0	1	445	*	Intron (ENSMUST00000095313.4/114774, intron 3 of 6)	10	108417251	108451616	34366	1	102640148	ENSMUST00000217857.1	-26929	ENSMUSG00000112532	Gm36283	predicted gene, 36283	Intron
chr10:108402408-108402665	0	1	0	0	0	257	*	Intron (ENSMUST00000095313.4/114774, intron 4 of 6)	10	108417251	108451616	34366	1	102640148	ENSMUST00000217857.1	-14586	ENSMUSG00000112532	Gm36283	predicted gene, 36283	Intron
chr10:108403432-108403641	0	0	0	0	1	209	*	Intron (ENSMUST00000095313.4/114774, intron 4 of 6)	10	108417251	108451616	34366	1	102640148	ENSMUST00000217857.1	-13610	ENSMUSG00000112532	Gm36283	predicted gene, 36283	Intron
chr10:108404738-108405208	0	0	0	0	1	470	*	Intron (ENSMUST00000095313.4/114774, intron 4 of 6)	10	108417251	108451616	34366	1	102640148	ENSMUST00000217857.1	-12043	ENSMUSG00000112532	Gm36283	predicted gene, 36283	Intron
chr10:108406878-108407078	1	0	0	0	0	200	*	Intron (ENSMUST00000095313.4/114774, intron 4 of 6)	10	108417251	108451616	34366	1	102640148	ENSMUST00000217857.1	-10173	ENSMUSG00000112532	Gm36283	predicted gene, 36283	Intron
chr10:108407375-108407687	0	0	0	0	1	312	*	Intron (ENSMUST00000095313.4/114774, intron 4 of 6)	10	108417251	108451616	34366	1	102640148	ENSMUST00000217857.1	-9564	ENSMUSG00000112532	Gm36283	predicted gene, 36283	Intron
chr10:108444568-108444930	0	0	0	0	1	362	*	Promoter (1-2kb)	10	108446602	108453296	6695	1	102640148	ENSMUST00000220211.1	-1672	ENSMUSG00000112532	Gm36283	predicted gene, 36283	Promoter
chr10:108504137-108504358	1	0	0	0	0	221	*	Intron (ENSMUST00000105276.7/20979, intron 11 of 11)	10	108446602	108453296	6695	1	102640148	ENSMUST00000220211.1	57535	ENSMUSG00000112532	Gm36283	predicted gene, 36283	Intron
chr10:108505047-108505247	0	0	0	0	1	200	*	Intron (ENSMUST00000105276.7/20979, intron 10 of 11)	10	108446602	108453296	6695	1	102640148	ENSMUST00000220211.1	58445	ENSMUSG00000112532	Gm36283	predicted gene, 36283	Intron
chr10:108627992-108628305	1	0	0	0	0	313	*	Intron (ENSMUST00000105276.7/20979, intron 8 of 11)	10	108627286	108636964	9679	2	20979	ENSMUST00000147593.1	8659	ENSMUSG00000035864	Syt1	synaptotagmin I	Intron
chr10:108643992-108644238	0	0	0	0	1	246	*	Intron (ENSMUST00000105276.7/20979, intron 5 of 11)	10	108627286	108636964	9679	2	20979	ENSMUST00000147593.1	-7028	ENSMUSG00000035864	Syt1	synaptotagmin I	Intron
chr10:10872170-10872480	1	0	0	1	0	310	*	Intron (ENSMUST00000044306.12/14816, intron 3 of 8)	10	10751080	10755645	4566	1	78056	ENSMUST00000219096.1	121090	ENSMUSG00000112730	4930567K20Rik	RIKEN cDNA 4930567K20 gene	Intron
chr10:108812428-108812739	0	0	0	0	1	311	*	Intron (ENSMUST00000105276.7/20979, intron 4 of 11)	10	108698764	108700160	1397	2	368203	ENSMUST00000218023.1	-112268	ENSMUSG00000112039	Brcc3dc	BRCA1/BRCA2-containing complex, subunit 3, domain containing	Intron
chr10:108869900-108870203	1	0	0	0	0	303	*	Intron (ENSMUST00000105276.7/20979, intron 3 of 11)	10	108899432	109009100	109669	2	20979	ENSMUST00000126278.1	138897	ENSMUSG00000035864	Syt1	synaptotagmin I	Intron
chr10:10890257-10890591	0	0	0	1	0	334	*	Intron (ENSMUST00000044306.12/14816, intron 3 of 8)	10	10751080	10755645	4566	1	78056	ENSMUST00000219096.1	139177	ENSMUSG00000112730	4930567K20Rik	RIKEN cDNA 4930567K20 gene	Intron
chr10:108937379-108937579	1	0	0	0	0	200	*	Intron (ENSMUST00000105276.7/20979, intron 2 of 11)	10	108899432	109009100	109669	2	20979	ENSMUST00000126278.1	71521	ENSMUSG00000035864	Syt1	synaptotagmin I	Intron
chr10:10896384-10896584	0	1	0	0	0	200	*	Intron (ENSMUST00000044306.12/14816, intron 3 of 8)	10	10751080	10755645	4566	1	78056	ENSMUST00000219096.1	145304	ENSMUSG00000112730	4930567K20Rik	RIKEN cDNA 4930567K20 gene	Intron
chr10:109009520-109009720	1	0	0	0	0	200	*	Promoter (<=1kb)	10	108627342	109009111	381770	2	20979	ENSMUST00000156979.1	-409	ENSMUSG00000035864	Syt1	synaptotagmin I	Promoter
chr10:109010716-109011064	0	0	0	0	1	348	*	Promoter (<=1kb)	10	108899215	109010962	111748	2	20979	ENSMUST00000146618.1	0	ENSMUSG00000035864	Syt1	synaptotagmin I	Promoter
chr10:109011461-109011859	0	0	0	0	1	398	*	Promoter (<=1kb)	10	108497652	109010982	513331	2	20979	ENSMUST00000064054.13	-479	ENSMUSG00000035864	Syt1	synaptotagmin I	Promoter
chr10:10907665-10908026	0	0	0	0	1	361	*	Intron (ENSMUST00000044306.12/14816, intron 3 of 8)	10	10751080	10755645	4566	1	78056	ENSMUST00000219096.1	156585	ENSMUSG00000112730	4930567K20Rik	RIKEN cDNA 4930567K20 gene	Intron
chr10:109091039-109091315	1	0	0	0	0	276	*	Distal Intergenic	10	108497652	109010982	513331	2	20979	ENSMUST00000064054.13	-80057	ENSMUSG00000035864	Syt1	synaptotagmin I	Distal
chr10:10911362-10911562	1	0	0	0	0	200	*	Intron (ENSMUST00000044306.12/14816, intron 3 of 8)	10	10751080	10755645	4566	1	78056	ENSMUST00000219096.1	160282	ENSMUSG00000112730	4930567K20Rik	RIKEN cDNA 4930567K20 gene	Intron
chr10:109161876-109162076	1	0	0	0	0	200	*	Distal Intergenic	10	108497652	109010982	513331	2	20979	ENSMUST00000064054.13	-150894	ENSMUSG00000035864	Syt1	synaptotagmin I	Distal
chr10:109185171-109185427	0	0	0	0	1	256	*	Distal Intergenic	10	108497652	109010982	513331	2	20979	ENSMUST00000064054.13	-174189	ENSMUSG00000035864	Syt1	synaptotagmin I	Distal
chr10:10922480-10922787	1	0	0	0	0	307	*	Intron (ENSMUST00000044306.12/14816, intron 3 of 8)	10	10688801	11080956	392156	2	14816	ENSMUST00000105560.1	158169	ENSMUSG00000019828	Grm1	glutamate receptor, metabotropic 1	Intron
chr10:10929746-10930006	0	0	0	0	1	260	*	Intron (ENSMUST00000044306.12/14816, intron 3 of 8)	10	10688801	11080956	392156	2	14816	ENSMUST00000105560.1	150950	ENSMUSG00000019828	Grm1	glutamate receptor, metabotropic 1	Intron
chr10:109387056-109387256	1	0	0	0	0	200	*	Distal Intergenic	10	109714302	109723801	9500	2	260315	ENSMUST00000161223.1	336545	ENSMUSG00000020181	Nav3	neuron navigator 3	Distal
chr10:109393618-109393818	1	0	0	0	0	200	*	Distal Intergenic	10	109714302	109723801	9500	2	260315	ENSMUST00000161223.1	329983	ENSMUSG00000020181	Nav3	neuron navigator 3	Distal
chr10:10944867-10945121	1	0	0	0	0	254	*	Intron (ENSMUST00000044306.12/14816, intron 2 of 8)	10	10688801	11080956	392156	2	14816	ENSMUST00000105560.1	135835	ENSMUSG00000019828	Grm1	glutamate receptor, metabotropic 1	Intron
chr10:109521800-109522090	0	1	0	0	0	290	*	Distal Intergenic	10	109714302	109723801	9500	2	260315	ENSMUST00000161223.1	201711	ENSMUSG00000020181	Nav3	neuron navigator 3	Distal
chr10:109604401-109604709	0	0	0	0	1	308	*	Distal Intergenic	10	109714302	109723801	9500	2	260315	ENSMUST00000161223.1	119092	ENSMUSG00000020181	Nav3	neuron navigator 3	Distal
chr10:109663169-109663571	0	0	0	0	1	402	*	Distal Intergenic	10	109714302	109723801	9500	2	260315	ENSMUST00000161223.1	60230	ENSMUSG00000020181	Nav3	neuron navigator 3	Distal
chr10:109754897-109755179	0	0	0	0	1	282	*	Exon (ENSMUST00000032719.14/260315, exon 19 of 39)	10	109755132	109764840	9709	2	260315	ENSMUST00000163071.1	9661	ENSMUSG00000020181	Nav3	neuron navigator 3	Exon
chr10:109852514-109852756	0	0	0	0	1	242	*	Exon (ENSMUST00000032719.14/260315, exon 8 of 39)	10	109683145	109833221	150077	2	260315	ENSMUST00000238286.1	-19293	ENSMUSG00000020181	Nav3	neuron navigator 3	Exon
chr10:10996827-10997095	0	0	0	1	0	268	*	Intron (ENSMUST00000044306.12/14816, intron 2 of 8)	10	10688801	11080956	392156	2	14816	ENSMUST00000105560.1	83861	ENSMUSG00000019828	Grm1	glutamate receptor, metabotropic 1	Intron
chr10:10997504-10997704	1	0	0	0	0	200	*	Intron (ENSMUST00000044306.12/14816, intron 2 of 8)	10	10688801	11080956	392156	2	14816	ENSMUST00000105560.1	83252	ENSMUSG00000019828	Grm1	glutamate receptor, metabotropic 1	Intron
chr10:110024962-110025162	1	0	0	0	0	200	*	Intron (ENSMUST00000160159.2/260315, intron 3 of 4)	10	109681259	110000219	318961	2	260315	ENSMUST00000032719.14	-24743	ENSMUSG00000020181	Nav3	neuron navigator 3	Intron
chr10:110121785-110122051	0	0	0	0	1	266	*	Intron (ENSMUST00000160159.2/260315, intron 3 of 4)	10	109681259	110000219	318961	2	260315	ENSMUST00000032719.14	-121566	ENSMUSG00000020181	Nav3	neuron navigator 3	Intron
chr10:110169453-110169735	0	0	0	0	1	282	*	Intron (ENSMUST00000160159.2/260315, intron 3 of 4)	10	109681259	110000219	318961	2	260315	ENSMUST00000032719.14	-169234	ENSMUSG00000020181	Nav3	neuron navigator 3	Intron
chr10:110179411-110179611	1	0	0	0	0	200	*	Intron (ENSMUST00000160159.2/260315, intron 3 of 4)	10	109681259	110000219	318961	2	260315	ENSMUST00000032719.14	-179192	ENSMUSG00000020181	Nav3	neuron navigator 3	Intron
chr10:110241110-110241310	1	0	0	0	0	200	*	Intron (ENSMUST00000160159.2/260315, intron 2 of 4)	10	109899103	110456204	557102	2	260315	ENSMUST00000160159.2	214894	ENSMUSG00000020181	Nav3	neuron navigator 3	Intron
chr10:11026267-11026544	1	0	0	0	0	277	*	Intron (ENSMUST00000044306.12/14816, intron 2 of 8)	10	10688801	11080956	392156	2	14816	ENSMUST00000105560.1	54412	ENSMUSG00000019828	Grm1	glutamate receptor, metabotropic 1	Intron
chr10:110317267-110317752	0	0	0	1	1	485	*	Intron (ENSMUST00000160159.2/260315, intron 1 of 4)	10	109899103	110456204	557102	2	260315	ENSMUST00000160159.2	138452	ENSMUSG00000020181	Nav3	neuron navigator 3	Intron
chr10:11032509-11032742	1	0	0	0	0	233	*	Intron (ENSMUST00000044306.12/14816, intron 2 of 8)	10	10688801	11080956	392156	2	14816	ENSMUST00000105560.1	48214	ENSMUSG00000019828	Grm1	glutamate receptor, metabotropic 1	Intron
chr10:11036861-11037142	0	0	0	0	1	281	*	Intron (ENSMUST00000044306.12/14816, intron 2 of 8)	10	10688801	11080956	392156	2	14816	ENSMUST00000105560.1	43814	ENSMUSG00000019828	Grm1	glutamate receptor, metabotropic 1	Intron
chr10:110445927-110446188	0	0	0	0	1	261	*	Intron (ENSMUST00000160159.2/260315, intron 1 of 4)	10	109899103	110456204	557102	2	260315	ENSMUST00000160159.2	10016	ENSMUSG00000020181	Nav3	neuron navigator 3	Intron
chr10:110455688-110456421	0	0	0	0	1	733	*	Promoter (<=1kb)	10	109899103	110456204	557102	2	260315	ENSMUST00000160159.2	0	ENSMUSG00000020181	Nav3	neuron navigator 3	Promoter
chr10:110490333-110490565	1	0	0	0	0	232	*	Distal Intergenic	10	109899103	110456204	557102	2	260315	ENSMUST00000160159.2	-34129	ENSMUSG00000020181	Nav3	neuron navigator 3	Distal
chr10:110541323-110541573	0	0	0	0	1	250	*	Distal Intergenic	10	110596266	110615796	19531	1	109335	ENSMUST00000220061.1	-54693	ENSMUSG00000112398	9230102K24Rik	RIKEN cDNA 9230102K24 gene	Distal
chr10:110564921-110565227	0	0	0	0	1	306	*	Distal Intergenic	10	110596266	110615796	19531	1	109335	ENSMUST00000220061.1	-31039	ENSMUSG00000112398	9230102K24Rik	RIKEN cDNA 9230102K24 gene	Distal
chr10:110597992-110598192	0	0	0	0	1	200	*	Promoter (1-2kb)	10	110596266	110615796	19531	1	109335	ENSMUST00000220061.1	1726	ENSMUSG00000112398	9230102K24Rik	RIKEN cDNA 9230102K24 gene	Promoter
chr10:110616911-110617410	1	1	0	1	1	499	*	Distal Intergenic	10	110600650	110615961	15312	1	109335	ENSMUST00000219459.1	16261	ENSMUSG00000112398	9230102K24Rik	RIKEN cDNA 9230102K24 gene	Distal
chr10:110676587-110676820	0	0	0	0	1	233	*	Distal Intergenic	10	110745439	110748146	2708	1	52679	ENSMUST00000173294.7	-68619	ENSMUSG00000020185	E2f7	E2F transcription factor 7	Distal
chr10:110680134-110680468	1	0	0	0	0	334	*	Distal Intergenic	10	110745439	110748146	2708	1	52679	ENSMUST00000173294.7	-64971	ENSMUSG00000020185	E2f7	E2F transcription factor 7	Distal
chr10:110744926-110745934	0	0	0	0	1	1008	*	Promoter (<=1kb)	10	110745439	110748146	2708	1	52679	ENSMUST00000173294.7	0	ENSMUSG00000020185	E2f7	E2F transcription factor 7	Promoter
chr10:110827717-110827917	1	0	0	0	0	200	*	Intron (ENSMUST00000188776.6/75630, intron 2 of 2)	10	110763856	110765754	1899	1	52679	ENSMUST00000174593.1	63861	ENSMUSG00000020185	E2f7	E2F transcription factor 7	Intron
chr10:110835206-110835432	1	0	0	0	0	226	*	Intron (ENSMUST00000188776.6/75630, intron 2 of 2)	10	110784585	110896488	111904	2	75630	ENSMUST00000188776.6	61056	ENSMUSG00000101801	1700020G17Rik	RIKEN cDNA 1700020G17 gene	Intron
chr10:110868969-110869190	1	0	0	0	0	221	*	Intron (ENSMUST00000188776.6/75630, intron 2 of 2)	10	110784585	110896488	111904	2	75630	ENSMUST00000188776.6	27298	ENSMUSG00000101801	1700020G17Rik	RIKEN cDNA 1700020G17 gene	Intron
chr10:110881256-110881717	0	0	1	0	1	461	*	Intron (ENSMUST00000188776.6/75630, intron 2 of 2)	10	110784585	110896488	111904	2	75630	ENSMUST00000188776.6	14771	ENSMUSG00000101801	1700020G17Rik	RIKEN cDNA 1700020G17 gene	Intron
chr10:110884030-110884230	1	0	0	0	0	200	*	Intron (ENSMUST00000188776.6/75630, intron 2 of 2)	10	110784585	110896488	111904	2	75630	ENSMUST00000188776.6	12258	ENSMUSG00000101801	1700020G17Rik	RIKEN cDNA 1700020G17 gene	Intron
chr10:110900243-110900685	1	1	1	1	0	442	*	Distal Intergenic	10	110812806	110896550	83745	2	75630	ENSMUST00000191286.1	-3693	ENSMUSG00000101801	1700020G17Rik	RIKEN cDNA 1700020G17 gene	Distal
chr10:110918426-110918698	0	0	0	0	1	272	*	Promoter (1-2kb)	10	110919789	110939622	19834	1	13008	ENSMUST00000020403.6	-1091	ENSMUSG00000020186	Csrp2	cysteine and glycine-rich protein 2	Promoter
chr10:110919770-110920833	0	0	0	0	1	1063	*	Promoter (<=1kb)	10	110919789	110939622	19834	1	13008	ENSMUST00000020403.6	0	ENSMUSG00000020186	Csrp2	cysteine and glycine-rich protein 2	Promoter
chr10:110931853-110932216	0	0	0	0	1	363	*	Promoter (<=1kb)	10	110931628	110937863	6236	1	13008	ENSMUST00000220054.1	225	ENSMUSG00000020186	Csrp2	cysteine and glycine-rich protein 2	Promoter
chr10:110943006-110943248	0	0	0	0	1	242	*	3' UTR	10	110946010	110947697	1688	2	320150	ENSMUST00000217982.1	4449	ENSMUSG00000035798	Zdhhc17	zinc finger, DHHC domain containing 17	3'
chr10:110965273-110965473	1	0	0	0	0	200	*	Promoter (2-3kb)	10	110955064	110967846	12783	2	320150	ENSMUST00000218895.1	2373	ENSMUSG00000035798	Zdhhc17	zinc finger, DHHC domain containing 17	Promoter
chr10:110972047-110972535	0	0	0	0	1	488	*	Intron (ENSMUST00000041723.14/320150, intron 5 of 16)	10	110955064	110967846	12783	2	320150	ENSMUST00000218895.1	-4201	ENSMUSG00000035798	Zdhhc17	zinc finger, DHHC domain containing 17	Intron
chr10:110973153-110973355	0	0	0	0	1	202	*	Intron (ENSMUST00000041723.14/320150, intron 5 of 16)	10	110955064	110967846	12783	2	320150	ENSMUST00000218895.1	-5307	ENSMUSG00000035798	Zdhhc17	zinc finger, DHHC domain containing 17	Intron
chr10:110979401-110979610	1	0	0	0	0	209	*	Intron (ENSMUST00000041723.14/320150, intron 3 of 16)	10	110955064	110967846	12783	2	320150	ENSMUST00000218895.1	-11555	ENSMUSG00000035798	Zdhhc17	zinc finger, DHHC domain containing 17	Intron
chr10:111009516-111010586	0	0	0	0	1	1070	*	Promoter (<=1kb)	10	110974125	111009977	35853	2	320150	ENSMUST00000218981.1	0	ENSMUSG00000035798	Zdhhc17	zinc finger, DHHC domain containing 17	Promoter
chr10:111033522-111033722	1	0	0	0	0	200	*	Distal Intergenic	10	110941782	111010140	68359	2	320150	ENSMUST00000217698.1	-23382	ENSMUSG00000035798	Zdhhc17	zinc finger, DHHC domain containing 17	Distal
chr10:111050326-111050655	0	0	0	0	1	329	*	Distal Intergenic	10	110941782	111010140	68359	2	320150	ENSMUST00000217698.1	-40186	ENSMUSG00000035798	Zdhhc17	zinc finger, DHHC domain containing 17	Distal
chr10:111054653-111055000	0	0	0	0	1	347	*	Distal Intergenic	10	110941782	111010140	68359	2	320150	ENSMUST00000217698.1	-44513	ENSMUSG00000035798	Zdhhc17	zinc finger, DHHC domain containing 17	Distal
chr10:111055760-111056080	0	0	0	0	1	320	*	Distal Intergenic	10	110941782	111010140	68359	2	320150	ENSMUST00000217698.1	-45620	ENSMUSG00000035798	Zdhhc17	zinc finger, DHHC domain containing 17	Distal
chr10:111058104-111058420	0	0	0	0	1	316	*	Distal Intergenic	10	110941782	111010140	68359	2	320150	ENSMUST00000217698.1	-47964	ENSMUSG00000035798	Zdhhc17	zinc finger, DHHC domain containing 17	Distal
chr10:111071753-111072505	0	0	0	0	1	752	*	Distal Intergenic	10	110941782	111010140	68359	2	320150	ENSMUST00000217698.1	-61613	ENSMUSG00000035798	Zdhhc17	zinc finger, DHHC domain containing 17	Distal
chr10:111088331-111088745	0	0	0	0	1	414	*	Distal Intergenic	10	111164752	111297249	132498	1	237542	ENSMUST00000105275.8	-76007	ENSMUSG00000020189	Osbpl8	oxysterol binding protein-like 8	Distal
chr10:111096952-111097293	1	0	0	0	0	341	*	Distal Intergenic	10	111164752	111297249	132498	1	237542	ENSMUST00000105275.8	-67459	ENSMUSG00000020189	Osbpl8	oxysterol binding protein-like 8	Distal
chr10:111101165-111101475	0	0	0	0	1	310	*	Distal Intergenic	10	111164752	111297249	132498	1	237542	ENSMUST00000105275.8	-63277	ENSMUSG00000020189	Osbpl8	oxysterol binding protein-like 8	Distal
chr10:111122988-111123392	0	0	0	0	1	404	*	Distal Intergenic	10	111164752	111297249	132498	1	237542	ENSMUST00000105275.8	-41360	ENSMUSG00000020189	Osbpl8	oxysterol binding protein-like 8	Distal
chr10:111126736-111126984	0	0	0	0	1	248	*	Distal Intergenic	10	111164752	111297249	132498	1	237542	ENSMUST00000105275.8	-37768	ENSMUSG00000020189	Osbpl8	oxysterol binding protein-like 8	Distal
chr10:111146781-111147013	0	0	0	0	1	232	*	Distal Intergenic	10	111164752	111297249	132498	1	237542	ENSMUST00000105275.8	-17739	ENSMUSG00000020189	Osbpl8	oxysterol binding protein-like 8	Distal
chr10:111155630-111155918	0	0	0	0	1	288	*	Distal Intergenic	10	111164752	111297249	132498	1	237542	ENSMUST00000105275.8	-8834	ENSMUSG00000020189	Osbpl8	oxysterol binding protein-like 8	Distal
chr10:111164351-111165645	0	0	0	0	1	1294	*	Promoter (<=1kb)	10	111164752	111297249	132498	1	237542	ENSMUST00000105275.8	0	ENSMUSG00000020189	Osbpl8	oxysterol binding protein-like 8	Promoter
chr10:111187420-111187620	1	0	0	0	0	200	*	Intron (ENSMUST00000105275.8/237542, intron 1 of 23)	10	111164802	111293754	128953	1	237542	ENSMUST00000095310.2	22618	ENSMUSG00000020189	Osbpl8	oxysterol binding protein-like 8	Intron
chr10:111198920-111199175	1	0	0	0	0	255	*	Intron (ENSMUST00000105275.8/237542, intron 1 of 23)	10	111164802	111293754	128953	1	237542	ENSMUST00000095310.2	34118	ENSMUSG00000020189	Osbpl8	oxysterol binding protein-like 8	Intron
chr10:111236390-111236727	0	0	0	0	1	337	*	Promoter (2-3kb)	10	111233629	111248449	14821	1	237542	ENSMUST00000217693.1	2761	ENSMUSG00000020189	Osbpl8	oxysterol binding protein-like 8	Promoter
chr10:111248582-111248782	1	0	0	0	0	200	*	Promoter (<=1kb)	10	111248068	111287931	39864	1	237542	ENSMUST00000238838.1	514	ENSMUSG00000020189	Osbpl8	oxysterol binding protein-like 8	Promoter
chr10:111273881-111274081	1	0	0	0	0	200	*	Intron (ENSMUST00000105275.8/237542, intron 12 of 23)	10	111298679	111301727	3049	1	71769	ENSMUST00000040454.4	-24598	ENSMUSG00000035759	Bbs10	Bardet-Biedl syndrome 10	Intron
chr10:111298107-111299032	0	0	0	0	1	925	*	Promoter (<=1kb)	10	111298679	111301727	3049	1	71769	ENSMUST00000040454.4	0	ENSMUSG00000035759	Bbs10	Bardet-Biedl syndrome 10	Promoter
chr10:111333873-111334176	0	0	0	0	1	303	*	Distal Intergenic	10	111298679	111301727	3049	1	71769	ENSMUST00000040454.4	35194	ENSMUSG00000035759	Bbs10	Bardet-Biedl syndrome 10	Distal
chr10:111335749-111336092	1	1	0	0	0	343	*	Distal Intergenic	10	111298679	111301727	3049	1	71769	ENSMUST00000040454.4	37070	ENSMUSG00000035759	Bbs10	Bardet-Biedl syndrome 10	Distal
chr10:111348358-111348661	0	0	0	1	0	303	*	Distal Intergenic	10	111298679	111301727	3049	1	71769	ENSMUST00000040454.4	49679	ENSMUSG00000035759	Bbs10	Bardet-Biedl syndrome 10	Distal
chr10:111348829-111349033	0	0	0	0	1	204	*	Distal Intergenic	10	111298679	111301727	3049	1	71769	ENSMUST00000040454.4	50150	ENSMUSG00000035759	Bbs10	Bardet-Biedl syndrome 10	Distal
chr10:111362138-111362359	0	0	0	0	1	221	*	Distal Intergenic	10	111298679	111301727	3049	1	71769	ENSMUST00000040454.4	63459	ENSMUSG00000035759	Bbs10	Bardet-Biedl syndrome 10	Distal
chr10:111378095-111378403	0	0	0	0	1	308	*	Distal Intergenic	10	111298679	111301727	3049	1	71769	ENSMUST00000040454.4	79416	ENSMUSG00000035759	Bbs10	Bardet-Biedl syndrome 10	Distal
chr10:111378610-111378931	0	0	0	0	1	321	*	Distal Intergenic	10	111298679	111301727	3049	1	71769	ENSMUST00000040454.4	79931	ENSMUSG00000035759	Bbs10	Bardet-Biedl syndrome 10	Distal
chr10:111399314-111399575	1	0	0	0	0	261	*	Distal Intergenic	10	111473223	111496884	23662	1	53605	ENSMUST00000065917.15	-73648	ENSMUSG00000058799	Nap1l1	nucleosome assembly protein 1-like 1	Distal
chr10:111407937-111408145	0	0	0	1	0	208	*	Distal Intergenic	10	111473223	111496884	23662	1	53605	ENSMUST00000065917.15	-65078	ENSMUSG00000058799	Nap1l1	nucleosome assembly protein 1-like 1	Distal
chr10:111408307-111408654	0	0	0	0	1	347	*	Distal Intergenic	10	111473223	111496884	23662	1	53605	ENSMUST00000065917.15	-64569	ENSMUSG00000058799	Nap1l1	nucleosome assembly protein 1-like 1	Distal
chr10:111412901-111413400	0	0	0	0	1	499	*	Distal Intergenic	10	111473223	111496884	23662	1	53605	ENSMUST00000065917.15	-59823	ENSMUSG00000058799	Nap1l1	nucleosome assembly protein 1-like 1	Distal
chr10:111416644-111416912	0	0	0	0	1	268	*	Distal Intergenic	10	111473223	111496884	23662	1	53605	ENSMUST00000065917.15	-56311	ENSMUSG00000058799	Nap1l1	nucleosome assembly protein 1-like 1	Distal
chr10:111421116-111421335	0	0	0	0	1	219	*	Distal Intergenic	10	111473223	111496884	23662	1	53605	ENSMUST00000065917.15	-51888	ENSMUSG00000058799	Nap1l1	nucleosome assembly protein 1-like 1	Distal
chr10:111422190-111422447	0	0	0	0	1	257	*	Distal Intergenic	10	111473223	111496884	23662	1	53605	ENSMUST00000065917.15	-50776	ENSMUSG00000058799	Nap1l1	nucleosome assembly protein 1-like 1	Distal
chr10:111447820-111448048	0	0	0	0	1	228	*	Distal Intergenic	10	111473223	111496884	23662	1	53605	ENSMUST00000065917.15	-25175	ENSMUSG00000058799	Nap1l1	nucleosome assembly protein 1-like 1	Distal
chr10:111449033-111449336	0	0	0	0	1	303	*	Distal Intergenic	10	111473223	111496884	23662	1	53605	ENSMUST00000065917.15	-23887	ENSMUSG00000058799	Nap1l1	nucleosome assembly protein 1-like 1	Distal
chr10:111460410-111460661	0	0	0	0	1	251	*	Distal Intergenic	10	111473223	111496884	23662	1	53605	ENSMUST00000065917.15	-12562	ENSMUSG00000058799	Nap1l1	nucleosome assembly protein 1-like 1	Distal
chr10:111472753-111474511	0	0	0	0	1	1758	*	Promoter (<=1kb)	10	111473223	111496884	23662	1	53605	ENSMUST00000065917.15	0	ENSMUSG00000058799	Nap1l1	nucleosome assembly protein 1-like 1	Promoter
chr10:111486313-111486536	1	0	0	0	0	223	*	Intron (ENSMUST00000065917.15/53605, intron 3 of 15)	10	111490845	111492962	2118	1	53605	ENSMUST00000218982.1	-4309	ENSMUSG00000058799	Nap1l1	nucleosome assembly protein 1-like 1	Intron
chr10:11148973-11149620	0	0	0	0	1	647	*	Promoter (<=1kb)	10	11149427	11188150	38724	1	268281	ENSMUST00000159810.7	0	ENSMUSG00000090112	Shprh	SNF2 histone linker PHD RING helicase	Promoter
chr10:111505968-111506794	0	0	0	0	1	826	*	Promoter (<=1kb)	10	111506286	111508645	2360	1	21664	ENSMUST00000164773.1	0	ENSMUSG00000020205	Phlda1	pleckstrin homology like domain, family A, member 1	Promoter
chr10:111507545-111507855	0	0	0	0	1	310	*	Promoter (<=1kb)	10	111507696	111508165	470	1	21664	ENSMUST00000186359.1	0	ENSMUSG00000020205	Phlda1	pleckstrin homology like domain, family A, member 1	Promoter
chr10:111508724-111509049	0	0	0	0	1	325	*	Promoter (1-2kb)	10	111507696	111508165	470	1	21664	ENSMUST00000186359.1	1028	ENSMUSG00000020205	Phlda1	pleckstrin homology like domain, family A, member 1	Promoter
chr10:111539658-111540179	0	0	0	0	1	521	*	Distal Intergenic	10	111507696	111508165	470	1	21664	ENSMUST00000186359.1	31962	ENSMUSG00000020205	Phlda1	pleckstrin homology like domain, family A, member 1	Distal
chr10:111551160-111551438	0	0	0	0	1	278	*	Distal Intergenic	10	111586719	111594273	7555	2	71321	ENSMUST00000181547.1	42835	ENSMUSG00000097082	4933440J02Rik	RIKEN cDNA 4933440J02 gene	Distal
chr10:111564205-111564475	0	0	0	0	1	270	*	Distal Intergenic	10	111586719	111594273	7555	2	71321	ENSMUST00000181547.1	29798	ENSMUSG00000097082	4933440J02Rik	RIKEN cDNA 4933440J02 gene	Distal
chr10:111578671-111578955	1	0	0	0	0	284	*	Distal Intergenic	10	111586719	111594273	7555	2	71321	ENSMUST00000181547.1	15318	ENSMUSG00000097082	4933440J02Rik	RIKEN cDNA 4933440J02 gene	Distal
chr10:111579238-111579595	0	0	0	0	1	357	*	Distal Intergenic	10	111586719	111594273	7555	2	71321	ENSMUST00000181547.1	14678	ENSMUSG00000097082	4933440J02Rik	RIKEN cDNA 4933440J02 gene	Distal
chr10:111580351-111580551	0	0	1	0	0	200	*	Distal Intergenic	10	111586719	111594273	7555	2	71321	ENSMUST00000181547.1	13722	ENSMUSG00000097082	4933440J02Rik	RIKEN cDNA 4933440J02 gene	Distal
chr10:111599667-111600562	0	0	0	0	1	895	*	Intron (ENSMUST00000219137.1/ENSMUST00000219137.1, intron 1 of 3)	10	111586719	111594273	7555	2	71321	ENSMUST00000181547.1	-5394	ENSMUSG00000097082	4933440J02Rik	RIKEN cDNA 4933440J02 gene	Intron
chr10:111601375-111601575	1	0	0	0	0	200	*	Intron (ENSMUST00000219137.1/ENSMUST00000219137.1, intron 1 of 3)	10	111586719	111594273	7555	2	71321	ENSMUST00000181547.1	-7102	ENSMUSG00000097082	4933440J02Rik	RIKEN cDNA 4933440J02 gene	Intron
chr10:111620293-111620875	1	0	0	0	1	582	*	Distal Intergenic	10	111586719	111594273	7555	2	71321	ENSMUST00000181547.1	-26020	ENSMUSG00000097082	4933440J02Rik	RIKEN cDNA 4933440J02 gene	Distal
chr10:111630051-111630356	0	0	0	0	1	305	*	Distal Intergenic	10	111586719	111594273	7555	2	71321	ENSMUST00000181547.1	-35778	ENSMUSG00000097082	4933440J02Rik	RIKEN cDNA 4933440J02 gene	Distal
chr10:111641827-111642167	0	0	0	0	1	340	*	Distal Intergenic	10	111586719	111594273	7555	2	71321	ENSMUST00000181547.1	-47554	ENSMUSG00000097082	4933440J02Rik	RIKEN cDNA 4933440J02 gene	Distal
chr10:111661039-111661239	0	1	0	0	0	200	*	Distal Intergenic	10	111586719	111594273	7555	2	71321	ENSMUST00000181547.1	-66766	ENSMUSG00000097082	4933440J02Rik	RIKEN cDNA 4933440J02 gene	Distal
chr10:111676311-111676640	0	0	1	0	0	329	*	Distal Intergenic	10	111586719	111594273	7555	2	71321	ENSMUST00000181547.1	-82038	ENSMUSG00000097082	4933440J02Rik	RIKEN cDNA 4933440J02 gene	Distal
chr10:111699134-111699334	1	0	0	0	0	200	*	Distal Intergenic	10	111586719	111594273	7555	2	71321	ENSMUST00000181547.1	-104861	ENSMUSG00000097082	4933440J02Rik	RIKEN cDNA 4933440J02 gene	Distal
chr10:111713994-111714306	0	0	0	0	1	312	*	Distal Intergenic	10	111586719	111594273	7555	2	71321	ENSMUST00000181547.1	-119721	ENSMUSG00000097082	4933440J02Rik	RIKEN cDNA 4933440J02 gene	Distal
chr10:111739800-111740192	1	1	1	1	1	392	*	Intron (ENSMUST00000220039.1/ENSMUST00000220039.1, intron 3 of 3)	10	111854521	111874376	19856	2	629206	ENSMUST00000220339.1	134184	ENSMUSG00000112533	Gm20758	predicted gene, 20758	Intron
chr10:11175891-11176091	1	0	0	0	0	200	*	Intron (ENSMUST00000159810.7/268281, intron 14 of 20)	10	11166457	11214297	47841	1	268281	ENSMUST00000159553.7	9434	ENSMUSG00000090112	Shprh	SNF2 histone linker PHD RING helicase	Intron
chr10:111805686-111805891	1	0	0	0	0	205	*	Intron (ENSMUST00000220039.1/ENSMUST00000220039.1, intron 3 of 3)	10	111854521	111874376	19856	2	629206	ENSMUST00000220339.1	68485	ENSMUSG00000112533	Gm20758	predicted gene, 20758	Intron
chr10:111834929-111835209	1	0	0	1	0	280	*	Intron (ENSMUST00000220039.1/ENSMUST00000220039.1, intron 3 of 3)	10	111854521	111874376	19856	2	629206	ENSMUST00000220339.1	39167	ENSMUSG00000112533	Gm20758	predicted gene, 20758	Intron
chr10:111949315-111949694	0	0	0	0	1	379	*	Distal Intergenic	10	111972664	111988432	15769	1	52705	ENSMUST00000163048.7	-22970	ENSMUSG00000063334	Krr1	KRR1, small subunit (SSU) processome component, homolog (yeast)	Distal
chr10:111962283-111962557	0	0	0	0	1	274	*	Distal Intergenic	10	111972664	111988432	15769	1	52705	ENSMUST00000163048.7	-10107	ENSMUSG00000063334	Krr1	KRR1, small subunit (SSU) processome component, homolog (yeast)	Distal
chr10:111972476-111972829	0	0	0	0	1	353	*	Promoter (<=1kb)	10	111972664	111988432	15769	1	52705	ENSMUST00000163048.7	0	ENSMUSG00000063334	Krr1	KRR1, small subunit (SSU) processome component, homolog (yeast)	Promoter
chr10:111981447-111981647	1	0	0	0	0	200	*	Intron (ENSMUST00000163048.7/52705, intron 7 of 9)	10	111972793	111984681	11889	1	52705	ENSMUST00000174653.1	8654	ENSMUSG00000063334	Krr1	KRR1, small subunit (SSU) processome component, homolog (yeast)	Intron
chr10:112080547-112080819	0	0	0	1	0	272	*	Promoter (2-3kb)	10	112083354	112107311	23958	1	67537	ENSMUST00000148897.7	-2535	ENSMUSG00000020214	Glipr1l2	GLI pathogenesis-related 1 like 2	Promoter
chr10:112089597-112089797	1	0	0	0	0	200	*	Exon (ENSMUST00000162341.1/ENSMUST00000162341.1, exon 1 of 1)	10	112083354	112108098	24745	1	67537	ENSMUST00000020434.3	6243	ENSMUSG00000020214	Glipr1l2	GLI pathogenesis-related 1 like 2	Exon
chr10:112105503-112106048	0	0	0	0	1	545	*	Intron (ENSMUST00000148897.7/67537, intron 4 of 5)	10	112083354	112108098	24745	1	67537	ENSMUST00000020434.3	22149	ENSMUSG00000020214	Glipr1l2	GLI pathogenesis-related 1 like 2	Intron
chr10:112269750-112271322	0	0	0	0	1	1572	*	Promoter (<=1kb)	10	112271121	112463050	191930	1	268345	ENSMUST00000219301.1	0	ENSMUSG00000035681	Kcnc2	potassium voltage gated channel, Shaw-related subfamily, member 2	Promoter
chr10:112271399-112271612	0	0	0	0	1	213	*	Promoter (<=1kb)	10	112271121	112466304	195184	1	268345	ENSMUST00000092175.3	278	ENSMUSG00000035681	Kcnc2	potassium voltage gated channel, Shaw-related subfamily, member 2	Promoter
chr10:112292490-112292791	0	0	0	0	1	301	*	Intron (ENSMUST00000219301.1/268345, intron 2 of 4)	10	112271121	112466304	195184	1	268345	ENSMUST00000092175.3	21369	ENSMUSG00000035681	Kcnc2	potassium voltage gated channel, Shaw-related subfamily, member 2	Intron
chr10:112295954-112296167	1	0	0	0	0	213	*	Intron (ENSMUST00000219301.1/268345, intron 2 of 4)	10	112315340	112465874	150535	1	268345	ENSMUST00000218445.1	-19173	ENSMUSG00000035681	Kcnc2	potassium voltage gated channel, Shaw-related subfamily, member 2	Intron
chr10:11240557-11240760	0	0	0	0	1	203	*	Distal Intergenic	10	11205019	11209611	4593	1	268281	ENSMUST00000161910.1	35538	ENSMUSG00000090112	Shprh	SNF2 histone linker PHD RING helicase	Distal
chr10:112458395-112458646	0	0	0	0	1	251	*	Promoter (2-3kb)	10	112456343	112467024	10682	1	268345	ENSMUST00000218827.1	2052	ENSMUSG00000035681	Kcnc2	potassium voltage gated channel, Shaw-related subfamily, member 2	Promoter
chr10:112520448-112520648	1	0	0	0	0	200	*	Distal Intergenic	10	112456343	112467024	10682	1	268345	ENSMUST00000218827.1	64105	ENSMUSG00000035681	Kcnc2	potassium voltage gated channel, Shaw-related subfamily, member 2	Distal
chr10:112559508-112559708	1	0	0	0	0	200	*	Distal Intergenic	10	112456343	112467024	10682	1	268345	ENSMUST00000218827.1	103165	ENSMUSG00000035681	Kcnc2	potassium voltage gated channel, Shaw-related subfamily, member 2	Distal
chr10:112663866-112664073	0	0	0	0	1	207	*	Distal Intergenic	10	112726888	112785599	58712	1	69355	ENSMUST00000187828.6	-62815	ENSMUSG00000100314	1700010J16Rik	RIKEN cDNA 1700010J16 gene	Distal
chr10:112796068-112796285	0	0	0	1	0	217	*	Distal Intergenic	10	112837752	112845385	7634	1	100042639	ENSMUST00000218495.1	-41467	NA	Gm3942	predicted gene 3942	Distal
chr10:112798190-112798457	1	1	0	1	1	267	*	Distal Intergenic	10	112837752	112845385	7634	1	100042639	ENSMUST00000218495.1	-39295	NA	Gm3942	predicted gene 3942	Distal
chr10:11280510-11281891	0	0	0	0	1	1381	*	Promoter (<=1kb)	10	11281330	11298052	16723	1	71865	ENSMUST00000129456.7	0	ENSMUSG00000047648	Fbxo30	F-box protein 30	Promoter
chr10:112928677-112929164	0	0	0	0	1	487	*	Promoter (<=1kb)	10	112925430	112928995	3566	2	382423	ENSMUST00000099276.3	0	ENSMUSG00000074748	Atxn7l3b	ataxin 7-like 3B	Promoter
chr10:113128564-113128904	0	0	0	0	1	340	*	Distal Intergenic	10	112925430	112928995	3566	2	382423	ENSMUST00000099276.3	-199569	ENSMUSG00000074748	Atxn7l3b	ataxin 7-like 3B	Distal
chr10:113183006-113183206	0	0	0	0	1	200	*	Distal Intergenic	10	112925430	112928995	3566	2	382423	ENSMUST00000099276.3	-254011	ENSMUSG00000074748	Atxn7l3b	ataxin 7-like 3B	Distal
chr10:113267847-113268064	1	0	0	0	0	217	*	Distal Intergenic	10	112925430	112928995	3566	2	382423	ENSMUST00000099276.3	-338852	ENSMUSG00000074748	Atxn7l3b	ataxin 7-like 3B	Distal
chr10:113287224-113287424	1	0	0	0	0	200	*	Distal Intergenic	10	112925430	112928995	3566	2	382423	ENSMUST00000099276.3	-358229	ENSMUSG00000074748	Atxn7l3b	ataxin 7-like 3B	Distal
chr10:11331744-11331982	1	0	0	0	0	238	*	Distal Intergenic	10	11343404	11459644	116241	1	13853	ENSMUST00000069106.4	-11422	ENSMUSG00000055493	Epm2a	epilepsy, progressive myoclonic epilepsy, type 2 gene alpha	Distal
chr10:113321052-113321263	0	0	0	0	1	211	*	Distal Intergenic	10	112925430	112928995	3566	2	382423	ENSMUST00000099276.3	-392057	ENSMUSG00000074748	Atxn7l3b	ataxin 7-like 3B	Distal
chr10:11343215-11344174	0	0	0	0	1	959	*	Promoter (<=1kb)	10	11343404	11459644	116241	1	13853	ENSMUST00000069106.4	0	ENSMUSG00000055493	Epm2a	epilepsy, progressive myoclonic epilepsy, type 2 gene alpha	Promoter
chr10:113522354-113522601	0	0	0	0	1	247	*	Distal Intergenic	10	112925430	112928995	3566	2	382423	ENSMUST00000099276.3	-593359	ENSMUSG00000074748	Atxn7l3b	ataxin 7-like 3B	Distal
chr10:113628212-113628540	1	0	0	0	0	328	*	Distal Intergenic	10	112925430	112928995	3566	2	382423	ENSMUST00000099276.3	-699217	ENSMUSG00000074748	Atxn7l3b	ataxin 7-like 3B	Distal
chr10:113779748-113779948	1	0	0	0	0	200	*	Distal Intergenic	10	112925430	112928995	3566	2	382423	ENSMUST00000099276.3	-850753	ENSMUSG00000074748	Atxn7l3b	ataxin 7-like 3B	Distal
chr10:113946599-113946977	0	0	0	0	1	378	*	Distal Intergenic	10	114398823	114801364	402542	2	237553	ENSMUST00000061632.7	854387	ENSMUSG00000050663	Trhde	TRH-degrading enzyme	Distal
chr10:113960999-113961302	1	0	0	0	0	303	*	Distal Intergenic	10	114398823	114801364	402542	2	237553	ENSMUST00000061632.7	840062	ENSMUSG00000050663	Trhde	TRH-degrading enzyme	Distal
chr10:114113739-114114072	0	0	0	0	1	333	*	Distal Intergenic	10	114398823	114801364	402542	2	237553	ENSMUST00000061632.7	687292	ENSMUSG00000050663	Trhde	TRH-degrading enzyme	Distal
chr10:114268758-114269008	0	1	0	0	0	250	*	Distal Intergenic	10	114398823	114801364	402542	2	237553	ENSMUST00000061632.7	532356	ENSMUSG00000050663	Trhde	TRH-degrading enzyme	Distal
chr10:114312050-114312339	0	1	0	0	0	289	*	Distal Intergenic	10	114398823	114801364	402542	2	237553	ENSMUST00000061632.7	489025	ENSMUSG00000050663	Trhde	TRH-degrading enzyme	Distal
chr10:114322016-114322216	1	0	0	0	0	200	*	Distal Intergenic	10	114398823	114801364	402542	2	237553	ENSMUST00000061632.7	479148	ENSMUSG00000050663	Trhde	TRH-degrading enzyme	Distal
chr10:114645631-114645831	0	0	0	0	1	200	*	Intron (ENSMUST00000061632.7/237553, intron 3 of 18)	10	114398823	114801364	402542	2	237553	ENSMUST00000061632.7	155533	ENSMUSG00000050663	Trhde	TRH-degrading enzyme	Intron
chr10:114647106-114647306	1	0	0	0	0	200	*	Intron (ENSMUST00000061632.7/237553, intron 3 of 18)	10	114398823	114801364	402542	2	237553	ENSMUST00000061632.7	154058	ENSMUSG00000050663	Trhde	TRH-degrading enzyme	Intron
chr10:114776326-114776526	1	0	0	0	0	200	*	Intron (ENSMUST00000161975.1/ENSMUST00000161975.1, intron 1 of 1)	10	114398823	114801364	402542	2	237553	ENSMUST00000061632.7	24838	ENSMUSG00000050663	Trhde	TRH-degrading enzyme	Intron
chr10:114800313-114800761	0	0	0	0	1	448	*	Promoter (<=1kb)	10	114398823	114801364	402542	2	237553	ENSMUST00000061632.7	603	ENSMUSG00000050663	Trhde	TRH-degrading enzyme	Promoter
chr10:114801267-114802074	0	0	0	0	1	807	*	Promoter (<=1kb)	10	114398823	114801364	402542	2	237553	ENSMUST00000061632.7	0	ENSMUSG00000050663	Trhde	TRH-degrading enzyme	Promoter
chr10:114852606-114852859	0	0	0	0	1	253	*	Distal Intergenic	10	114566167	114802307	236141	2	237553	ENSMUST00000152702.1	-50299	ENSMUSG00000050663	Trhde	TRH-degrading enzyme	Distal
chr10:114894607-114894807	1	0	0	0	0	200	*	Distal Intergenic	10	114566167	114802307	236141	2	237553	ENSMUST00000152702.1	-92300	ENSMUSG00000050663	Trhde	TRH-degrading enzyme	Distal
chr10:114934631-114934885	0	0	0	0	1	254	*	Distal Intergenic	10	114566167	114802307	236141	2	237553	ENSMUST00000152702.1	-132324	ENSMUSG00000050663	Trhde	TRH-degrading enzyme	Distal
chr10:114965834-114966504	1	1	0	1	0	670	*	Distal Intergenic	10	114566167	114802307	236141	2	237553	ENSMUST00000152702.1	-163527	ENSMUSG00000050663	Trhde	TRH-degrading enzyme	Distal
chr10:114994450-114994650	1	0	0	0	0	200	*	Distal Intergenic	10	115174080	115175558	1479	2	216343	ENSMUST00000155794.1	180908	ENSMUSG00000006764	Tph2	tryptophan hydroxylase 2	Distal
chr10:115013487-115013720	1	1	0	0	0	233	*	Distal Intergenic	10	115174080	115175558	1479	2	216343	ENSMUST00000155794.1	161838	ENSMUSG00000006764	Tph2	tryptophan hydroxylase 2	Distal
chr10:115061313-115061564	0	0	0	0	1	251	*	Distal Intergenic	10	115174080	115175558	1479	2	216343	ENSMUST00000155794.1	113994	ENSMUSG00000006764	Tph2	tryptophan hydroxylase 2	Distal
chr10:115085993-115086213	0	0	0	0	1	220	*	Intron (ENSMUST00000006949.8/216343, intron 9 of 10)	10	115174080	115175558	1479	2	216343	ENSMUST00000155794.1	89345	ENSMUSG00000006764	Tph2	tryptophan hydroxylase 2	Intron
chr10:115117715-115117980	0	0	0	0	1	265	*	Intron (ENSMUST00000006949.8/216343, intron 8 of 10)	10	115174080	115175558	1479	2	216343	ENSMUST00000155794.1	57578	ENSMUSG00000006764	Tph2	tryptophan hydroxylase 2	Intron
chr10:115123427-115123786	0	0	0	0	1	359	*	Intron (ENSMUST00000006949.8/216343, intron 7 of 10)	10	115174080	115175558	1479	2	216343	ENSMUST00000155794.1	51772	ENSMUSG00000006764	Tph2	tryptophan hydroxylase 2	Intron
chr10:11513608-11513923	0	0	0	0	1	315	*	Distal Intergenic	10	11609223	11609835	613	1	30058	ENSMUST00000052902.8	-95300	ENSMUSG00000048007	Timm8a1	translocase of inner mitochondrial membrane 8A1	Distal
chr10:115154570-115154770	1	0	0	0	0	200	*	Intron (ENSMUST00000006949.8/216343, intron 5 of 10)	10	115174080	115175558	1479	2	216343	ENSMUST00000155794.1	20788	ENSMUSG00000006764	Tph2	tryptophan hydroxylase 2	Intron
chr10:115163822-115164171	0	0	0	0	1	349	*	Intron (ENSMUST00000006949.8/216343, intron 5 of 10)	10	115174080	115175558	1479	2	216343	ENSMUST00000155794.1	11387	ENSMUSG00000006764	Tph2	tryptophan hydroxylase 2	Intron
chr10:115184849-115185113	0	0	0	0	1	264	*	Promoter (<=1kb)	10	115078641	115185022	106382	2	216343	ENSMUST00000006949.8	0	ENSMUSG00000006764	Tph2	tryptophan hydroxylase 2	Promoter
chr10:115201571-115201958	0	0	0	0	1	387	*	Intron (ENSMUST00000020339.9/66687, intron 16 of 16)	10	115208486	115209688	1203	2	66687	ENSMUST00000217886.1	7730	ENSMUSG00000020130	Tbc1d15	TBC1 domain family, member 15	Intron
chr10:115235489-115235860	0	0	0	0	1	371	*	Intron (ENSMUST00000020339.9/66687, intron 3 of 16)	10	115199396	115221708	22313	2	66687	ENSMUST00000217843.1	-13781	ENSMUSG00000020130	Tbc1d15	TBC1 domain family, member 15	Intron
chr10:115237547-115237747	1	0	0	0	0	200	*	Intron (ENSMUST00000020339.9/66687, intron 3 of 16)	10	115229200	115251253	22054	2	66687	ENSMUST00000219274.1	13506	ENSMUSG00000020130	Tbc1d15	TBC1 domain family, member 15	Intron
chr10:115248354-115248568	0	0	0	0	1	214	*	Promoter (2-3kb)	10	115229200	115251253	22054	2	66687	ENSMUST00000219274.1	2685	ENSMUSG00000020130	Tbc1d15	TBC1 domain family, member 15	Promoter
chr10:115251326-115251764	0	1	0	0	1	438	*	Promoter (<=1kb)	10	115197872	115251467	53596	2	66687	ENSMUST00000020339.9	0	ENSMUSG00000020130	Tbc1d15	TBC1 domain family, member 15	Promoter
chr10:115315160-115315974	0	0	0	0	1	814	*	Promoter (<=1kb)	10	115287084	115315591	28508	2	216344	ENSMUST00000020343.8	0	ENSMUSG00000020132	Rab21	RAB21, member RAS oncogene family	Promoter
chr10:115350907-115351162	0	0	0	0	1	255	*	Promoter (1-2kb)	10	115343743	115349064	5322	2	67226	ENSMUST00000219821.1	-1843	ENSMUSG00000069520	Tmem19	transmembrane protein 19	Promoter
chr10:115358477-115358861	0	0	0	0	1	384	*	Intron (ENSMUST00000218731.1/67226, intron 3 of 7)	10	115343767	115361962	18196	2	67226	ENSMUST00000217848.1	3101	ENSMUSG00000069520	Tmem19	transmembrane protein 19	Intron
chr10:115362094-115362604	0	0	0	0	1	510	*	Promoter (<=1kb)	10	115340742	115362224	21483	2	67226	ENSMUST00000219890.1	0	ENSMUSG00000069520	Tmem19	transmembrane protein 19	Promoter
chr10:115384205-115385002	0	0	0	0	1	797	*	Promoter (<=1kb)	10	115369472	115384410	14939	2	66816	ENSMUST00000020346.5	0	ENSMUSG00000020137	Thap2	THAP domain containing, apoptosis associated protein 2	Promoter
chr10:115385127-115385876	0	0	0	0	1	749	*	Promoter (<=1kb)	10	115384959	115432772	47814	1	216345	ENSMUST00000036044.8	168	ENSMUSG00000034163	Zfc3h1	zinc finger, C3H1-type containing	Promoter
chr10:115468941-115469625	1	1	1	1	1	684	*	Intron (ENSMUST00000020350.14/14160, intron 8 of 17)	10	115457845	115463079	5235	2	14160	ENSMUST00000144732.1	-5862	ENSMUSG00000020140	Lgr5	leucine rich repeat containing G protein coupled receptor 5	Intron
chr10:115556798-115557486	0	0	0	0	1	688	*	Intron (ENSMUST00000020350.14/14160, intron 1 of 17)	10	115569986	115582448	12463	1	77798	ENSMUST00000173620.1	-12500	ENSMUSG00000092210	A930009A15Rik	RIKEN cDNA A930009A15 gene	Intron
chr10:115572238-115572443	0	0	0	1	0	205	*	Promoter (2-3kb)	10	115569986	115582448	12463	1	77798	ENSMUST00000173620.1	2252	ENSMUSG00000092210	A930009A15Rik	RIKEN cDNA A930009A15 gene	Promoter
chr10:115576376-115576645	0	0	0	0	1	269	*	Intron (ENSMUST00000173620.1/77798, intron 1 of 4)	10	115569986	115582448	12463	1	77798	ENSMUST00000173620.1	6390	ENSMUSG00000092210	A930009A15Rik	RIKEN cDNA A930009A15 gene	Intron
chr10:115586185-115587942	1	1	1	0	1	1757	*	Promoter (<=1kb)	10	115452014	115587493	135480	2	14160	ENSMUST00000172806.7	0	ENSMUSG00000020140	Lgr5	leucine rich repeat containing G protein coupled receptor 5	Promoter
chr10:115617651-115617856	0	0	0	0	1	205	*	Distal Intergenic	10	115450311	115587780	137470	2	14160	ENSMUST00000020350.14	-29871	ENSMUSG00000020140	Lgr5	leucine rich repeat containing G protein coupled receptor 5	Distal
chr10:115618427-115618862	0	0	0	0	1	435	*	Distal Intergenic	10	115450311	115587780	137470	2	14160	ENSMUST00000020350.14	-30647	ENSMUSG00000020140	Lgr5	leucine rich repeat containing G protein coupled receptor 5	Distal
chr10:115733150-115733416	0	0	0	0	1	266	*	Distal Intergenic	10	115816832	115833312	16481	1	216350	ENSMUST00000217900.1	-83416	ENSMUSG00000034127	Tspan8	tetraspanin 8	Distal
chr10:115788824-115789123	1	0	0	0	0	299	*	Distal Intergenic	10	115816832	115833312	16481	1	216350	ENSMUST00000217900.1	-27709	ENSMUSG00000034127	Tspan8	tetraspanin 8	Distal
chr10:115814861-115815207	0	0	0	0	1	346	*	Promoter (1-2kb)	10	115816832	115833312	16481	1	216350	ENSMUST00000217900.1	-1625	ENSMUSG00000034127	Tspan8	tetraspanin 8	Promoter
chr10:115834081-115834330	0	0	0	0	1	249	*	Intron (ENSMUST00000080630.10/216350, intron 4 of 8)	10	115817284	115849615	32332	1	216350	ENSMUST00000035563.14	16797	ENSMUSG00000034127	Tspan8	tetraspanin 8	Intron
chr10:115865240-115865440	0	0	0	0	1	200	*	Intron (ENSMUST00000220081.1/ENSMUST00000220081.1, intron 1 of 4)	10	115817284	115849615	32332	1	216350	ENSMUST00000035563.14	47956	ENSMUSG00000034127	Tspan8	tetraspanin 8	Intron
chr10:115890435-115890635	1	0	0	0	0	200	*	Distal Intergenic	10	115817284	115849615	32332	1	216350	ENSMUST00000035563.14	73151	ENSMUSG00000034127	Tspan8	tetraspanin 8	Distal
chr10:115924232-115924432	0	0	0	0	1	200	*	Distal Intergenic	10	116018213	116274932	256720	1	19279	ENSMUST00000063470.10	-93781	ENSMUSG00000020151	Ptprr	protein tyrosine phosphatase receptor type R	Distal
chr10:115985609-115985872	1	0	0	0	0	263	*	Distal Intergenic	10	116018213	116274932	256720	1	19279	ENSMUST00000063470.10	-32341	ENSMUSG00000020151	Ptprr	protein tyrosine phosphatase receptor type R	Distal
chr10:116017863-116018430	0	0	0	0	1	567	*	Promoter (<=1kb)	10	116018213	116274932	256720	1	19279	ENSMUST00000063470.10	0	ENSMUSG00000020151	Ptprr	protein tyrosine phosphatase receptor type R	Promoter
chr10:116019068-116019459	0	0	0	0	1	391	*	Promoter (<=1kb)	10	116018287	116114959	96673	1	19279	ENSMUST00000142617.1	781	ENSMUSG00000020151	Ptprr	protein tyrosine phosphatase receptor type R	Promoter
chr10:116105107-116105363	0	0	0	0	1	256	*	Intron (ENSMUST00000063470.10/19279, intron 2 of 13)	10	116112483	116113592	1110	2	619332	ENSMUST00000219858.1	8229	ENSMUSG00000121803	Taf7l2	Taf7l2	Intron
chr10:116205687-116205929	0	0	0	0	1	242	*	Intron (ENSMUST00000063470.10/19279, intron 6 of 13)	10	116196396	116237261	40866	1	19279	ENSMUST00000124369.1	9291	ENSMUSG00000020151	Ptprr	protein tyrosine phosphatase receptor type R	Intron
chr10:116288045-116288485	1	0	0	0	0	440	*	Intron (ENSMUST00000217925.1/19263, intron 3 of 7)	10	116275550	116384006	108457	1	19263	ENSMUST00000218553.1	12495	ENSMUSG00000020154	Ptprb	protein tyrosine phosphatase receptor type B	Intron
chr10:116291980-116292409	1	1	0	0	0	429	*	Intron (ENSMUST00000217925.1/19263, intron 3 of 7)	10	116301372	116389535	88164	1	19263	ENSMUST00000092167.6	-8963	ENSMUSG00000020154	Ptprb	protein tyrosine phosphatase receptor type B	Intron
chr10:116301167-116301603	0	0	0	0	1	436	*	Promoter (<=1kb)	10	116301372	116389535	88164	1	19263	ENSMUST00000092167.6	0	ENSMUSG00000020154	Ptprb	protein tyrosine phosphatase receptor type B	Promoter
chr10:116350572-116350970	0	0	0	0	1	398	*	Exon (ENSMUST00000218553.1/19263, exon 20 of 34)	10	116301372	116389535	88164	1	19263	ENSMUST00000092167.6	49200	ENSMUSG00000020154	Ptprb	protein tyrosine phosphatase receptor type B	Exon
chr10:116353102-116353302	0	1	0	0	0	200	*	Intron (ENSMUST00000218553.1/19263, intron 20 of 33)	10	116301372	116389535	88164	1	19263	ENSMUST00000092167.6	51730	ENSMUSG00000020154	Ptprb	protein tyrosine phosphatase receptor type B	Intron
chr10:116368925-116369229	0	0	0	0	1	304	*	Intron (ENSMUST00000218553.1/19263, intron 30 of 33)	10	116418052	116421237	3186	1	67342	ENSMUST00000134586.1	-48823	ENSMUSG00000020164	Kcnmb4os1	potassium large conductance calcium-activated channel, subfamily M, beta member 4, opposite strand 1	Intron
chr10:116371788-116371988	1	0	0	0	0	200	*	Intron (ENSMUST00000218553.1/19263, intron 31 of 33)	10	116418052	116421237	3186	1	67342	ENSMUST00000134586.1	-46064	ENSMUSG00000020164	Kcnmb4os1	potassium large conductance calcium-activated channel, subfamily M, beta member 4, opposite strand 1	Intron
chr10:116406917-116407479	0	0	0	0	1	562	*	Distal Intergenic	10	116418052	116421237	3186	1	67342	ENSMUST00000134586.1	-10573	ENSMUSG00000020164	Kcnmb4os1	potassium large conductance calcium-activated channel, subfamily M, beta member 4, opposite strand 1	Distal
chr10:116416827-116417517	0	0	0	0	1	690	*	Promoter (<=1kb)	10	116418052	116421237	3186	1	67342	ENSMUST00000134586.1	-535	ENSMUSG00000020164	Kcnmb4os1	potassium large conductance calcium-activated channel, subfamily M, beta member 4, opposite strand 1	Promoter
chr10:116429560-116429901	0	0	0	0	1	341	*	Intron (ENSMUST00000068233.10/58802, intron 2 of 2)	10	116418052	116421237	3186	1	67342	ENSMUST00000134586.1	11508	ENSMUSG00000020164	Kcnmb4os1	potassium large conductance calcium-activated channel, subfamily M, beta member 4, opposite strand 1	Intron
chr10:116433574-116433863	0	0	0	0	1	289	*	Intron (ENSMUST00000068233.10/58802, intron 2 of 2)	10	116443484	116446408	2925	2	58802	ENSMUST00000091477.3	12545	ENSMUSG00000054934	Kcnmb4	potassium large conductance calcium-activated channel, subfamily M, beta member 4	Intron
chr10:116441137-116441843	0	0	0	0	1	706	*	Intron (ENSMUST00000068233.10/58802, intron 2 of 2)	10	116443484	116446408	2925	2	58802	ENSMUST00000091477.3	4565	ENSMUSG00000054934	Kcnmb4	potassium large conductance calcium-activated channel, subfamily M, beta member 4	Intron
chr10:116473242-116474552	1	1	0	0	1	1310	*	Promoter (<=1kb)	10	116462646	116473422	10777	2	58802	ENSMUST00000087965.4	0	ENSMUSG00000054934	Kcnmb4	potassium large conductance calcium-activated channel, subfamily M, beta member 4	Promoter
chr10:116513295-116513695	0	0	0	0	1	400	*	Intron (ENSMUST00000219210.1/ENSMUST00000219210.1, intron 2 of 2)	10	116497985	116499478	1494	2	72068	ENSMUST00000219544.1	-13817	ENSMUSG00000020166	Cnot2	CCR4-NOT transcription complex, subunit 2	Intron
chr10:116538508-116538796	0	0	0	0	1	288	*	Intron (ENSMUST00000220305.1/ENSMUST00000220305.1, intron 2 of 2)	10	116485165	116549163	63999	2	72068	ENSMUST00000164088.7	10367	ENSMUSG00000020166	Cnot2	CCR4-NOT transcription complex, subunit 2	Intron
chr10:116558874-116559228	0	0	0	0	1	354	*	Intron (ENSMUST00000220305.1/ENSMUST00000220305.1, intron 2 of 2)	10	116485165	116549163	63999	2	72068	ENSMUST00000164088.7	-9711	ENSMUSG00000020166	Cnot2	CCR4-NOT transcription complex, subunit 2	Intron
chr10:116562220-116562679	0	0	1	1	1	459	*	Intron (ENSMUST00000220305.1/ENSMUST00000220305.1, intron 2 of 2)	10	116485165	116549163	63999	2	72068	ENSMUST00000164088.7	-13057	ENSMUSG00000020166	Cnot2	CCR4-NOT transcription complex, subunit 2	Intron
chr10:116580800-116582408	0	0	0	0	1	1608	*	Promoter (<=1kb)	10	116517321	116581428	64108	2	72068	ENSMUST00000218744.1	0	ENSMUSG00000020166	Cnot2	CCR4-NOT transcription complex, subunit 2	Promoter
chr10:116582947-116583147	0	0	0	0	1	200	*	Promoter (1-2kb)	10	116509791	116581511	71721	2	72068	ENSMUST00000020374.5	-1436	ENSMUSG00000020166	Cnot2	CCR4-NOT transcription complex, subunit 2	Promoter
chr10:116598449-116598679	0	0	0	0	1	230	*	Distal Intergenic	10	116509791	116581511	71721	2	72068	ENSMUST00000020374.5	-16938	ENSMUSG00000020166	Cnot2	CCR4-NOT transcription complex, subunit 2	Distal
chr10:116652943-116653164	0	0	0	0	1	221	*	Distal Intergenic	10	116674591	116679303	4713	1	102633950	ENSMUST00000181656.1	-21427	ENSMUSG00000097104	Gm26579	predicted gene, 26579	Distal
chr10:116671928-116672128	1	0	0	0	0	200	*	Promoter (2-3kb)	10	116674591	116679303	4713	1	102633950	ENSMUST00000181656.1	-2463	ENSMUSG00000097104	Gm26579	predicted gene, 26579	Promoter
chr10:116679032-116679311	1	0	0	0	0	279	*	Exon (ENSMUST00000181656.1/102633950, exon 4 of 4)	10	116674591	116679303	4713	1	102633950	ENSMUST00000181656.1	4441	ENSMUSG00000097104	Gm26579	predicted gene, 26579	Exon
chr10:116685420-116685829	0	1	0	0	1	409	*	Distal Intergenic	10	116674591	116679303	4713	1	102633950	ENSMUST00000181656.1	10829	ENSMUSG00000097104	Gm26579	predicted gene, 26579	Distal
chr10:116695295-116695995	0	0	0	0	1	700	*	Distal Intergenic	10	116674591	116679303	4713	1	102633950	ENSMUST00000181656.1	20704	ENSMUSG00000097104	Gm26579	predicted gene, 26579	Distal
chr10:116726070-116726316	0	0	0	0	1	246	*	Promoter (2-3kb)	10	116723067	116729177	6111	2	72286	ENSMUST00000185546.1	2861	ENSMUSG00000100198	1700030O20Rik	RIKEN cDNA 1700030O20 gene	Promoter
chr10:116731178-116731438	0	0	0	0	1	260	*	Promoter (1-2kb)	10	116729253	116739760	10508	1	75878	ENSMUST00000218193.1	1925	ENSMUSG00000112924	4930579P08Rik	RIKEN cDNA 4930579P08 gene	Promoter
chr10:116755050-116755270	0	0	1	0	0	220	*	Distal Intergenic	10	116729253	116739760	10508	1	75878	ENSMUST00000218193.1	25797	ENSMUSG00000112924	4930579P08Rik	RIKEN cDNA 4930579P08 gene	Distal
chr10:116761533-116761892	0	0	0	0	1	359	*	Distal Intergenic	10	116729253	116739760	10508	1	75878	ENSMUST00000218193.1	32280	ENSMUSG00000112924	4930579P08Rik	RIKEN cDNA 4930579P08 gene	Distal
chr10:116796278-116796654	0	0	0	0	1	376	*	Intron (ENSMUST00000048229.8/237558, intron 16 of 24)	10	116729253	116739760	10508	1	75878	ENSMUST00000218193.1	67025	ENSMUSG00000112924	4930579P08Rik	RIKEN cDNA 4930579P08 gene	Intron
chr10:116806810-116807218	1	1	0	0	0	408	*	Intron (ENSMUST00000048229.8/237558, intron 13 of 24)	10	116729253	116739760	10508	1	75878	ENSMUST00000218193.1	77557	ENSMUSG00000112924	4930579P08Rik	RIKEN cDNA 4930579P08 gene	Intron
chr10:116808029-116808382	0	0	0	0	1	353	*	Intron (ENSMUST00000048229.8/237558, intron 13 of 24)	10	116729253	116739760	10508	1	75878	ENSMUST00000218193.1	78776	ENSMUSG00000112924	4930579P08Rik	RIKEN cDNA 4930579P08 gene	Intron
chr10:116831076-116831307	0	0	0	0	1	231	*	Intron (ENSMUST00000048229.8/237558, intron 9 of 24)	10	116776535	116896919	120385	2	237558	ENSMUST00000048229.8	65612	ENSMUSG00000034057	Myrfl	myelin regulatory factor-like	Intron
chr10:116861075-116861324	1	0	0	0	0	249	*	Intron (ENSMUST00000048229.8/237558, intron 2 of 24)	10	116776535	116896919	120385	2	237558	ENSMUST00000048229.8	35595	ENSMUSG00000034057	Myrfl	myelin regulatory factor-like	Intron
chr10:116890673-116890950	0	0	0	0	1	277	*	Intron (ENSMUST00000048229.8/237558, intron 1 of 24)	10	116776535	116896919	120385	2	237558	ENSMUST00000048229.8	5969	ENSMUSG00000034057	Myrfl	myelin regulatory factor-like	Intron
chr10:116908950-116909152	0	0	0	0	1	202	*	Intron (ENSMUST00000020375.6/216363, intron 9 of 9)	10	116915940	116919933	3994	2	216363	ENSMUST00000219570.1	10781	ENSMUSG00000064181	Rab3ip	RAB3A interacting protein	Intron
chr10:116913831-116914054	0	0	1	0	0	223	*	Intron (ENSMUST00000020375.6/216363, intron 7 of 9)	10	116915940	116919933	3994	2	216363	ENSMUST00000219570.1	5879	ENSMUSG00000064181	Rab3ip	RAB3A interacting protein	Intron
chr10:116930797-116931239	0	0	0	0	1	442	*	Intron (ENSMUST00000020375.6/216363, intron 3 of 9)	10	116915940	116919933	3994	2	216363	ENSMUST00000219570.1	-10864	ENSMUSG00000064181	Rab3ip	RAB3A interacting protein	Intron
chr10:116949808-116951097	0	0	0	0	1	1289	*	Promoter (<=1kb)	10	116905784	116950380	44597	2	216363	ENSMUST00000020375.6	0	ENSMUSG00000064181	Rab3ip	RAB3A interacting protein	Promoter
chr10:116984934-116985214	0	0	0	1	0	280	*	Promoter (1-2kb)	10	116986314	117025040	38727	1	382427	ENSMUST00000020378.4	-1100	ENSMUSG00000020169	Best3	bestrophin 3	Promoter
chr10:117017620-117017863	0	0	0	0	1	243	*	Intron (ENSMUST00000020378.4/382427, intron 9 of 9)	10	117045341	117046768	1428	1	237560	ENSMUST00000073834.4	-27478	ENSMUSG00000060187	Lrrc10	leucine rich repeat containing 10	Intron
chr10:117025500-117026325	0	0	0	0	1	825	*	Distal Intergenic	10	117045341	117046768	1428	1	237560	ENSMUST00000073834.4	-19016	ENSMUSG00000060187	Lrrc10	leucine rich repeat containing 10	Distal
chr10:117043666-117044114	0	0	0	0	1	448	*	Promoter (1-2kb)	10	117045341	117046768	1428	1	237560	ENSMUST00000073834.4	-1227	ENSMUSG00000060187	Lrrc10	leucine rich repeat containing 10	Promoter
chr10:11706090-11706297	1	0	0	0	0	207	*	Distal Intergenic	10	11609298	11609591	294	1	30058	ENSMUST00000218003.1	96792	ENSMUSG00000048007	Timm8a1	translocase of inner mitochondrial membrane 8A1	Distal
chr10:117063194-117064328	0	0	0	0	1	1134	*	Promoter (<=1kb)	10	117060646	117063375	2730	2	12461	ENSMUST00000219036.1	0	ENSMUSG00000034024	Cct2	chaperonin containing TCP1 subunit 2	Promoter
chr10:117099305-117099760	0	0	0	0	1	455	*	Intron (ENSMUST00000020381.4/327826, intron 4 of 9)	10	117084411	117130846	46436	2	327826	ENSMUST00000218868.1	31086	ENSMUSG00000020170	Frs2	fibroblast growth factor receptor substrate 2	Intron
chr10:117106408-117106610	0	0	0	1	0	202	*	Intron (ENSMUST00000020381.4/327826, intron 1 of 9)	10	117084411	117130846	46436	2	327826	ENSMUST00000218868.1	24236	ENSMUSG00000020170	Frs2	fibroblast growth factor receptor substrate 2	Intron
chr10:117112494-117112907	1	0	0	1	1	413	*	Intron (ENSMUST00000020381.4/327826, intron 1 of 9)	10	117084411	117130846	46436	2	327826	ENSMUST00000218868.1	17939	ENSMUSG00000020170	Frs2	fibroblast growth factor receptor substrate 2	Intron
chr10:117118449-117118761	0	0	0	0	1	312	*	Intron (ENSMUST00000020381.4/327826, intron 1 of 9)	10	117084411	117130846	46436	2	327826	ENSMUST00000218868.1	12085	ENSMUSG00000020170	Frs2	fibroblast growth factor receptor substrate 2	Intron
chr10:117124690-117124929	0	0	0	0	1	239	*	Intron (ENSMUST00000020381.4/327826, intron 1 of 9)	10	117084411	117130846	46436	2	327826	ENSMUST00000218868.1	5917	ENSMUSG00000020170	Frs2	fibroblast growth factor receptor substrate 2	Intron
chr10:117147749-117148923	0	0	0	0	1	1174	*	Promoter (<=1kb)	10	117082805	117148495	65691	2	327826	ENSMUST00000219483.1	0	ENSMUSG00000020170	Frs2	fibroblast growth factor receptor substrate 2	Promoter
chr10:117149910-117150660	0	0	0	0	1	750	*	Promoter (1-2kb)	10	117101667	117148534	46868	2	327826	ENSMUST00000219104.1	-1376	ENSMUSG00000020170	Frs2	fibroblast growth factor receptor substrate 2	Promoter
chr10:117155206-117155430	0	0	1	0	0	224	*	Distal Intergenic	10	117101667	117148534	46868	2	327826	ENSMUST00000219104.1	-6672	ENSMUSG00000020170	Frs2	fibroblast growth factor receptor substrate 2	Distal
chr10:117167140-117167458	0	0	0	0	1	318	*	Distal Intergenic	10	117101667	117148534	46868	2	327826	ENSMUST00000219104.1	-18606	ENSMUSG00000020170	Frs2	fibroblast growth factor receptor substrate 2	Distal
chr10:117169707-117169925	0	0	0	0	1	218	*	Distal Intergenic	10	117101667	117148534	46868	2	327826	ENSMUST00000219104.1	-21173	ENSMUSG00000020170	Frs2	fibroblast growth factor receptor substrate 2	Distal
chr10:117172007-117172268	1	0	0	0	0	261	*	Distal Intergenic	10	117101667	117148534	46868	2	327826	ENSMUST00000219104.1	-23473	ENSMUSG00000020170	Frs2	fibroblast growth factor receptor substrate 2	Distal
chr10:117180138-117180341	1	0	0	0	0	203	*	Intron (ENSMUST00000217687.1/ENSMUST00000217687.1, intron 1 of 1)	10	117101667	117148534	46868	2	327826	ENSMUST00000219104.1	-31604	ENSMUSG00000020170	Frs2	fibroblast growth factor receptor substrate 2	Intron
chr10:117190228-117190762	0	0	0	0	1	534	*	Distal Intergenic	10	117215428	117217358	1931	2	64050	ENSMUST00000219609.1	26596	ENSMUSG00000020171	Yeats4	YEATS domain containing 4	Distal
chr10:117209626-117209890	0	1	0	0	0	264	*	Distal Intergenic	10	117215428	117217358	1931	2	64050	ENSMUST00000219609.1	7468	ENSMUSG00000020171	Yeats4	YEATS domain containing 4	Distal
chr10:117217136-117217572	0	0	0	0	1	436	*	Promoter (<=1kb)	10	117215428	117217358	1931	2	64050	ENSMUST00000219609.1	0	ENSMUSG00000020171	Yeats4	YEATS domain containing 4	Promoter
chr10:117224148-117224873	0	0	0	0	1	725	*	Promoter (<=1kb)	10	117215221	117224490	9270	2	64050	ENSMUST00000218887.1	0	ENSMUSG00000020171	Yeats4	YEATS domain containing 4	Promoter
chr10:117248328-117248532	0	0	0	0	1	204	*	Intron (ENSMUST00000105264.3/ENSMUST00000105264.3, intron 1 of 2)	10	117233761	117238703	4943	2	77397	ENSMUST00000020392.4	-9625	ENSMUSG00000020177	Lyz3	lysozyme 3	Intron
chr10:117260044-117260279	0	0	0	0	1	235	*	Distal Intergenic	10	117233761	117238703	4943	2	77397	ENSMUST00000020392.4	-21341	ENSMUSG00000020177	Lyz3	lysozyme 3	Distal
chr10:117296210-117296458	1	0	0	0	0	248	*	Distal Intergenic	10	117287797	117292868	5072	2	17110	ENSMUST00000092162.6	-3342	ENSMUSG00000069515	Lyz1	lysozyme 1	Distal
chr10:117339207-117339485	0	0	0	0	1	278	*	Distal Intergenic	10	117355526	117356056	531	2	432508	ENSMUST00000175888.1	16571	ENSMUSG00000055531	Cpsf6	cleavage and polyadenylation specific factor 6	Distal
chr10:117376308-117377254	0	0	0	1	1	946	*	Promoter (<=1kb)	10	117353805	117376928	23124	2	432508	ENSMUST00000177145.7	0	ENSMUSG00000055531	Cpsf6	cleavage and polyadenylation specific factor 6	Promoter
chr10:117388509-117389102	1	0	0	0	1	593	*	Distal Intergenic	10	117366178	117380015	13838	2	432508	ENSMUST00000175924.1	-8494	ENSMUSG00000055531	Cpsf6	cleavage and polyadenylation specific factor 6	Distal
chr10:117391028-117391403	0	0	0	0	1	375	*	Intron (ENSMUST00000219525.1/ENSMUST00000219525.1, intron 1 of 1)	10	117366178	117380015	13838	2	432508	ENSMUST00000175924.1	-11013	ENSMUSG00000055531	Cpsf6	cleavage and polyadenylation specific factor 6	Intron
chr10:117393350-117393759	0	0	0	0	1	409	*	Intron (ENSMUST00000219525.1/ENSMUST00000219525.1, intron 1 of 1)	10	117366178	117380015	13838	2	432508	ENSMUST00000175924.1	-13335	ENSMUSG00000055531	Cpsf6	cleavage and polyadenylation specific factor 6	Intron
chr10:117396578-117396881	0	0	0	0	1	303	*	Intron (ENSMUST00000219525.1/ENSMUST00000219525.1, intron 1 of 1)	10	117366178	117380015	13838	2	432508	ENSMUST00000175924.1	-16563	ENSMUSG00000055531	Cpsf6	cleavage and polyadenylation specific factor 6	Intron
chr10:117399329-117399769	0	0	0	0	1	440	*	Distal Intergenic	10	117366178	117380015	13838	2	432508	ENSMUST00000175924.1	-19314	ENSMUSG00000055531	Cpsf6	cleavage and polyadenylation specific factor 6	Distal
chr10:117433302-117433550	0	0	0	0	1	248	*	Distal Intergenic	10	117446015	117447493	1479	2	102634600	ENSMUST00000220189.1	13943	ENSMUSG00000112344	Gm32141	predicted gene, 32141	Distal
chr10:117452208-117452687	1	0	1	1	1	479	*	Distal Intergenic	10	117446015	117447493	1479	2	102634600	ENSMUST00000220189.1	-4715	ENSMUSG00000112344	Gm32141	predicted gene, 32141	Distal
chr10:117480719-117481205	0	0	0	0	1	486	*	Distal Intergenic	10	117446015	117447493	1479	2	102634600	ENSMUST00000220189.1	-33226	ENSMUSG00000112344	Gm32141	predicted gene, 32141	Distal
chr10:117509219-117509419	1	0	0	0	0	200	*	Distal Intergenic	10	117446015	117447493	1479	2	102634600	ENSMUST00000220189.1	-61726	ENSMUSG00000112344	Gm32141	predicted gene, 32141	Distal
chr10:117556556-117556833	0	0	0	0	1	277	*	Distal Intergenic	10	117629500	117635373	5874	1	70574	ENSMUST00000138020.7	-72667	ENSMUSG00000020183	Cpm	carboxypeptidase M	Distal
chr10:117563888-117564417	1	0	0	1	1	529	*	Distal Intergenic	10	117629500	117635373	5874	1	70574	ENSMUST00000138020.7	-65083	ENSMUSG00000020183	Cpm	carboxypeptidase M	Distal
chr10:117570765-117572086	0	0	1	0	1	1321	*	Distal Intergenic	10	117629500	117635373	5874	1	70574	ENSMUST00000138020.7	-57414	ENSMUSG00000020183	Cpm	carboxypeptidase M	Distal
chr10:117575662-117575935	0	0	0	0	1	273	*	Distal Intergenic	10	117629500	117635373	5874	1	70574	ENSMUST00000138020.7	-53565	ENSMUSG00000020183	Cpm	carboxypeptidase M	Distal
chr10:11758464-11758664	0	0	0	0	1	200	*	Distal Intergenic	10	11609298	11609591	294	1	30058	ENSMUST00000218003.1	149166	ENSMUSG00000048007	Timm8a1	translocase of inner mitochondrial membrane 8A1	Distal
chr10:117598938-117599214	0	0	0	0	1	276	*	Distal Intergenic	10	117629500	117635373	5874	1	70574	ENSMUST00000138020.7	-30286	ENSMUSG00000020183	Cpm	carboxypeptidase M	Distal
chr10:117628904-117629860	0	0	0	0	1	956	*	Promoter (<=1kb)	10	117629500	117635373	5874	1	70574	ENSMUST00000138020.7	0	ENSMUSG00000020183	Cpm	carboxypeptidase M	Promoter
chr10:117662644-117662986	0	0	0	0	1	342	*	Intron (ENSMUST00000123374.7/70574, intron 3 of 3)	10	117675893	117684934	9042	1	70574	ENSMUST00000141991.1	-12907	ENSMUSG00000020183	Cpm	carboxypeptidase M	Intron
chr10:117663835-117664137	0	0	0	0	1	302	*	Intron (ENSMUST00000123374.7/70574, intron 3 of 3)	10	117675893	117684934	9042	1	70574	ENSMUST00000141991.1	-11756	ENSMUSG00000020183	Cpm	carboxypeptidase M	Intron
chr10:117669622-117669996	0	0	0	0	1	374	*	Intron (ENSMUST00000020399.5/70574, intron 4 of 8)	10	117675893	117684934	9042	1	70574	ENSMUST00000141991.1	-5897	ENSMUSG00000020183	Cpm	carboxypeptidase M	Intron
chr10:117710054-117711069	0	0	0	0	1	1015	*	Promoter (<=1kb)	10	117694934	117710078	15145	2	17246	ENSMUST00000137102.7	0	ENSMUSG00000020184	Mdm2	transformed mouse 3T3 cell double minute 2	Promoter
chr10:117746185-117746673	0	0	0	0	1	488	*	Promoter (<=1kb)	10	117733679	117746365	12687	2	215436	ENSMUST00000079041.6	0	ENSMUSG00000060181	Slc35e3	solute carrier family 35, member E3	Promoter
chr10:117747803-117748088	0	0	0	0	1	285	*	Promoter (1-2kb)	10	117733679	117746365	12687	2	215436	ENSMUST00000079041.6	-1438	ENSMUSG00000060181	Slc35e3	solute carrier family 35, member E3	Promoter
chr10:117775764-117776109	0	0	0	0	1	345	*	Intron (ENSMUST00000218576.1/103468, intron 11 of 27)	10	117780316	117782011	1696	2	103468	ENSMUST00000220203.1	5902	ENSMUSG00000052798	Nup107	nucleoporin 107	Intron
chr10:117792675-117793113	0	0	0	0	1	438	*	Promoter (<=1kb)	10	117750624	117792698	42075	2	103468	ENSMUST00000167943.7	0	ENSMUSG00000052798	Nup107	nucleoporin 107	Promoter
chr10:117809766-117810112	1	0	0	0	0	346	*	Distal Intergenic	10	117815660	117818540	2881	2	215449	ENSMUST00000220214.1	8428	ENSMUSG00000052681	Rap1b	RAS related protein 1b	Distal
chr10:11783618-11783883	0	0	0	0	1	265	*	Distal Intergenic	10	11609298	11609591	294	1	30058	ENSMUST00000218003.1	174320	ENSMUSG00000048007	Timm8a1	translocase of inner mitochondrial membrane 8A1	Distal
chr10:117844853-117846513	0	0	0	0	1	1660	*	Promoter (<=1kb)	10	117813871	117846035	32165	2	215449	ENSMUST00000064667.8	0	ENSMUSG00000052681	Rap1b	RAS related protein 1b	Promoter
chr10:117854034-117854297	1	0	0	0	0	263	*	Distal Intergenic	10	117813871	117846035	32165	2	215449	ENSMUST00000064667.8	-7999	ENSMUSG00000052681	Rap1b	RAS related protein 1b	Distal
chr10:117862008-117862384	0	0	0	0	1	376	*	Distal Intergenic	10	117813871	117846035	32165	2	215449	ENSMUST00000064667.8	-15973	ENSMUSG00000052681	Rap1b	RAS related protein 1b	Distal
chr10:117889453-117889833	0	0	0	0	1	380	*	Distal Intergenic	10	117925459	117948292	22834	1	71067	ENSMUST00000217950.1	-35626	ENSMUSG00000112500	4933411E08Rik	RIKEN cDNA 4933411E08 gene	Distal
chr10:117891395-117891795	0	0	0	0	1	400	*	Distal Intergenic	10	117925459	117948292	22834	1	71067	ENSMUST00000217950.1	-33664	ENSMUSG00000112500	4933411E08Rik	RIKEN cDNA 4933411E08 gene	Distal
chr10:117905815-117906066	0	0	0	0	1	251	*	Distal Intergenic	10	117925459	117948292	22834	1	71067	ENSMUST00000217950.1	-19393	ENSMUSG00000112500	4933411E08Rik	RIKEN cDNA 4933411E08 gene	Distal
chr10:117916303-117916612	0	0	0	0	1	309	*	Distal Intergenic	10	117925459	117948292	22834	1	71067	ENSMUST00000217950.1	-8847	ENSMUSG00000112500	4933411E08Rik	RIKEN cDNA 4933411E08 gene	Distal
chr10:117952777-117953467	0	0	0	0	1	690	*	Distal Intergenic	10	117925459	117948292	22834	1	71067	ENSMUST00000217950.1	27318	ENSMUSG00000112500	4933411E08Rik	RIKEN cDNA 4933411E08 gene	Distal
chr10:117956474-117956967	0	0	0	0	1	493	*	Distal Intergenic	10	117925459	117948292	22834	1	71067	ENSMUST00000217950.1	31015	ENSMUSG00000112500	4933411E08Rik	RIKEN cDNA 4933411E08 gene	Distal
chr10:117992405-117992605	1	0	0	0	0	200	*	Distal Intergenic	10	117925459	117948292	22834	1	71067	ENSMUST00000217950.1	66946	ENSMUSG00000112500	4933411E08Rik	RIKEN cDNA 4933411E08 gene	Distal
chr10:118003077-118003305	0	0	0	0	1	228	*	Distal Intergenic	10	117925459	117948292	22834	1	71067	ENSMUST00000217950.1	77618	ENSMUSG00000112500	4933411E08Rik	RIKEN cDNA 4933411E08 gene	Distal
chr10:118004463-118004769	0	0	0	0	1	306	*	Distal Intergenic	10	117925459	117948292	22834	1	71067	ENSMUST00000217950.1	79004	ENSMUSG00000112500	4933411E08Rik	RIKEN cDNA 4933411E08 gene	Distal
chr10:11801792-11802186	0	1	0	0	1	394	*	Distal Intergenic	10	11609298	11609591	294	1	30058	ENSMUST00000218003.1	192494	ENSMUSG00000048007	Timm8a1	translocase of inner mitochondrial membrane 8A1	Distal
chr10:118029112-118029407	0	0	0	0	1	295	*	Distal Intergenic	10	117925459	117948292	22834	1	71067	ENSMUST00000217950.1	103653	ENSMUSG00000112500	4933411E08Rik	RIKEN cDNA 4933411E08 gene	Distal
chr10:118034539-118034810	0	0	0	0	1	271	*	Distal Intergenic	10	118141811	118146760	4950	1	17245	ENSMUST00000219827.1	-107001	ENSMUSG00000020212	Mdm1	MDM1 nuclear protein	Distal
chr10:11805230-11805430	0	1	0	0	0	200	*	Distal Intergenic	10	11609298	11609591	294	1	30058	ENSMUST00000218003.1	195932	ENSMUSG00000048007	Timm8a1	translocase of inner mitochondrial membrane 8A1	Distal
chr10:118062476-118062797	0	0	0	0	1	321	*	Distal Intergenic	10	118141811	118146760	4950	1	17245	ENSMUST00000219827.1	-79014	ENSMUSG00000020212	Mdm1	MDM1 nuclear protein	Distal
chr10:118064852-118065089	1	0	0	0	0	237	*	Distal Intergenic	10	118141811	118146760	4950	1	17245	ENSMUST00000219827.1	-76722	ENSMUSG00000020212	Mdm1	MDM1 nuclear protein	Distal
chr10:118087630-118088116	0	0	0	0	1	486	*	Distal Intergenic	10	118141811	118146760	4950	1	17245	ENSMUST00000219827.1	-53695	ENSMUSG00000020212	Mdm1	MDM1 nuclear protein	Distal
chr10:118088588-118088898	0	0	0	0	1	310	*	Distal Intergenic	10	118141811	118146760	4950	1	17245	ENSMUST00000219827.1	-52913	ENSMUSG00000020212	Mdm1	MDM1 nuclear protein	Distal
chr10:118093434-118093697	0	0	0	0	1	263	*	Distal Intergenic	10	118141811	118146760	4950	1	17245	ENSMUST00000219827.1	-48114	ENSMUSG00000020212	Mdm1	MDM1 nuclear protein	Distal
chr10:118103041-118103726	0	0	0	0	1	685	*	Distal Intergenic	10	118141811	118146760	4950	1	17245	ENSMUST00000219827.1	-38085	ENSMUSG00000020212	Mdm1	MDM1 nuclear protein	Distal
chr10:118105206-118105406	0	0	0	0	1	200	*	Distal Intergenic	10	118141811	118146760	4950	1	17245	ENSMUST00000219827.1	-36405	ENSMUSG00000020212	Mdm1	MDM1 nuclear protein	Distal
chr10:118110419-118110767	0	0	0	0	1	348	*	Distal Intergenic	10	118141811	118146760	4950	1	17245	ENSMUST00000219827.1	-31044	ENSMUSG00000020212	Mdm1	MDM1 nuclear protein	Distal
chr10:118111762-118111962	1	0	0	0	0	200	*	Distal Intergenic	10	118141811	118146760	4950	1	17245	ENSMUST00000219827.1	-29849	ENSMUSG00000020212	Mdm1	MDM1 nuclear protein	Distal
chr10:118141438-118142276	0	1	0	0	1	838	*	Promoter (<=1kb)	10	118141811	118146760	4950	1	17245	ENSMUST00000219827.1	0	ENSMUSG00000020212	Mdm1	MDM1 nuclear protein	Promoter
chr10:118148151-118148509	0	0	0	0	1	358	*	Promoter (1-2kb)	10	118146665	118152267	5603	1	17245	ENSMUST00000219605.1	1486	ENSMUSG00000020212	Mdm1	MDM1 nuclear protein	Promoter
chr10:118159895-118160224	0	0	1	0	0	329	*	Promoter (2-3kb)	10	118157012	118158468	1457	1	17245	ENSMUST00000217767.1	2883	ENSMUSG00000020212	Mdm1	MDM1 nuclear protein	Promoter
chr10:118166267-118166467	1	0	0	0	0	200	*	Intron (ENSMUST00000020437.12/17245, intron 12 of 13)	10	118157012	118158468	1457	1	17245	ENSMUST00000217767.1	9255	ENSMUSG00000020212	Mdm1	MDM1 nuclear protein	Intron
chr10:118248109-118248319	1	0	0	0	0	210	*	Distal Intergenic	10	118204942	118210047	5106	1	50929	ENSMUST00000096691.4	43167	ENSMUSG00000074695	Il22	interleukin 22	Distal
chr10:118250856-118251398	0	0	0	0	1	542	*	Distal Intergenic	10	118289633	118293221	3589	2	116849	ENSMUST00000179123.1	41823	ENSMUSG00000090461	Il22b	interleukin 22B	Distal
chr10:118283182-118283432	0	0	0	0	1	250	*	Distal Intergenic	10	118289633	118293221	3589	2	116849	ENSMUST00000179123.1	9789	ENSMUSG00000090461	Il22b	interleukin 22B	Distal
chr10:118368783-118369097	0	0	0	0	1	314	*	Distal Intergenic	10	118441046	118445892	4847	1	15978	ENSMUST00000068592.4	-71949	ENSMUSG00000055170	Ifng	interferon gamma	Distal
chr10:118370392-118370800	0	0	0	0	1	408	*	Distal Intergenic	10	118441046	118445892	4847	1	15978	ENSMUST00000068592.4	-70246	ENSMUSG00000055170	Ifng	interferon gamma	Distal
chr10:118395601-118395831	0	0	0	0	1	230	*	Distal Intergenic	10	118441046	118445892	4847	1	15978	ENSMUST00000068592.4	-45215	ENSMUSG00000055170	Ifng	interferon gamma	Distal
chr10:118418985-118419485	1	1	0	0	1	500	*	Distal Intergenic	10	118441046	118445892	4847	1	15978	ENSMUST00000068592.4	-21561	ENSMUSG00000055170	Ifng	interferon gamma	Distal
chr10:118438715-118438954	1	0	0	0	0	239	*	Promoter (2-3kb)	10	118441046	118445892	4847	1	15978	ENSMUST00000068592.4	-2092	ENSMUSG00000055170	Ifng	interferon gamma	Promoter
chr10:118461344-118461595	0	0	0	0	1	251	*	Distal Intergenic	10	118441047	118442618	1572	1	15978	ENSMUST00000220309.1	20297	ENSMUSG00000055170	Ifng	interferon gamma	Distal
chr10:118465602-118465836	1	0	0	0	0	234	*	Distal Intergenic	10	118441047	118442618	1572	1	15978	ENSMUST00000220309.1	24555	ENSMUSG00000055170	Ifng	interferon gamma	Distal
chr10:118489154-118489386	0	0	0	0	1	232	*	Distal Intergenic	10	118441047	118442618	1572	1	15978	ENSMUST00000220309.1	48107	ENSMUSG00000055170	Ifng	interferon gamma	Distal
chr10:118511525-118511860	0	0	0	0	1	335	*	Exon (ENSMUST00000220034.1/103214, exon 4 of 5)	10	118502035	118556525	54491	2	103214	ENSMUST00000220034.1	44665	ENSMUSG00000112230	Ifngas1	Ifng antisense RNA 1	Exon
chr10:118532107-118532307	1	0	0	0	0	200	*	Intron (ENSMUST00000220034.1/103214, intron 1 of 4)	10	118502035	118556525	54491	2	103214	ENSMUST00000220034.1	24218	ENSMUSG00000112230	Ifngas1	Ifng antisense RNA 1	Intron
chr10:118539461-118539696	1	0	0	0	0	235	*	Intron (ENSMUST00000220034.1/103214, intron 1 of 4)	10	118502035	118556525	54491	2	103214	ENSMUST00000220034.1	16829	ENSMUSG00000112230	Ifngas1	Ifng antisense RNA 1	Intron
chr10:118554970-118555353	0	0	0	0	1	383	*	Promoter (1-2kb)	10	118502035	118556525	54491	2	103214	ENSMUST00000220034.1	1172	ENSMUSG00000112230	Ifngas1	Ifng antisense RNA 1	Promoter
chr10:118560733-118560988	1	0	0	0	0	255	*	Distal Intergenic	10	118502035	118556525	54491	2	103214	ENSMUST00000220034.1	-4208	ENSMUSG00000112230	Ifngas1	Ifng antisense RNA 1	Distal
chr10:118698853-118699105	1	0	0	0	0	252	*	Distal Intergenic	10	118714481	118715726	1246	2	102636202	ENSMUST00000219594.1	16621	ENSMUSG00000112029	Gm33337	predicted gene, 33337	Distal
chr10:118716616-118716943	0	0	0	0	1	327	*	Promoter (<=1kb)	10	118714481	118715726	1246	2	102636202	ENSMUST00000219594.1	-890	ENSMUSG00000112029	Gm33337	predicted gene, 33337	Promoter
chr10:118725518-118725786	1	0	0	0	0	268	*	Distal Intergenic	10	118714481	118715726	1246	2	102636202	ENSMUST00000219594.1	-9792	ENSMUSG00000112029	Gm33337	predicted gene, 33337	Distal
chr10:118760421-118760791	0	0	0	0	1	370	*	Distal Intergenic	10	118714481	118715726	1246	2	102636202	ENSMUST00000219594.1	-44695	ENSMUSG00000112029	Gm33337	predicted gene, 33337	Distal
chr10:11878125-11878379	1	0	0	0	0	254	*	Distal Intergenic	10	11609298	11609591	294	1	30058	ENSMUST00000218003.1	268827	ENSMUSG00000048007	Timm8a1	translocase of inner mitochondrial membrane 8A1	Distal
chr10:118804634-118804834	0	0	1	0	0	200	*	Exon (ENSMUST00000218715.1/ENSMUST00000218715.1, exon 2 of 2)	10	118861023	118868299	7277	2	69181	ENSMUST00000218692.1	63465	ENSMUSG00000028630	Dyrk2	dual-specificity tyrosine phosphorylation regulated kinase 2	Exon
chr10:118810984-118811412	0	0	0	0	1	428	*	Distal Intergenic	10	118861023	118868299	7277	2	69181	ENSMUST00000218692.1	56887	ENSMUSG00000028630	Dyrk2	dual-specificity tyrosine phosphorylation regulated kinase 2	Distal
chr10:118818086-118818286	1	0	0	0	0	200	*	Distal Intergenic	10	118861023	118868299	7277	2	69181	ENSMUST00000218692.1	50013	ENSMUSG00000028630	Dyrk2	dual-specificity tyrosine phosphorylation regulated kinase 2	Distal
chr10:118821001-118821201	0	0	0	0	1	200	*	Distal Intergenic	10	118861023	118868299	7277	2	69181	ENSMUST00000218692.1	47098	ENSMUSG00000028630	Dyrk2	dual-specificity tyrosine phosphorylation regulated kinase 2	Distal
chr10:118852194-118852546	0	0	0	0	1	352	*	Distal Intergenic	10	118861023	118868299	7277	2	69181	ENSMUST00000218692.1	15753	ENSMUSG00000028630	Dyrk2	dual-specificity tyrosine phosphorylation regulated kinase 2	Distal
chr10:118854160-118854491	0	0	0	0	1	331	*	Distal Intergenic	10	118861023	118868299	7277	2	69181	ENSMUST00000218692.1	13808	ENSMUSG00000028630	Dyrk2	dual-specificity tyrosine phosphorylation regulated kinase 2	Distal
chr10:118867801-118870776	0	0	0	0	1	2975	*	Promoter (<=1kb)	10	118861023	118868299	7277	2	69181	ENSMUST00000218692.1	0	ENSMUSG00000028630	Dyrk2	dual-specificity tyrosine phosphorylation regulated kinase 2	Promoter
chr10:118871270-118871568	0	0	0	0	1	298	*	Promoter (1-2kb)	10	118860738	118870209	9472	2	69181	ENSMUST00000218477.1	-1061	ENSMUSG00000028630	Dyrk2	dual-specificity tyrosine phosphorylation regulated kinase 2	Promoter
chr10:118884186-118884490	0	0	0	0	1	304	*	Distal Intergenic	10	118860738	118870209	9472	2	69181	ENSMUST00000218477.1	-13977	ENSMUSG00000028630	Dyrk2	dual-specificity tyrosine phosphorylation regulated kinase 2	Distal
chr10:118993884-118994281	1	0	0	1	0	397	*	Distal Intergenic	10	119028290	119050499	22210	2	102636674	ENSMUST00000220074.1	56218	ENSMUSG00000112778	Gm33677	predicted gene, 33677	Distal
chr10:119006409-119006680	0	0	0	0	1	271	*	Distal Intergenic	10	119028290	119050499	22210	2	102636674	ENSMUST00000220074.1	43819	ENSMUSG00000112778	Gm33677	predicted gene, 33677	Distal
chr10:119011062-119011326	0	0	1	0	0	264	*	Distal Intergenic	10	119028290	119050499	22210	2	102636674	ENSMUST00000220074.1	39173	ENSMUSG00000112778	Gm33677	predicted gene, 33677	Distal
chr10:119028843-119029311	0	0	0	0	1	468	*	Exon (ENSMUST00000220074.1/102636674, exon 4 of 4)	10	119028290	119050499	22210	2	102636674	ENSMUST00000220074.1	21188	ENSMUSG00000112778	Gm33677	predicted gene, 33677	Exon
chr10:119043616-119043881	0	0	0	0	1	265	*	Intron (ENSMUST00000220074.1/102636674, intron 3 of 3)	10	119028290	119050499	22210	2	102636674	ENSMUST00000220074.1	6618	ENSMUSG00000112778	Gm33677	predicted gene, 33677	Intron
chr10:119054229-119054531	0	0	0	0	1	302	*	Distal Intergenic	10	119028290	119050499	22210	2	102636674	ENSMUST00000220074.1	-3730	ENSMUSG00000112778	Gm33677	predicted gene, 33677	Distal
chr10:119076304-119076595	1	1	0	0	1	291	*	Distal Intergenic	10	119092905	119103107	10203	1	73400	ENSMUST00000187551.1	-16310	ENSMUSG00000100681	1700064J06Rik	RIKEN cDNA 1700064J06 gene	Distal
chr10:119110749-119111393	1	0	0	0	0	644	*	Distal Intergenic	10	119092905	119103107	10203	1	73400	ENSMUST00000187551.1	17844	ENSMUSG00000100681	1700064J06Rik	RIKEN cDNA 1700064J06 gene	Distal
chr10:119130777-119130990	0	0	0	0	1	213	*	Distal Intergenic	10	119092905	119103107	10203	1	73400	ENSMUST00000187551.1	37872	ENSMUSG00000100681	1700064J06Rik	RIKEN cDNA 1700064J06 gene	Distal
chr10:11919491-11919691	1	0	0	0	0	200	*	Distal Intergenic	10	11609298	11609591	294	1	30058	ENSMUST00000218003.1	310193	ENSMUSG00000048007	Timm8a1	translocase of inner mitochondrial membrane 8A1	Distal
chr10:119207288-119207496	1	0	0	0	0	208	*	Promoter (<=1kb)	10	119206323	119208209	1887	2	71902	ENSMUST00000148802.1	713	ENSMUSG00000020114	Cand1	cullin associated and neddylation disassociated 1	Promoter
chr10:119218736-119219032	1	0	0	0	0	296	*	Intron (ENSMUST00000020315.12/71902, intron 3 of 14)	10	119211779	119212609	831	2	71902	ENSMUST00000149155.1	-6127	ENSMUSG00000020114	Cand1	cullin associated and neddylation disassociated 1	Intron
chr10:119238946-119240384	0	0	0	0	1	1438	*	Promoter (<=1kb)	10	119216478	119239303	22826	2	71902	ENSMUST00000126373.1	0	ENSMUSG00000020114	Cand1	cullin associated and neddylation disassociated 1	Promoter
chr10:119264798-119265333	0	0	0	0	1	535	*	Distal Intergenic	10	119199255	119240055	40801	2	71902	ENSMUST00000020315.12	-24743	ENSMUSG00000020114	Cand1	cullin associated and neddylation disassociated 1	Distal
chr10:119266009-119266218	1	0	0	0	0	209	*	Distal Intergenic	10	119199255	119240055	40801	2	71902	ENSMUST00000020315.12	-25954	ENSMUSG00000020114	Cand1	cullin associated and neddylation disassociated 1	Distal
chr10:119270431-119270792	1	0	0	0	0	361	*	Distal Intergenic	10	119199255	119240055	40801	2	71902	ENSMUST00000020315.12	-30376	ENSMUSG00000020114	Cand1	cullin associated and neddylation disassociated 1	Distal
chr10:119327348-119327548	1	0	0	0	0	200	*	Intron (ENSMUST00000218762.1/74905, intron 2 of 3)	10	119320234	119331862	11629	1	74905	ENSMUST00000218762.1	7114	ENSMUSG00000112155	4930477N07Rik	RIKEN cDNA 4930477N07 gene	Intron
chr10:119408305-119408697	0	0	0	0	1	392	*	Distal Intergenic	10	119413444	119426864	13421	1	67081	ENSMUST00000185238.1	-4747	ENSMUSG00000100558	1700025F24Rik	RIKEN cDNA 1700025F24 gene	Distal
chr10:119453351-119455143	0	0	0	0	1	1792	*	Promoter (<=1kb)	10	119453830	120075597	621768	1	74053	ENSMUST00000077871.13	0	ENSMUSG00000034813	Grip1	glutamate receptor interacting protein 1	Promoter
chr10:119460156-119460794	1	1	0	1	0	638	*	Intron (ENSMUST00000077871.13/74053, intron 1 of 21)	10	119453830	120087260	633431	1	74053	ENSMUST00000147356.8	6326	ENSMUSG00000034813	Grip1	glutamate receptor interacting protein 1	Intron
chr10:119525763-119526121	0	0	0	0	1	358	*	Intron (ENSMUST00000077871.13/74053, intron 1 of 21)	10	119453830	120087260	633431	1	74053	ENSMUST00000147356.8	71933	ENSMUSG00000034813	Grip1	glutamate receptor interacting protein 1	Intron
chr10:119534106-119534384	0	0	0	0	1	278	*	Intron (ENSMUST00000077871.13/74053, intron 1 of 21)	10	119453830	120087260	633431	1	74053	ENSMUST00000147356.8	80276	ENSMUSG00000034813	Grip1	glutamate receptor interacting protein 1	Intron
chr10:119596817-119597177	0	0	0	0	1	360	*	Intron (ENSMUST00000077871.13/74053, intron 1 of 21)	10	119692054	119931531	239478	1	74053	ENSMUST00000238454.1	-94877	ENSMUSG00000034813	Grip1	glutamate receptor interacting protein 1	Intron
chr10:119614742-119615125	0	0	0	0	1	383	*	Intron (ENSMUST00000077871.13/74053, intron 1 of 21)	10	119692054	119931531	239478	1	74053	ENSMUST00000238454.1	-76929	ENSMUSG00000034813	Grip1	glutamate receptor interacting protein 1	Intron
chr10:119615317-119615614	1	0	0	1	1	297	*	Intron (ENSMUST00000077871.13/74053, intron 1 of 21)	10	119692054	119931531	239478	1	74053	ENSMUST00000238454.1	-76440	ENSMUSG00000034813	Grip1	glutamate receptor interacting protein 1	Intron
chr10:119627527-119627788	0	0	0	0	1	261	*	Intron (ENSMUST00000077871.13/74053, intron 1 of 21)	10	119692054	119931531	239478	1	74053	ENSMUST00000238454.1	-64266	ENSMUSG00000034813	Grip1	glutamate receptor interacting protein 1	Intron
chr10:119638760-119639017	0	0	0	0	1	257	*	Intron (ENSMUST00000077871.13/74053, intron 1 of 21)	10	119692054	119931531	239478	1	74053	ENSMUST00000238454.1	-53037	ENSMUSG00000034813	Grip1	glutamate receptor interacting protein 1	Intron
chr10:119645232-119645505	0	0	0	0	1	273	*	Intron (ENSMUST00000077871.13/74053, intron 1 of 21)	10	119692054	119931531	239478	1	74053	ENSMUST00000238454.1	-46549	ENSMUSG00000034813	Grip1	glutamate receptor interacting protein 1	Intron
chr10:11965442-11965642	0	0	0	0	1	200	*	Distal Intergenic	10	11609298	11609591	294	1	30058	ENSMUST00000218003.1	356144	ENSMUSG00000048007	Timm8a1	translocase of inner mitochondrial membrane 8A1	Distal
chr10:119665207-119665547	0	0	0	0	1	340	*	Intron (ENSMUST00000077871.13/74053, intron 1 of 21)	10	119692054	119931531	239478	1	74053	ENSMUST00000238454.1	-26507	ENSMUSG00000034813	Grip1	glutamate receptor interacting protein 1	Intron
chr10:119665966-119666238	0	0	0	0	1	272	*	Intron (ENSMUST00000077871.13/74053, intron 1 of 21)	10	119692054	119931531	239478	1	74053	ENSMUST00000238454.1	-25816	ENSMUSG00000034813	Grip1	glutamate receptor interacting protein 1	Intron
chr10:119670410-119670900	0	0	0	0	1	490	*	Intron (ENSMUST00000077871.13/74053, intron 1 of 21)	10	119692054	119931531	239478	1	74053	ENSMUST00000238454.1	-21154	ENSMUSG00000034813	Grip1	glutamate receptor interacting protein 1	Intron
chr10:119691502-119692094	0	0	0	1	1	592	*	Promoter (<=1kb)	10	119692054	119931531	239478	1	74053	ENSMUST00000238454.1	0	ENSMUSG00000034813	Grip1	glutamate receptor interacting protein 1	Promoter
chr10:119707563-119707826	1	0	0	0	0	263	*	Intron (ENSMUST00000077871.13/74053, intron 1 of 21)	10	119692054	119931531	239478	1	74053	ENSMUST00000238747.1	15509	ENSMUSG00000034813	Grip1	glutamate receptor interacting protein 1	Intron
chr10:119709897-119710196	0	0	0	0	1	299	*	Intron (ENSMUST00000077871.13/74053, intron 1 of 21)	10	119692054	119931531	239478	1	74053	ENSMUST00000238747.1	17843	ENSMUSG00000034813	Grip1	glutamate receptor interacting protein 1	Intron
chr10:119725998-119726340	0	0	0	0	1	342	*	Intron (ENSMUST00000077871.13/74053, intron 1 of 21)	10	119692054	119931531	239478	1	74053	ENSMUST00000238747.1	33944	ENSMUSG00000034813	Grip1	glutamate receptor interacting protein 1	Intron
chr10:119729128-119729328	1	0	0	0	0	200	*	Intron (ENSMUST00000077871.13/74053, intron 1 of 21)	10	119746063	119761699	15637	2	75321	ENSMUST00000153898.1	32371	ENSMUSG00000084764	Grip1os2	glutamate receptor interacting protein 1, opposite strand 2	Intron
chr10:119737934-119738262	0	0	0	0	1	328	*	Intron (ENSMUST00000077871.13/74053, intron 1 of 21)	10	119746063	119761699	15637	2	75321	ENSMUST00000153898.1	23437	ENSMUSG00000084764	Grip1os2	glutamate receptor interacting protein 1, opposite strand 2	Intron
chr10:119741599-119741840	0	0	0	0	1	241	*	Intron (ENSMUST00000077871.13/74053, intron 1 of 21)	10	119746063	119761699	15637	2	75321	ENSMUST00000153898.1	19859	ENSMUSG00000084764	Grip1os2	glutamate receptor interacting protein 1, opposite strand 2	Intron
chr10:119747013-119747261	0	0	0	0	1	248	*	Intron (ENSMUST00000077871.13/74053, intron 1 of 21)	10	119746063	119761699	15637	2	75321	ENSMUST00000153898.1	14438	ENSMUSG00000084764	Grip1os2	glutamate receptor interacting protein 1, opposite strand 2	Intron
chr10:119793015-119793215	1	0	0	0	0	200	*	Intron (ENSMUST00000077871.13/74053, intron 1 of 21)	10	119819389	120077139	257751	1	74053	ENSMUST00000105262.8	-26174	ENSMUSG00000034813	Grip1	glutamate receptor interacting protein 1	Intron
chr10:119800474-119800685	0	0	0	0	1	211	*	Intron (ENSMUST00000077871.13/74053, intron 1 of 21)	10	119819389	120077139	257751	1	74053	ENSMUST00000105262.8	-18704	ENSMUSG00000034813	Grip1	glutamate receptor interacting protein 1	Intron
chr10:119803574-119803912	0	0	0	0	1	338	*	Intron (ENSMUST00000077871.13/74053, intron 1 of 21)	10	119819389	120077139	257751	1	74053	ENSMUST00000105262.8	-15477	ENSMUSG00000034813	Grip1	glutamate receptor interacting protein 1	Intron
chr10:119818298-119818702	0	0	0	0	1	404	*	Promoter (<=1kb)	10	119819389	120077139	257751	1	74053	ENSMUST00000105262.8	-687	ENSMUSG00000034813	Grip1	glutamate receptor interacting protein 1	Promoter
chr10:119824616-119824880	0	0	0	0	1	264	*	Intron (ENSMUST00000077871.13/74053, intron 1 of 21)	10	119819525	120087060	267536	1	74053	ENSMUST00000144959.7	5091	ENSMUSG00000034813	Grip1	glutamate receptor interacting protein 1	Intron
chr10:119830441-119830722	0	0	0	0	1	281	*	Intron (ENSMUST00000077871.13/74053, intron 1 of 21)	10	119819525	120087060	267536	1	74053	ENSMUST00000144959.7	10916	ENSMUSG00000034813	Grip1	glutamate receptor interacting protein 1	Intron
chr10:119831110-119831539	0	0	0	0	1	429	*	Intron (ENSMUST00000077871.13/74053, intron 1 of 21)	10	119819525	120087060	267536	1	74053	ENSMUST00000144959.7	11585	ENSMUSG00000034813	Grip1	glutamate receptor interacting protein 1	Intron
chr10:119839769-119840286	0	0	0	0	1	517	*	Intron (ENSMUST00000077871.13/74053, intron 1 of 21)	10	119850739	120077134	226396	1	74053	ENSMUST00000139352.7	-10453	ENSMUSG00000034813	Grip1	glutamate receptor interacting protein 1	Intron
chr10:119852525-119852844	0	0	0	0	1	319	*	Promoter (<=1kb)	10	119825204	119852390	27187	2	78105	ENSMUST00000126965.1	-135	ENSMUSG00000085418	Grip1os1	glutamate receptor interacting protein 1, opposite strand 1	Promoter
chr10:119853558-119853758	1	0	0	0	0	200	*	Promoter (1-2kb)	10	119825204	119852390	27187	2	78105	ENSMUST00000126965.1	-1168	ENSMUSG00000085418	Grip1os1	glutamate receptor interacting protein 1, opposite strand 1	Promoter
chr10:119875588-119876073	1	0	0	0	0	485	*	Intron (ENSMUST00000077871.13/74053, intron 1 of 21)	10	119825204	119852390	27187	2	78105	ENSMUST00000126965.1	-23198	ENSMUSG00000085418	Grip1os1	glutamate receptor interacting protein 1, opposite strand 1	Intron
chr10:119935275-119935675	0	0	0	0	1	400	*	Intron (ENSMUST00000077871.13/74053, intron 3 of 21)	10	119909947	120075517	165571	1	74053	ENSMUST00000127787.1	25328	ENSMUSG00000034813	Grip1	glutamate receptor interacting protein 1	Intron
chr10:119958902-119959187	1	0	0	0	0	285	*	Intron (ENSMUST00000077871.13/74053, intron 6 of 21)	10	119992720	120087261	94542	1	74053	ENSMUST00000130387.7	-33533	ENSMUSG00000034813	Grip1	glutamate receptor interacting protein 1	Intron
chr10:119994964-119995212	0	0	1	0	0	248	*	Promoter (1-2kb)	10	119993106	120087260	94155	1	74053	ENSMUST00000081260.2	1858	ENSMUSG00000034813	Grip1	glutamate receptor interacting protein 1	Promoter
chr10:120025982-120026291	1	0	0	0	0	309	*	Intron (ENSMUST00000077871.13/74053, intron 14 of 21)	10	119993106	120087260	94155	1	74053	ENSMUST00000081260.2	32876	ENSMUSG00000034813	Grip1	glutamate receptor interacting protein 1	Intron
chr10:120112604-120113322	0	0	0	0	1	718	*	Promoter (<=1kb)	10	120084770	120112865	28096	2	117599	ENSMUST00000154501.1	0	ENSMUSG00000020228	Helb	helicase (DNA) B	Promoter
chr10:120162015-120162225	0	0	0	0	1	210	*	Intron (ENSMUST00000020448.10/73914, intron 8 of 11)	10	120160142	120170378	10237	2	73914	ENSMUST00000140237.7	8153	ENSMUSG00000020227	Irak3	interleukin-1 receptor-associated kinase 3	Intron
chr10:120166231-120166500	0	0	0	0	1	269	*	Exon (ENSMUST00000020448.10/73914, exon 7 of 12)	10	120160142	120170378	10237	2	73914	ENSMUST00000140237.7	3878	ENSMUSG00000020227	Irak3	interleukin-1 receptor-associated kinase 3	Exon
chr10:120171362-120172082	0	0	0	0	1	720	*	Promoter (<=1kb)	10	120160142	120170378	10237	2	73914	ENSMUST00000140237.7	-984	ENSMUSG00000020227	Irak3	interleukin-1 receptor-associated kinase 3	Promoter
chr10:12018338-12018705	0	0	0	0	1	367	*	Distal Intergenic	10	12401066	12403075	2010	2	22288	ENSMUST00000217938.1	384370	ENSMUSG00000019820	Utrn	utrophin	Distal
chr10:12019042-12019249	1	0	0	0	0	207	*	Distal Intergenic	10	12401066	12403075	2010	2	22288	ENSMUST00000217938.1	383826	ENSMUSG00000019820	Utrn	utrophin	Distal
chr10:120201421-120201941	0	0	0	0	1	520	*	Promoter (<=1kb)	10	120142163	120201498	59336	2	73914	ENSMUST00000135106.1	0	ENSMUSG00000020227	Irak3	interleukin-1 receptor-associated kinase 3	Promoter
chr10:120216596-120217491	0	0	0	0	1	895	*	Intron (ENSMUST00000156877.7/68212, intron 2 of 2)	10	120220688	120224739	4052	1	68212	ENSMUST00000134203.7	-3197	ENSMUSG00000020225	Tmbim4	transmembrane BAX inhibitor motif containing 4	Intron
chr10:120226819-120227184	0	0	0	0	1	365	*	Promoter (<=1kb)	10	120227070	120232582	5513	1	66225	ENSMUST00000020444.15	0	ENSMUSG00000020224	Llph	LLP homolog, long-term synaptic facilitation (Aplysia)	Promoter
chr10:120244032-120244300	0	0	0	0	1	268	*	Distal Intergenic	10	120227186	120232071	4886	1	66225	ENSMUST00000130198.2	16846	ENSMUSG00000020224	Llph	LLP homolog, long-term synaptic facilitation (Aplysia)	Distal
chr10:120258866-120259105	1	0	0	0	0	239	*	Distal Intergenic	10	120227186	120232071	4886	1	66225	ENSMUST00000130198.2	31680	ENSMUSG00000020224	Llph	LLP homolog, long-term synaptic facilitation (Aplysia)	Distal
chr10:120266685-120266924	1	0	0	0	0	239	*	Distal Intergenic	10	120227186	120232071	4886	1	66225	ENSMUST00000130198.2	39499	ENSMUSG00000020224	Llph	LLP homolog, long-term synaptic facilitation (Aplysia)	Distal
chr10:120279730-120280118	0	0	0	0	1	388	*	Distal Intergenic	10	120227186	120232071	4886	1	66225	ENSMUST00000130198.2	52544	ENSMUSG00000020224	Llph	LLP homolog, long-term synaptic facilitation (Aplysia)	Distal
chr10:120282988-120283401	1	0	0	0	0	413	*	Distal Intergenic	10	120227186	120232071	4886	1	66225	ENSMUST00000130198.2	55802	ENSMUSG00000020224	Llph	LLP homolog, long-term synaptic facilitation (Aplysia)	Distal
chr10:120338876-120339124	0	0	0	0	1	248	*	Distal Intergenic	10	120389523	120392793	3271	1	320626	ENSMUST00000161291.1	-50399	ENSMUSG00000090191	9230105E05Rik	RIKEN cDNA 9230105E05 gene	Distal
chr10:12035209-12035513	0	0	0	0	1	304	*	Distal Intergenic	10	12401066	12403075	2010	2	22288	ENSMUST00000217938.1	367562	ENSMUSG00000019820	Utrn	utrophin	Distal
chr10:120363890-120364384	0	0	0	0	1	494	*	3' UTR	10	120389523	120392793	3271	1	320626	ENSMUST00000161291.1	-25139	ENSMUSG00000090191	9230105E05Rik	RIKEN cDNA 9230105E05 gene	3'
chr10:120377245-120377484	0	0	0	0	1	239	*	Intron (ENSMUST00000041178.11/ENSMUST00000041178.11, intron 2 of 2)	10	120389523	120392793	3271	1	320626	ENSMUST00000161291.1	-12039	ENSMUSG00000090191	9230105E05Rik	RIKEN cDNA 9230105E05 gene	Intron
chr10:120391595-120392090	1	0	0	0	1	495	*	Promoter (2-3kb)	10	120389523	120392793	3271	1	320626	ENSMUST00000161291.1	2072	ENSMUSG00000090191	9230105E05Rik	RIKEN cDNA 9230105E05 gene	Promoter
chr10:120413710-120413925	0	0	0	0	1	215	*	Intron (ENSMUST00000072777.13/15364, intron 3 of 4)	10	120389523	120392793	3271	1	320626	ENSMUST00000161291.1	24187	ENSMUSG00000090191	9230105E05Rik	RIKEN cDNA 9230105E05 gene	Intron
chr10:120417710-120417948	0	0	0	0	1	238	*	Intron (ENSMUST00000072777.13/15364, intron 3 of 4)	10	120389523	120392793	3271	1	320626	ENSMUST00000161291.1	28187	ENSMUSG00000090191	9230105E05Rik	RIKEN cDNA 9230105E05 gene	Intron
chr10:120433175-120433376	0	0	1	0	0	201	*	Intron (ENSMUST00000072777.13/15364, intron 3 of 4)	10	120447991	120448110	120	2	791076	ENSMUST00000103249.1	14734	ENSMUSG00000076448	Mir763	microRNA 763	Intron
chr10:120444873-120445105	0	0	0	0	1	232	*	Intron (ENSMUST00000072777.13/15364, intron 3 of 4)	10	120447991	120448110	120	2	791076	ENSMUST00000103249.1	3005	ENSMUSG00000076448	Mir763	microRNA 763	Intron
chr10:120472654-120473214	0	0	0	0	1	560	*	Exon (ENSMUST00000159310.1/15364, exon 2 of 2)	10	120470290	120476292	6003	2	15364	ENSMUST00000159310.1	3078	ENSMUSG00000056758	Hmga2	high mobility group AT-hook 2	Exon
chr10:120474380-120477531	1	1	0	0	1	3151	*	Promoter (<=1kb)	10	120470290	120476292	6003	2	15364	ENSMUST00000159310.1	0	ENSMUSG00000056758	Hmga2	high mobility group AT-hook 2	Promoter
chr10:120484121-120484448	0	0	0	0	1	327	*	Distal Intergenic	10	120361275	120476469	115195	2	15364	ENSMUST00000159699.1	-7652	ENSMUSG00000056758	Hmga2	high mobility group AT-hook 2	Distal
chr10:120485429-120485921	0	0	0	0	1	492	*	Distal Intergenic	10	120361275	120476469	115195	2	15364	ENSMUST00000159699.1	-8960	ENSMUSG00000056758	Hmga2	high mobility group AT-hook 2	Distal
chr10:120495973-120496312	0	0	0	1	0	339	*	Distal Intergenic	10	120361275	120476469	115195	2	15364	ENSMUST00000159699.1	-19504	ENSMUSG00000056758	Hmga2	high mobility group AT-hook 2	Distal
chr10:120515842-120516094	1	0	0	0	0	252	*	Distal Intergenic	10	120361275	120476469	115195	2	15364	ENSMUST00000159699.1	-39373	ENSMUSG00000056758	Hmga2	high mobility group AT-hook 2	Distal
chr10:120516218-120516435	1	0	0	0	0	217	*	Distal Intergenic	10	120361275	120476469	115195	2	15364	ENSMUST00000159699.1	-39749	ENSMUSG00000056758	Hmga2	high mobility group AT-hook 2	Distal
chr10:120523249-120523466	0	0	0	0	1	217	*	Distal Intergenic	10	120361275	120476469	115195	2	15364	ENSMUST00000159699.1	-46780	ENSMUSG00000056758	Hmga2	high mobility group AT-hook 2	Distal
chr10:120551549-120551761	0	0	0	0	1	212	*	Distal Intergenic	10	120361275	120476469	115195	2	15364	ENSMUST00000159699.1	-75080	ENSMUSG00000056758	Hmga2	high mobility group AT-hook 2	Distal
chr10:120552283-120553431	1	1	0	0	1	1148	*	Distal Intergenic	10	120361275	120476469	115195	2	15364	ENSMUST00000159699.1	-75814	ENSMUSG00000056758	Hmga2	high mobility group AT-hook 2	Distal
chr10:120557952-120558525	1	0	0	0	1	573	*	Distal Intergenic	10	120361275	120476469	115195	2	15364	ENSMUST00000159699.1	-81483	ENSMUSG00000056758	Hmga2	high mobility group AT-hook 2	Distal
chr10:120558999-120559291	0	0	0	0	1	292	*	Distal Intergenic	10	120361275	120476469	115195	2	15364	ENSMUST00000159699.1	-82530	ENSMUSG00000056758	Hmga2	high mobility group AT-hook 2	Distal
chr10:120574067-120574345	0	0	0	0	1	278	*	Distal Intergenic	10	120361275	120476469	115195	2	15364	ENSMUST00000159699.1	-97598	ENSMUSG00000056758	Hmga2	high mobility group AT-hook 2	Distal
chr10:120576114-120576568	1	0	0	1	0	454	*	Distal Intergenic	10	120361275	120476469	115195	2	15364	ENSMUST00000159699.1	-99645	ENSMUSG00000056758	Hmga2	high mobility group AT-hook 2	Distal
chr10:120637806-120638116	0	0	0	0	1	310	*	Intron (ENSMUST00000219150.1/ENSMUST00000219150.1, intron 1 of 2)	10	120765732	120774481	8750	1	70874	ENSMUST00000219219.1	-127616	ENSMUSG00000044544	4921513I03Rik	RIKEN cDNA 4921513I03 gene	Intron
chr10:120660473-120661103	0	0	0	0	1	630	*	Intron (ENSMUST00000219150.1/ENSMUST00000219150.1, intron 1 of 2)	10	120765732	120774481	8750	1	70874	ENSMUST00000219219.1	-104629	ENSMUSG00000044544	4921513I03Rik	RIKEN cDNA 4921513I03 gene	Intron
chr10:120662001-120662416	0	0	0	0	1	415	*	Intron (ENSMUST00000219150.1/ENSMUST00000219150.1, intron 1 of 2)	10	120765732	120774481	8750	1	70874	ENSMUST00000219219.1	-103316	ENSMUSG00000044544	4921513I03Rik	RIKEN cDNA 4921513I03 gene	Intron
chr10:120686304-120686642	0	0	0	0	1	338	*	Intron (ENSMUST00000219150.1/ENSMUST00000219150.1, intron 1 of 2)	10	120765732	120774481	8750	1	70874	ENSMUST00000219219.1	-79090	ENSMUSG00000044544	4921513I03Rik	RIKEN cDNA 4921513I03 gene	Intron
chr10:120696949-120697818	0	0	0	0	1	869	*	Intron (ENSMUST00000219150.1/ENSMUST00000219150.1, intron 1 of 2)	10	120765732	120774481	8750	1	70874	ENSMUST00000219219.1	-67914	ENSMUSG00000044544	4921513I03Rik	RIKEN cDNA 4921513I03 gene	Intron
chr10:120698817-120699813	1	0	0	0	1	996	*	Exon (ENSMUST00000219150.1/ENSMUST00000219150.1, exon 1 of 3)	10	120765732	120774481	8750	1	70874	ENSMUST00000219219.1	-65919	ENSMUSG00000044544	4921513I03Rik	RIKEN cDNA 4921513I03 gene	Exon
chr10:120706611-120706840	1	0	0	0	0	229	*	Distal Intergenic	10	120765732	120774481	8750	1	70874	ENSMUST00000219219.1	-58892	ENSMUSG00000044544	4921513I03Rik	RIKEN cDNA 4921513I03 gene	Distal
chr10:120707734-120708050	0	0	0	0	1	316	*	Distal Intergenic	10	120765732	120774481	8750	1	70874	ENSMUST00000219219.1	-57682	ENSMUSG00000044544	4921513I03Rik	RIKEN cDNA 4921513I03 gene	Distal
chr10:120708170-120708443	0	0	0	0	1	273	*	Distal Intergenic	10	120765732	120774481	8750	1	70874	ENSMUST00000219219.1	-57289	ENSMUSG00000044544	4921513I03Rik	RIKEN cDNA 4921513I03 gene	Distal
chr10:120721273-120721546	0	0	0	0	1	273	*	Distal Intergenic	10	120765732	120774481	8750	1	70874	ENSMUST00000219219.1	-44186	ENSMUSG00000044544	4921513I03Rik	RIKEN cDNA 4921513I03 gene	Distal
chr10:120722745-120723364	1	1	0	0	1	619	*	Distal Intergenic	10	120765732	120774481	8750	1	70874	ENSMUST00000219219.1	-42368	ENSMUSG00000044544	4921513I03Rik	RIKEN cDNA 4921513I03 gene	Distal
chr10:120735554-120735798	0	0	0	0	1	244	*	Distal Intergenic	10	120765732	120774481	8750	1	70874	ENSMUST00000219219.1	-29934	ENSMUSG00000044544	4921513I03Rik	RIKEN cDNA 4921513I03 gene	Distal
chr10:120744398-120744741	1	0	0	0	0	343	*	Distal Intergenic	10	120765732	120774481	8750	1	70874	ENSMUST00000219219.1	-20991	ENSMUSG00000044544	4921513I03Rik	RIKEN cDNA 4921513I03 gene	Distal
chr10:120745010-120745292	0	0	0	0	1	282	*	Distal Intergenic	10	120765732	120774481	8750	1	70874	ENSMUST00000219219.1	-20440	ENSMUSG00000044544	4921513I03Rik	RIKEN cDNA 4921513I03 gene	Distal
chr10:120765415-120765754	0	0	0	0	1	339	*	Promoter (<=1kb)	10	120765732	120774481	8750	1	70874	ENSMUST00000219219.1	0	ENSMUSG00000044544	4921513I03Rik	RIKEN cDNA 4921513I03 gene	Promoter
chr10:120771401-120771601	1	0	0	0	0	200	*	Intron (ENSMUST00000219219.1/70874, intron 2 of 2)	10	120765774	120778886	13113	1	70874	ENSMUST00000056994.3	5627	ENSMUSG00000044544	4921513I03Rik	RIKEN cDNA 4921513I03 gene	Intron
chr10:120794390-120795005	1	0	0	0	1	615	*	Intron (ENSMUST00000092143.11/320183, intron 5 of 6)	10	120765774	120778886	13113	1	70874	ENSMUST00000056994.3	28616	ENSMUSG00000044544	4921513I03Rik	RIKEN cDNA 4921513I03 gene	Intron
chr10:120806392-120806761	0	0	0	0	1	369	*	Intron (ENSMUST00000092143.11/320183, intron 5 of 6)	10	120765774	120778886	13113	1	70874	ENSMUST00000056994.3	40618	ENSMUSG00000044544	4921513I03Rik	RIKEN cDNA 4921513I03 gene	Intron
chr10:120821542-120822080	0	0	0	0	1	538	*	Intron (ENSMUST00000092143.11/320183, intron 5 of 6)	10	120783752	120850468	66717	2	320183	ENSMUST00000139961.1	28388	ENSMUSG00000051236	Msrb3	methionine sulfoxide reductase B3	Intron
chr10:12083189-12083389	1	0	0	0	0	200	*	Distal Intergenic	10	12401066	12403075	2010	2	22288	ENSMUST00000217938.1	319686	ENSMUSG00000019820	Utrn	utrophin	Distal
chr10:120837727-120838015	0	0	0	0	1	288	*	Intron (ENSMUST00000092143.11/320183, intron 4 of 6)	10	120783752	120850468	66717	2	320183	ENSMUST00000139961.1	12453	ENSMUSG00000051236	Msrb3	methionine sulfoxide reductase B3	Intron
chr10:120847194-120847606	0	0	1	1	1	412	*	Promoter (2-3kb)	10	120783752	120850468	66717	2	320183	ENSMUST00000139961.1	2862	ENSMUSG00000051236	Msrb3	methionine sulfoxide reductase B3	Promoter
chr10:120894297-120894672	0	0	0	0	1	375	*	Intron (ENSMUST00000092143.11/320183, intron 1 of 6)	10	120781096	120899101	118006	2	320183	ENSMUST00000092143.11	4429	ENSMUSG00000051236	Msrb3	methionine sulfoxide reductase B3	Intron
chr10:120898497-120899319	0	0	0	0	1	822	*	Promoter (<=1kb)	10	120781096	120899101	118006	2	320183	ENSMUST00000092143.11	0	ENSMUSG00000051236	Msrb3	methionine sulfoxide reductase B3	Promoter
chr10:120903873-120904181	0	0	0	0	1	308	*	Distal Intergenic	10	120781096	120899101	118006	2	320183	ENSMUST00000092143.11	-4772	ENSMUSG00000051236	Msrb3	methionine sulfoxide reductase B3	Distal
chr10:120978294-120978515	0	0	0	0	1	221	*	Promoter (<=1kb)	10	120923413	120979332	55920	2	380664	ENSMUST00000119944.7	817	ENSMUSG00000048661	Lemd3	LEM domain containing 3	Promoter
chr10:120979400-120979719	0	0	0	0	1	319	*	Promoter (<=1kb)	10	120923852	120979332	55481	2	380664	ENSMUST00000119093.1	-68	ENSMUSG00000048661	Lemd3	LEM domain containing 3	Promoter
chr10:120990874-120991084	0	0	0	0	1	210	*	Intron (ENSMUST00000219168.1/ENSMUST00000219168.1, intron 1 of 1)	10	120923852	120979332	55481	2	380664	ENSMUST00000119093.1	-11542	ENSMUSG00000048661	Lemd3	LEM domain containing 3	Intron
chr10:12101018-12101249	1	0	0	0	0	231	*	Distal Intergenic	10	12401066	12403075	2010	2	22288	ENSMUST00000217938.1	301826	ENSMUSG00000019820	Utrn	utrophin	Distal
chr10:121016509-121017007	0	0	0	0	1	498	*	Distal Intergenic	10	121033960	121100650	66691	1	24117	ENSMUST00000020439.10	-16953	ENSMUSG00000020218	Wif1	Wnt inhibitory factor 1	Distal
chr10:121017188-121017388	1	0	0	0	0	200	*	Distal Intergenic	10	121033960	121100650	66691	1	24117	ENSMUST00000020439.10	-16572	ENSMUSG00000020218	Wif1	Wnt inhibitory factor 1	Distal
chr10:121033521-121034291	0	0	0	0	1	770	*	Promoter (<=1kb)	10	121033960	121100650	66691	1	24117	ENSMUST00000020439.10	0	ENSMUSG00000020218	Wif1	Wnt inhibitory factor 1	Promoter
chr10:121089335-121089686	0	0	0	0	1	351	*	Intron (ENSMUST00000020439.10/24117, intron 6 of 9)	10	121083755	121100637	16883	1	24117	ENSMUST00000145691.1	5580	ENSMUSG00000020218	Wif1	Wnt inhibitory factor 1	Intron
chr10:121090015-121090674	0	0	0	0	1	659	*	Exon (ENSMUST00000020439.10/24117, exon 7 of 10)	10	121083755	121100637	16883	1	24117	ENSMUST00000145691.1	6260	ENSMUSG00000020218	Wif1	Wnt inhibitory factor 1	Exon
chr10:121096144-121096484	0	0	1	0	0	340	*	Intron (ENSMUST00000020439.10/24117, intron 8 of 9)	10	121083755	121100637	16883	1	24117	ENSMUST00000145691.1	12389	ENSMUSG00000020218	Wif1	Wnt inhibitory factor 1	Intron
chr10:121197821-121198123	0	0	0	0	1	302	*	Distal Intergenic	10	121199141	121202649	3509	2	74647	ENSMUST00000219710.1	4526	ENSMUSG00000112846	4930432O09Rik	RIKEN cDNA 4930432O09 gene	Distal
chr10:121206159-121206435	0	0	0	0	1	276	*	Distal Intergenic	10	121199141	121202649	3509	2	74647	ENSMUST00000219710.1	-3510	ENSMUSG00000112846	4930432O09Rik	RIKEN cDNA 4930432O09 gene	Distal
chr10:121276955-121277309	0	0	0	0	1	354	*	Intron (ENSMUST00000064107.6/74694, intron 9 of 11)	10	121266609	121294648	28040	2	74694	ENSMUST00000218111.1	17339	ENSMUSG00000052302	Tbc1d30	TBC1 domain family, member 30	Intron
chr10:12128579-12128881	1	0	0	0	0	302	*	Distal Intergenic	10	12401066	12403075	2010	2	22288	ENSMUST00000217938.1	274194	ENSMUSG00000019820	Utrn	utrophin	Distal
chr10:121297298-121297803	0	0	0	0	1	505	*	Promoter (<=1kb)	10	121294605	121297035	2431	2	74694	ENSMUST00000218688.1	-263	ENSMUSG00000052302	Tbc1d30	TBC1 domain family, member 30	Promoter
chr10:121305454-121305956	0	0	0	0	1	502	*	Intron (ENSMUST00000064107.6/74694, intron 3 of 11)	10	121263820	121311189	47370	2	74694	ENSMUST00000064107.6	5233	ENSMUSG00000052302	Tbc1d30	TBC1 domain family, member 30	Intron
chr10:121306290-121306608	0	0	0	0	1	318	*	Intron (ENSMUST00000064107.6/74694, intron 2 of 11)	10	121263820	121311189	47370	2	74694	ENSMUST00000064107.6	4581	ENSMUSG00000052302	Tbc1d30	TBC1 domain family, member 30	Intron
chr10:121310795-121311227	0	0	0	0	1	432	*	Promoter (<=1kb)	10	121263820	121311189	47370	2	74694	ENSMUST00000064107.6	0	ENSMUSG00000052302	Tbc1d30	TBC1 domain family, member 30	Promoter
chr10:121336586-121336933	0	0	0	0	1	347	*	Intron (ENSMUST00000219179.1/74694, intron 2 of 5)	10	121342128	121347242	5115	2	74694	ENSMUST00000219354.1	10309	ENSMUSG00000052302	Tbc1d30	TBC1 domain family, member 30	Intron
chr10:121350408-121351265	0	0	0	0	1	857	*	Promoter (<=1kb)	10	121302083	121351278	49196	2	74694	ENSMUST00000219179.1	13	ENSMUSG00000052302	Tbc1d30	TBC1 domain family, member 30	Promoter
chr10:121364846-121365492	0	0	0	0	1	646	*	Promoter (<=1kb)	10	121365090	121397245	32156	1	75612	ENSMUST00000040344.6	0	ENSMUSG00000034707	Gns	glucosamine (N-acetyl)-6-sulfatase	Promoter
chr10:121414187-121414410	0	0	0	0	1	223	*	Exon (ENSMUST00000026902.8/192678, exon 4 of 5)	10	121383115	121397249	14135	1	75612	ENSMUST00000219216.1	31072	ENSMUSG00000034707	Gns	glucosamine (N-acetyl)-6-sulfatase	Exon
chr10:121420041-121420547	0	0	0	0	1	506	*	Intron (ENSMUST00000026902.8/192678, intron 1 of 4)	10	121383115	121397249	14135	1	75612	ENSMUST00000219216.1	36926	ENSMUSG00000034707	Gns	glucosamine (N-acetyl)-6-sulfatase	Intron
chr10:121429020-121429309	0	0	0	0	1	289	*	Intron (ENSMUST00000026902.8/192678, intron 1 of 4)	10	121414387	121462213	47827	2	192678	ENSMUST00000219500.1	32904	ENSMUSG00000025795	Rassf3	Ras association (RalGDS/AF-6) domain family member 3	Intron
chr10:121430039-121430384	0	0	0	0	1	345	*	Intron (ENSMUST00000026902.8/192678, intron 1 of 4)	10	121414387	121462213	47827	2	192678	ENSMUST00000219500.1	31829	ENSMUSG00000025795	Rassf3	Ras association (RalGDS/AF-6) domain family member 3	Intron
chr10:121455010-121455545	0	0	1	0	1	535	*	Intron (ENSMUST00000026902.8/192678, intron 1 of 4)	10	121414387	121462213	47827	2	192678	ENSMUST00000219500.1	6668	ENSMUSG00000025795	Rassf3	Ras association (RalGDS/AF-6) domain family member 3	Intron
chr10:121457937-121458182	0	0	1	0	0	245	*	Intron (ENSMUST00000026902.8/192678, intron 1 of 4)	10	121414387	121462213	47827	2	192678	ENSMUST00000219500.1	4031	ENSMUSG00000025795	Rassf3	Ras association (RalGDS/AF-6) domain family member 3	Intron
chr10:121462184-121462438	0	0	0	0	1	254	*	Promoter (<=1kb)	10	121414387	121462213	47827	2	192678	ENSMUST00000219500.1	0	ENSMUSG00000025795	Rassf3	Ras association (RalGDS/AF-6) domain family member 3	Promoter
chr10:121475629-121477044	0	0	0	0	1	1415	*	Promoter (<=1kb)	10	121410350	121476347	65998	2	192678	ENSMUST00000026902.8	0	ENSMUSG00000025795	Rassf3	Ras association (RalGDS/AF-6) domain family member 3	Promoter
chr10:121483552-121483817	0	0	0	0	1	265	*	Distal Intergenic	10	121410350	121476347	65998	2	192678	ENSMUST00000026902.8	-7205	ENSMUSG00000025795	Rassf3	Ras association (RalGDS/AF-6) domain family member 3	Distal
chr10:121492405-121492675	1	0	0	0	0	270	*	Distal Intergenic	10	121410350	121476347	65998	2	192678	ENSMUST00000026902.8	-16058	ENSMUSG00000025795	Rassf3	Ras association (RalGDS/AF-6) domain family member 3	Distal
chr10:121498761-121499525	0	0	0	0	1	764	*	Distal Intergenic	10	121410350	121476347	65998	2	192678	ENSMUST00000026902.8	-22414	ENSMUSG00000025795	Rassf3	Ras association (RalGDS/AF-6) domain family member 3	Distal
chr10:121501129-121501531	0	0	0	0	1	402	*	Distal Intergenic	10	121410350	121476347	65998	2	192678	ENSMUST00000026902.8	-24782	ENSMUSG00000025795	Rassf3	Ras association (RalGDS/AF-6) domain family member 3	Distal
chr10:121506832-121507050	0	0	0	0	1	218	*	Intron (ENSMUST00000220364.1/ENSMUST00000220364.1, intron 1 of 2)	10	121410350	121476347	65998	2	192678	ENSMUST00000026902.8	-30485	ENSMUSG00000025795	Rassf3	Ras association (RalGDS/AF-6) domain family member 3	Intron
chr10:121507273-121507700	0	0	0	0	1	427	*	Intron (ENSMUST00000220364.1/ENSMUST00000220364.1, intron 1 of 2)	10	121410350	121476347	65998	2	192678	ENSMUST00000026902.8	-30926	ENSMUSG00000025795	Rassf3	Ras association (RalGDS/AF-6) domain family member 3	Intron
chr10:121509804-121510118	0	0	0	0	1	314	*	Intron (ENSMUST00000220364.1/ENSMUST00000220364.1, intron 1 of 2)	10	121410350	121476347	65998	2	192678	ENSMUST00000026902.8	-33457	ENSMUSG00000025795	Rassf3	Ras association (RalGDS/AF-6) domain family member 3	Intron
chr10:121520862-121521075	0	1	0	0	0	213	*	Intron (ENSMUST00000220364.1/ENSMUST00000220364.1, intron 2 of 2)	10	121551080	121552449	1370	2	56480	ENSMUST00000219439.1	31374	ENSMUSG00000020115	Tbk1	TANK-binding kinase 1	Intron
chr10:121521535-121521749	0	0	0	0	1	214	*	Intron (ENSMUST00000220364.1/ENSMUST00000220364.1, intron 2 of 2)	10	121551080	121552449	1370	2	56480	ENSMUST00000219439.1	30700	ENSMUSG00000020115	Tbk1	TANK-binding kinase 1	Intron
chr10:121533235-121533716	0	0	0	0	1	481	*	Distal Intergenic	10	121551080	121552449	1370	2	56480	ENSMUST00000219439.1	18733	ENSMUSG00000020115	Tbk1	TANK-binding kinase 1	Distal
chr10:121534962-121535329	0	0	0	0	1	367	*	Distal Intergenic	10	121551080	121552449	1370	2	56480	ENSMUST00000219439.1	17120	ENSMUSG00000020115	Tbk1	TANK-binding kinase 1	Distal
chr10:121547229-121547667	0	0	0	0	1	438	*	Intron (ENSMUST00000020316.3/56480, intron 20 of 20)	10	121551080	121552449	1370	2	56480	ENSMUST00000219439.1	4782	ENSMUSG00000020115	Tbk1	TANK-binding kinase 1	Intron
chr10:121568859-121569361	0	0	1	1	0	502	*	Promoter (<=1kb)	10	121563925	121568481	4557	2	56480	ENSMUST00000219244.1	-378	ENSMUSG00000020115	Tbk1	TANK-binding kinase 1	Promoter
chr10:121586578-121587091	0	0	0	0	1	513	*	Promoter (<=1kb)	10	121571901	121586741	14841	2	56480	ENSMUST00000219493.1	0	ENSMUSG00000020115	Tbk1	TANK-binding kinase 1	Promoter
chr10:121618426-121618640	1	0	0	0	0	214	*	Exon (ENSMUST00000175100.1/ENSMUST00000175100.1, exon 1 of 1)	10	121607513	121613593	6081	2	73192	ENSMUST00000217865.1	-4833	ENSMUSG00000034667	Xpot	exportin, tRNA (nuclear export receptor for tRNAs)	Exon
chr10:121625762-121626855	0	0	0	0	1	1093	*	Promoter (<=1kb)	10	121587380	121626316	38937	2	73192	ENSMUST00000039810.7	0	ENSMUSG00000034667	Xpot	exportin, tRNA (nuclear export receptor for tRNAs)	Promoter
chr10:121628631-121629062	0	0	0	0	1	431	*	Promoter (2-3kb)	10	121587380	121626332	38953	2	73192	ENSMUST00000218004.1	-2299	ENSMUSG00000034667	Xpot	exportin, tRNA (nuclear export receptor for tRNAs)	Promoter
chr10:121641360-121642133	0	0	0	0	1	773	*	Promoter (<=1kb)	10	121641588	121677301	35714	1	216393	ENSMUST00000142501.7	0	ENSMUSG00000047642	D930020B18Rik	RIKEN cDNA D930020B18 gene	Promoter
chr10:121649957-121650208	1	0	0	0	0	251	*	Intron (ENSMUST00000142501.7/216393, intron 1 of 6)	10	121641872	121692621	50750	1	216393	ENSMUST00000132744.1	8085	ENSMUSG00000047642	D930020B18Rik	RIKEN cDNA D930020B18 gene	Intron
chr10:121664229-121664687	0	0	0	0	1	458	*	Intron (ENSMUST00000142501.7/216393, intron 3 of 6)	10	121641872	121692621	50750	1	216393	ENSMUST00000132744.1	22357	ENSMUSG00000047642	D930020B18Rik	RIKEN cDNA D930020B18 gene	Intron
chr10:121676971-121677372	0	0	0	0	1	401	*	3' UTR	10	121641872	121692621	50750	1	216393	ENSMUST00000132744.1	35099	ENSMUSG00000047642	D930020B18Rik	RIKEN cDNA D930020B18 gene	3'
chr10:121680741-121680955	0	0	0	0	1	214	*	Intron (ENSMUST00000140802.7/216393, intron 9 of 13)	10	121641872	121692621	50750	1	216393	ENSMUST00000132744.1	38869	ENSMUSG00000047642	D930020B18Rik	RIKEN cDNA D930020B18 gene	Intron
chr10:121739638-121740561	0	0	0	0	1	923	*	Promoter (<=1kb)	10	121739937	121752865	12929	1	270802	ENSMUST00000065600.7	0	ENSMUSG00000053684	Kics2	KICSTOR subunit 2	Promoter
chr10:121759151-121759394	0	0	0	0	1	243	*	Distal Intergenic	10	121739938	121752878	12941	1	270802	ENSMUST00000136432.1	19213	ENSMUSG00000053684	Kics2	KICSTOR subunit 2	Distal
chr10:121763214-121763422	0	0	0	0	1	208	*	Distal Intergenic	10	121739938	121752878	12941	1	270802	ENSMUST00000136432.1	23276	ENSMUSG00000053684	Kics2	KICSTOR subunit 2	Distal
chr10:121775803-121776041	0	0	0	0	1	238	*	Distal Intergenic	10	121785240	121807104	21865	2	117600	ENSMUST00000161996.1	31063	ENSMUSG00000020121	Srgap1	SLIT-ROBO Rho GTPase activating protein 1	Distal
chr10:121781167-121781710	0	0	0	0	1	543	*	3' UTR	10	121785240	121807104	21865	2	117600	ENSMUST00000161996.1	25394	ENSMUSG00000020121	Srgap1	SLIT-ROBO Rho GTPase activating protein 1	3'
chr10:121796122-121796345	0	0	0	0	1	223	*	Intron (ENSMUST00000020322.11/117600, intron 18 of 21)	10	121785240	121807104	21865	2	117600	ENSMUST00000161996.1	10759	ENSMUSG00000020121	Srgap1	SLIT-ROBO Rho GTPase activating protein 1	Intron
chr10:121821468-121821696	0	0	0	0	1	228	*	Promoter (1-2kb)	10	121806640	121823133	16494	2	117600	ENSMUST00000161156.1	1437	ENSMUSG00000020121	Srgap1	SLIT-ROBO Rho GTPase activating protein 1	Promoter
chr10:121830657-121830857	0	0	0	0	1	200	*	Exon (ENSMUST00000218664.1/ENSMUST00000218664.1, exon 1 of 1)	10	121806640	121823133	16494	2	117600	ENSMUST00000161156.1	-7524	ENSMUSG00000020121	Srgap1	SLIT-ROBO Rho GTPase activating protein 1	Exon
chr10:12183761-12183961	0	1	0	0	0	200	*	Distal Intergenic	10	12401066	12403075	2010	2	22288	ENSMUST00000217938.1	219114	ENSMUSG00000019820	Utrn	utrophin	Distal
chr10:121853241-121853815	0	0	0	0	1	574	*	Exon (ENSMUST00000020322.11/117600, exon 8 of 22)	10	121806640	121823133	16494	2	117600	ENSMUST00000161156.1	-30108	ENSMUSG00000020121	Srgap1	SLIT-ROBO Rho GTPase activating protein 1	Exon
chr10:121857750-121858061	0	0	0	0	1	311	*	Intron (ENSMUST00000020322.11/117600, intron 6 of 21)	10	121806640	121823133	16494	2	117600	ENSMUST00000161156.1	-34617	ENSMUSG00000020121	Srgap1	SLIT-ROBO Rho GTPase activating protein 1	Intron
chr10:121873240-121873527	0	0	0	0	1	287	*	Intron (ENSMUST00000020322.11/117600, intron 4 of 21)	10	121806640	121823133	16494	2	117600	ENSMUST00000161156.1	-50107	ENSMUSG00000020121	Srgap1	SLIT-ROBO Rho GTPase activating protein 1	Intron
chr10:121886951-121887154	1	0	0	0	0	203	*	Intron (ENSMUST00000020322.11/117600, intron 4 of 21)	10	121806640	121823133	16494	2	117600	ENSMUST00000161156.1	-63818	ENSMUSG00000020121	Srgap1	SLIT-ROBO Rho GTPase activating protein 1	Intron
chr10:121902645-121902859	0	0	0	0	1	214	*	Intron (ENSMUST00000020322.11/117600, intron 3 of 21)	10	121806640	121823133	16494	2	117600	ENSMUST00000161156.1	-79512	ENSMUSG00000020121	Srgap1	SLIT-ROBO Rho GTPase activating protein 1	Intron
chr10:121955786-121956143	0	0	0	0	1	357	*	Intron (ENSMUST00000020322.11/117600, intron 1 of 21)	10	121780991	122047308	266318	2	117600	ENSMUST00000020322.11	91165	ENSMUSG00000020121	Srgap1	SLIT-ROBO Rho GTPase activating protein 1	Intron
chr10:121972423-121972651	0	0	0	0	1	228	*	Intron (ENSMUST00000020322.11/117600, intron 1 of 21)	10	121780991	122047308	266318	2	117600	ENSMUST00000020322.11	74657	ENSMUSG00000020121	Srgap1	SLIT-ROBO Rho GTPase activating protein 1	Intron
chr10:122017208-122017419	0	0	0	0	1	211	*	Intron (ENSMUST00000020322.11/117600, intron 1 of 21)	10	121780991	122047308	266318	2	117600	ENSMUST00000020322.11	29889	ENSMUSG00000020121	Srgap1	SLIT-ROBO Rho GTPase activating protein 1	Intron
chr10:122047176-122048145	0	0	0	0	1	969	*	Promoter (<=1kb)	10	121780991	122047308	266318	2	117600	ENSMUST00000020322.11	0	ENSMUSG00000020121	Srgap1	SLIT-ROBO Rho GTPase activating protein 1	Promoter
chr10:122094985-122095368	0	0	0	1	0	383	*	Promoter (<=1kb)	10	122089022	122096136	7115	2	216395	ENSMUST00000141057.2	768	ENSMUSG00000034620	Rxylt1	ribitol xylosyltransferase 1	Promoter
chr10:122096643-122097866	0	0	0	0	1	1223	*	Promoter (<=1kb)	10	122096056	122097126	1071	2	216395	ENSMUST00000135083.1	0	ENSMUSG00000034620	Rxylt1	ribitol xylosyltransferase 1	Promoter
chr10:12212602-12212840	0	0	0	0	1	238	*	Distal Intergenic	10	12401066	12403075	2010	2	22288	ENSMUST00000217938.1	190235	ENSMUSG00000019820	Utrn	utrophin	Distal
chr10:122139276-122139530	1	0	0	0	0	254	*	Distal Intergenic	10	122119700	122130558	10859	1	100043513	ENSMUST00000219576.1	19576	ENSMUSG00000111952	Gm4489	predicted gene 4489	Distal
chr10:122160113-122160351	0	0	0	0	1	238	*	Distal Intergenic	10	122119700	122130558	10859	1	100043513	ENSMUST00000219576.1	40413	ENSMUSG00000111952	Gm4489	predicted gene 4489	Distal
chr10:12218117-12218389	0	0	0	0	1	272	*	Distal Intergenic	10	12401066	12403075	2010	2	22288	ENSMUST00000217938.1	184686	ENSMUSG00000019820	Utrn	utrophin	Distal
chr10:122222182-122222965	0	0	0	0	1	783	*	Distal Intergenic	10	122119700	122130558	10859	1	100043513	ENSMUST00000219576.1	102482	ENSMUSG00000111952	Gm4489	predicted gene 4489	Distal
chr10:122234594-122234828	1	0	0	0	0	234	*	Distal Intergenic	10	122119700	122130558	10859	1	100043513	ENSMUST00000219576.1	114894	ENSMUSG00000111952	Gm4489	predicted gene 4489	Distal
chr10:122344584-122344831	0	0	0	0	1	247	*	Distal Intergenic	10	122448499	122453452	4954	1	54140	ENSMUST00000020323.6	-103668	ENSMUSG00000020123	Avpr1a	arginine vasopressin receptor 1A	Distal
chr10:122360038-122360238	0	0	0	0	1	200	*	Distal Intergenic	10	122448499	122453452	4954	1	54140	ENSMUST00000020323.6	-88261	ENSMUSG00000020123	Avpr1a	arginine vasopressin receptor 1A	Distal
chr10:122418813-122419226	1	1	0	1	0	413	*	Intron (ENSMUST00000218971.1/ENSMUST00000218971.1, intron 3 of 5)	10	122448499	122453452	4954	1	54140	ENSMUST00000020323.6	-29273	ENSMUSG00000020123	Avpr1a	arginine vasopressin receptor 1A	Intron
chr10:122528234-122528514	0	0	0	0	1	280	*	Intron (ENSMUST00000218285.1/ENSMUST00000218285.1, intron 1 of 2)	10	122565023	122569891	4869	2	319272	ENSMUST00000219429.1	41377	ENSMUSG00000112095	Sros1	non-coding RNA suppressor of Stat1	Intron
chr10:122544161-122544442	0	0	0	0	1	281	*	Intron (ENSMUST00000218285.1/ENSMUST00000218285.1, intron 1 of 2)	10	122565023	122569891	4869	2	319272	ENSMUST00000219429.1	25449	ENSMUSG00000112095	Sros1	non-coding RNA suppressor of Stat1	Intron
chr10:122578137-122578545	0	0	0	0	1	408	*	Distal Intergenic	10	122565023	122569891	4869	2	319272	ENSMUST00000219429.1	-8246	ENSMUSG00000112095	Sros1	non-coding RNA suppressor of Stat1	Distal
chr10:122583010-122583210	1	0	0	0	0	200	*	Distal Intergenic	10	122565023	122569891	4869	2	319272	ENSMUST00000219429.1	-13119	ENSMUSG00000112095	Sros1	non-coding RNA suppressor of Stat1	Distal
chr10:122583686-122584031	0	0	0	0	1	345	*	Distal Intergenic	10	122565023	122569891	4869	2	319272	ENSMUST00000219429.1	-13795	ENSMUSG00000112095	Sros1	non-coding RNA suppressor of Stat1	Distal
chr10:122588822-122589022	0	0	0	0	1	200	*	Distal Intergenic	10	122565023	122569891	4869	2	319272	ENSMUST00000219429.1	-18931	ENSMUSG00000112095	Sros1	non-coding RNA suppressor of Stat1	Distal
chr10:122620112-122620312	1	0	0	0	0	200	*	Distal Intergenic	10	122648339	122648435	97	1	102465223	ENSMUST00000184477.1	-28027	ENSMUSG00000098522	Mir6412	microRNA 6412	Distal
chr10:122671366-122671628	0	0	0	0	1	262	*	Distal Intergenic	10	122678762	122880333	201572	1	319468	ENSMUST00000162853.7	-7134	ENSMUSG00000034613	Ppm1h	protein phosphatase 1H (PP2C domain containing)	Distal
chr10:122678468-122679703	0	0	0	0	1	1235	*	Promoter (<=1kb)	10	122678762	122880333	201572	1	319468	ENSMUST00000162853.7	0	ENSMUSG00000034613	Ppm1h	protein phosphatase 1H (PP2C domain containing)	Promoter
chr10:122709991-122710269	0	0	0	0	1	278	*	Intron (ENSMUST00000162853.7/319468, intron 1 of 5)	10	122679315	122679415	101	1	102466884	ENSMUST00000185165.1	30676	ENSMUSG00000099225	Mir8104	microRNA 8104	Intron
chr10:122796907-122797236	0	0	0	0	1	329	*	Intron (ENSMUST00000162853.7/319468, intron 2 of 5)	10	122811244	122815871	4628	1	319468	ENSMUST00000159885.1	-14008	ENSMUSG00000034613	Ppm1h	protein phosphatase 1H (PP2C domain containing)	Intron
chr10:122803005-122803232	0	0	0	0	1	227	*	Intron (ENSMUST00000162853.7/319468, intron 3 of 5)	10	122811244	122815871	4628	1	319468	ENSMUST00000159885.1	-8012	ENSMUSG00000034613	Ppm1h	protein phosphatase 1H (PP2C domain containing)	Intron
chr10:122807083-122807401	0	0	0	0	1	318	*	Intron (ENSMUST00000162853.7/319468, intron 3 of 5)	10	122811244	122815871	4628	1	319468	ENSMUST00000159885.1	-3843	ENSMUSG00000034613	Ppm1h	protein phosphatase 1H (PP2C domain containing)	Intron
chr10:122829874-122830128	0	0	0	0	1	254	*	Intron (ENSMUST00000162853.7/319468, intron 4 of 5)	10	122811447	122886293	74847	1	319468	ENSMUST00000161371.1	18427	ENSMUSG00000034613	Ppm1h	protein phosphatase 1H (PP2C domain containing)	Intron
chr10:122830662-122831098	0	0	0	0	1	436	*	Intron (ENSMUST00000162853.7/319468, intron 4 of 5)	10	122811447	122886293	74847	1	319468	ENSMUST00000161371.1	19215	ENSMUSG00000034613	Ppm1h	protein phosphatase 1H (PP2C domain containing)	Intron
chr10:12285037-12285314	1	0	0	0	0	277	*	Distal Intergenic	10	12401066	12403075	2010	2	22288	ENSMUST00000217938.1	117761	ENSMUSG00000019820	Utrn	utrophin	Distal
chr10:122853636-122853851	0	0	0	0	1	215	*	Intron (ENSMUST00000162853.7/319468, intron 4 of 5)	10	122895368	122941449	46082	1	319468	ENSMUST00000162969.1	-41517	ENSMUSG00000034613	Ppm1h	protein phosphatase 1H (PP2C domain containing)	Intron
chr10:122862717-122862976	0	0	0	0	1	259	*	Intron (ENSMUST00000162853.7/319468, intron 5 of 5)	10	122895368	122941449	46082	1	319468	ENSMUST00000162969.1	-32392	ENSMUSG00000034613	Ppm1h	protein phosphatase 1H (PP2C domain containing)	Intron
chr10:122884066-122884399	0	0	0	0	1	333	*	Intron (ENSMUST00000161487.7/319468, intron 6 of 8)	10	122895368	122941449	46082	1	319468	ENSMUST00000162969.1	-10969	ENSMUSG00000034613	Ppm1h	protein phosphatase 1H (PP2C domain containing)	Intron
chr10:122909313-122909795	0	0	0	0	1	482	*	Intron (ENSMUST00000161487.7/319468, intron 8 of 8)	10	122895368	122941449	46082	1	319468	ENSMUST00000162969.1	13945	ENSMUSG00000034613	Ppm1h	protein phosphatase 1H (PP2C domain containing)	Intron
chr10:122912093-122912400	0	0	0	0	1	307	*	Intron (ENSMUST00000161487.7/319468, intron 8 of 8)	10	122895368	122941449	46082	1	319468	ENSMUST00000162969.1	16725	ENSMUSG00000034613	Ppm1h	protein phosphatase 1H (PP2C domain containing)	Intron
chr10:122912756-122913319	0	0	0	0	1	563	*	Intron (ENSMUST00000161487.7/319468, intron 8 of 8)	10	122895368	122941449	46082	1	319468	ENSMUST00000162969.1	17388	ENSMUSG00000034613	Ppm1h	protein phosphatase 1H (PP2C domain containing)	Intron
chr10:122931914-122932892	0	0	0	0	1	978	*	Intron (ENSMUST00000067918.11/319468, intron 9 of 9)	10	122895368	122941449	46082	1	319468	ENSMUST00000162969.1	36546	ENSMUSG00000034613	Ppm1h	protein phosphatase 1H (PP2C domain containing)	Intron
chr10:122963047-122963339	0	0	0	0	1	292	*	Distal Intergenic	10	122985640	122985724	85	2	387251	ENSMUST00000083472.3	22385	ENSMUSG00000065406	Mirlet7i	microRNA let7i	Distal
chr10:122985665-122986553	0	0	0	0	1	888	*	Promoter (<=1kb)	10	122985640	122985724	85	2	387251	ENSMUST00000083472.3	0	ENSMUSG00000065406	Mirlet7i	microRNA let7i	Promoter
chr10:123022126-123022379	0	0	0	0	1	253	*	Promoter (<=1kb)	10	123018075	123023116	5042	2	67074	ENSMUST00000219515.1	737	ENSMUSG00000034602	Mon2	MON2 homolog, regulator of endosome to Golgi trafficking	Promoter
chr10:123029930-123030140	0	0	0	0	1	210	*	Promoter (<=1kb)	10	122995159	123030319	35161	2	67074	ENSMUST00000222536.1	179	ENSMUSG00000034602	Mon2	MON2 homolog, regulator of endosome to Golgi trafficking	Promoter
chr10:123061639-123061859	0	0	0	1	0	220	*	Intron (ENSMUST00000073792.10/67074, intron 1 of 35)	10	122995349	123076025	80677	2	67074	ENSMUST00000037557.8	14166	ENSMUSG00000034602	Mon2	MON2 homolog, regulator of endosome to Golgi trafficking	Intron
chr10:123075943-123077130	1	0	0	0	1	1187	*	Promoter (<=1kb)	10	122995349	123076025	80677	2	67074	ENSMUST00000037557.8	0	ENSMUSG00000034602	Mon2	MON2 homolog, regulator of endosome to Golgi trafficking	Promoter
chr10:123086802-123087189	0	0	0	0	1	387	*	Distal Intergenic	10	122992060	123076505	84446	2	67074	ENSMUST00000073792.10	-10297	ENSMUSG00000034602	Mon2	MON2 homolog, regulator of endosome to Golgi trafficking	Distal
chr10:12309154-12309430	0	0	0	0	1	276	*	Distal Intergenic	10	12401066	12403075	2010	2	22288	ENSMUST00000217938.1	93645	ENSMUSG00000019820	Utrn	utrophin	Distal
chr10:12310424-12310640	0	0	0	0	1	216	*	Distal Intergenic	10	12401066	12403075	2010	2	22288	ENSMUST00000217938.1	92435	ENSMUSG00000019820	Utrn	utrophin	Distal
chr10:123122535-123122735	1	0	0	0	0	200	*	Intron (ENSMUST00000220377.1/14479, intron 19 of 21)	10	123113618	123119481	5864	2	14479	ENSMUST00000218042.1	-3054	ENSMUSG00000020124	Usp15	ubiquitin specific peptidase 15	Intron
chr10:123196510-123197630	0	0	0	0	1	1120	*	Promoter (<=1kb)	10	123161447	123196926	35480	2	14479	ENSMUST00000219010.1	0	ENSMUSG00000020124	Usp15	ubiquitin specific peptidase 15	Promoter
chr10:12320987-12321211	1	0	0	0	0	224	*	Distal Intergenic	10	12401066	12403075	2010	2	22288	ENSMUST00000217938.1	81864	ENSMUSG00000019820	Utrn	utrophin	Distal
chr10:123233664-123233958	0	0	0	0	1	294	*	Distal Intergenic	10	123263996	123741054	477059	1	268354	ENSMUST00000218926.1	-30038	ENSMUSG00000044071	Tafa2	TAFA chemokine like family member 2	Distal
chr10:123264156-123265034	0	0	0	0	1	878	*	Promoter (<=1kb)	10	123264985	123740947	475963	1	268354	ENSMUST00000219723.1	0	ENSMUSG00000044071	Tafa2	TAFA chemokine like family member 2	Promoter
chr10:123265586-123265931	0	0	0	0	1	345	*	Promoter (<=1kb)	10	123264985	123740947	475963	1	268354	ENSMUST00000219723.1	601	ENSMUSG00000044071	Tafa2	TAFA chemokine like family member 2	Promoter
chr10:123274567-123274856	0	0	0	0	1	289	*	Intron (ENSMUST00000218926.1/268354, intron 1 of 5)	10	123264985	123740947	475963	1	268354	ENSMUST00000219723.1	9582	ENSMUSG00000044071	Tafa2	TAFA chemokine like family member 2	Intron
chr10:123280295-123280568	1	0	0	0	0	273	*	Intron (ENSMUST00000218926.1/268354, intron 1 of 5)	10	123264985	123740947	475963	1	268354	ENSMUST00000219723.1	15310	ENSMUSG00000044071	Tafa2	TAFA chemokine like family member 2	Intron
chr10:123325218-123325452	0	0	0	0	1	234	*	Intron (ENSMUST00000218926.1/268354, intron 1 of 5)	10	123264985	123740947	475963	1	268354	ENSMUST00000219723.1	60233	ENSMUSG00000044071	Tafa2	TAFA chemokine like family member 2	Intron
chr10:123326575-123326863	0	0	0	0	1	288	*	Intron (ENSMUST00000218926.1/268354, intron 1 of 5)	10	123264985	123740947	475963	1	268354	ENSMUST00000219723.1	61590	ENSMUSG00000044071	Tafa2	TAFA chemokine like family member 2	Intron
chr10:123335058-123335325	1	0	0	0	0	267	*	Intron (ENSMUST00000218926.1/268354, intron 1 of 5)	10	123264985	123740947	475963	1	268354	ENSMUST00000219723.1	70073	ENSMUSG00000044071	Tafa2	TAFA chemokine like family member 2	Intron
chr10:123389507-123389765	1	0	0	0	0	258	*	Intron (ENSMUST00000218926.1/268354, intron 1 of 5)	10	123264985	123740947	475963	1	268354	ENSMUST00000219723.1	124522	ENSMUSG00000044071	Tafa2	TAFA chemokine like family member 2	Intron
chr10:123420697-123420922	1	0	0	0	0	225	*	Intron (ENSMUST00000218926.1/268354, intron 1 of 5)	10	123264985	123740947	475963	1	268354	ENSMUST00000219723.1	155712	ENSMUSG00000044071	Tafa2	TAFA chemokine like family member 2	Intron
chr10:123476564-123476781	0	0	0	0	1	217	*	Intron (ENSMUST00000218926.1/268354, intron 1 of 5)	10	123264985	123740947	475963	1	268354	ENSMUST00000219723.1	211579	ENSMUSG00000044071	Tafa2	TAFA chemokine like family member 2	Intron
chr10:123671039-123671575	0	0	0	1	1	536	*	Intron (ENSMUST00000218926.1/268354, intron 2 of 5)	10	123264985	123740947	475963	1	268354	ENSMUST00000219723.1	406054	ENSMUSG00000044071	Tafa2	TAFA chemokine like family member 2	Intron
chr10:123678378-123678876	0	0	0	1	1	498	*	Intron (ENSMUST00000218926.1/268354, intron 2 of 5)	10	123264985	123740947	475963	1	268354	ENSMUST00000219723.1	413393	ENSMUSG00000044071	Tafa2	TAFA chemokine like family member 2	Intron
chr10:123799219-123799419	1	0	0	0	0	200	*	Distal Intergenic	10	123264985	123740947	475963	1	268354	ENSMUST00000219723.1	534234	ENSMUSG00000044071	Tafa2	TAFA chemokine like family member 2	Distal
chr10:123825043-123825243	1	0	0	0	0	200	*	Distal Intergenic	10	123264985	123740947	475963	1	268354	ENSMUST00000219723.1	560058	ENSMUSG00000044071	Tafa2	TAFA chemokine like family member 2	Distal
chr10:123833241-123833490	1	0	0	0	0	249	*	Distal Intergenic	10	123264985	123740947	475963	1	268354	ENSMUST00000219723.1	568256	ENSMUSG00000044071	Tafa2	TAFA chemokine like family member 2	Distal
chr10:123878853-123879053	1	0	0	0	0	200	*	Distal Intergenic	10	124469074	124524488	55415	1	75030	ENSMUST00000219167.1	-590021	ENSMUSG00000121661	4930503E24Rik	eukaryotic translation initiation factor 3, subunit I pseudogene	Distal
chr10:123920266-123920500	1	0	0	0	0	234	*	Distal Intergenic	10	124469074	124524488	55415	1	75030	ENSMUST00000219167.1	-548574	ENSMUSG00000121661	4930503E24Rik	eukaryotic translation initiation factor 3, subunit I pseudogene	Distal
chr10:124012598-124012863	0	1	0	0	0	265	*	Distal Intergenic	10	124469074	124524488	55415	1	75030	ENSMUST00000219167.1	-456211	ENSMUSG00000121661	4930503E24Rik	eukaryotic translation initiation factor 3, subunit I pseudogene	Distal
chr10:124022601-124022801	1	0	0	0	0	200	*	Distal Intergenic	10	124469074	124524488	55415	1	75030	ENSMUST00000219167.1	-446273	ENSMUSG00000121661	4930503E24Rik	eukaryotic translation initiation factor 3, subunit I pseudogene	Distal
chr10:124288879-124289193	0	0	0	0	1	314	*	Distal Intergenic	10	124469074	124524488	55415	1	75030	ENSMUST00000219167.1	-179881	ENSMUSG00000121661	4930503E24Rik	eukaryotic translation initiation factor 3, subunit I pseudogene	Distal
chr10:124654513-124654882	1	0	0	0	0	369	*	Distal Intergenic	10	124469074	124524488	55415	1	75030	ENSMUST00000219167.1	185439	ENSMUSG00000121661	4930503E24Rik	eukaryotic translation initiation factor 3, subunit I pseudogene	Distal
chr10:12467597-12467920	0	0	0	0	1	323	*	Intron (ENSMUST00000076817.4/22288, intron 57 of 73)	10	12401066	12403075	2010	2	22288	ENSMUST00000217938.1	-64522	ENSMUSG00000019820	Utrn	utrophin	Intron
chr10:12470802-12471128	0	0	0	0	1	326	*	Intron (ENSMUST00000076817.4/22288, intron 57 of 73)	10	12401066	12403075	2010	2	22288	ENSMUST00000217938.1	-67727	ENSMUSG00000019820	Utrn	utrophin	Intron
chr10:124942337-124942537	1	0	0	0	0	200	*	Distal Intergenic	10	125227487	125308816	81330	2	20503	ENSMUST00000105257.3	366279	ENSMUSG00000020102	Slc16a7	solute carrier family 16 (monocarboxylic acid transporters), member 7	Distal
chr10:124967919-124968165	1	0	0	0	0	246	*	Distal Intergenic	10	125227487	125308816	81330	2	20503	ENSMUST00000105257.3	340651	ENSMUSG00000020102	Slc16a7	solute carrier family 16 (monocarboxylic acid transporters), member 7	Distal
chr10:125180063-125180263	1	0	0	0	0	200	*	Distal Intergenic	10	125227487	125308816	81330	2	20503	ENSMUST00000105257.3	128553	ENSMUSG00000020102	Slc16a7	solute carrier family 16 (monocarboxylic acid transporters), member 7	Distal
chr10:125185372-125185659	0	0	0	0	1	287	*	Distal Intergenic	10	125227487	125308816	81330	2	20503	ENSMUST00000105257.3	123157	ENSMUSG00000020102	Slc16a7	solute carrier family 16 (monocarboxylic acid transporters), member 7	Distal
chr10:125248854-125249222	0	0	0	0	1	368	*	Intron (ENSMUST00000211781.1/20503, intron 3 of 5)	10	125227487	125308816	81330	2	20503	ENSMUST00000105257.3	59594	ENSMUSG00000020102	Slc16a7	solute carrier family 16 (monocarboxylic acid transporters), member 7	Intron
chr10:125260196-125260399	1	0	0	0	0	203	*	Intron (ENSMUST00000211781.1/20503, intron 3 of 5)	10	125227487	125308816	81330	2	20503	ENSMUST00000105257.3	48417	ENSMUSG00000020102	Slc16a7	solute carrier family 16 (monocarboxylic acid transporters), member 7	Intron
chr10:125285546-125285779	0	0	0	0	1	233	*	Intron (ENSMUST00000211781.1/20503, intron 3 of 5)	10	125227487	125308816	81330	2	20503	ENSMUST00000105257.3	23037	ENSMUSG00000020102	Slc16a7	solute carrier family 16 (monocarboxylic acid transporters), member 7	Intron
chr10:125329993-125330571	0	0	0	1	1	578	*	Promoter (1-2kb)	10	125219270	125328963	109694	2	20503	ENSMUST00000211781.1	-1030	ENSMUSG00000020102	Slc16a7	solute carrier family 16 (monocarboxylic acid transporters), member 7	Promoter
chr10:12534886-12535189	0	0	0	0	1	303	*	Intron (ENSMUST00000076817.4/22288, intron 51 of 73)	10	12382190	12548879	166690	2	22288	ENSMUST00000219003.1	13690	ENSMUSG00000019820	Utrn	utrophin	Intron
chr10:125389143-125389702	0	0	0	0	1	559	*	Promoter (<=1kb)	10	125227485	125389465	161981	2	20503	ENSMUST00000210780.1	0	ENSMUSG00000020102	Slc16a7	solute carrier family 16 (monocarboxylic acid transporters), member 7	Promoter
chr10:125429409-125429695	1	0	0	0	0	286	*	Distal Intergenic	10	125227485	125389465	161981	2	20503	ENSMUST00000210780.1	-39944	ENSMUSG00000020102	Slc16a7	solute carrier family 16 (monocarboxylic acid transporters), member 7	Distal
chr10:12548791-12549161	0	0	0	0	1	370	*	Promoter (<=1kb)	10	12382190	12548879	166690	2	22288	ENSMUST00000219003.1	0	ENSMUSG00000019820	Utrn	utrophin	Promoter
chr10:125515891-125516132	0	0	0	0	1	241	*	Distal Intergenic	10	125227485	125389465	161981	2	20503	ENSMUST00000210780.1	-126426	ENSMUSG00000020102	Slc16a7	solute carrier family 16 (monocarboxylic acid transporters), member 7	Distal
chr10:125529757-125530009	0	0	0	0	1	252	*	Distal Intergenic	10	125227485	125389465	161981	2	20503	ENSMUST00000210780.1	-140292	ENSMUSG00000020102	Slc16a7	solute carrier family 16 (monocarboxylic acid transporters), member 7	Distal
chr10:125558630-125558850	1	0	0	0	0	220	*	Distal Intergenic	10	125227485	125389465	161981	2	20503	ENSMUST00000210780.1	-169165	ENSMUSG00000020102	Slc16a7	solute carrier family 16 (monocarboxylic acid transporters), member 7	Distal
chr10:125579735-125580160	0	0	0	0	1	425	*	Distal Intergenic	10	125227485	125389465	161981	2	20503	ENSMUST00000210780.1	-190270	ENSMUSG00000020102	Slc16a7	solute carrier family 16 (monocarboxylic acid transporters), member 7	Distal
chr10:125608321-125608588	0	0	0	0	1	267	*	Distal Intergenic	10	125227485	125389465	161981	2	20503	ENSMUST00000210780.1	-218856	ENSMUSG00000020102	Slc16a7	solute carrier family 16 (monocarboxylic acid transporters), member 7	Distal
chr10:125610422-125610712	0	0	0	0	1	290	*	Distal Intergenic	10	125227485	125389465	161981	2	20503	ENSMUST00000210780.1	-220957	ENSMUSG00000020102	Slc16a7	solute carrier family 16 (monocarboxylic acid transporters), member 7	Distal
chr10:125621431-125621788	1	0	0	0	0	357	*	Distal Intergenic	10	125227485	125389465	161981	2	20503	ENSMUST00000210780.1	-231966	ENSMUSG00000020102	Slc16a7	solute carrier family 16 (monocarboxylic acid transporters), member 7	Distal
chr10:125696404-125696623	1	0	0	0	0	219	*	Distal Intergenic	10	125966219	125998013	31795	1	320398	ENSMUST00000217813.1	-269596	ENSMUSG00000020105	Lrig3	leucine-rich repeats and immunoglobulin-like domains 3	Distal
chr10:125725378-125726165	1	0	0	0	1	787	*	Distal Intergenic	10	125966219	125998013	31795	1	320398	ENSMUST00000217813.1	-240054	ENSMUSG00000020105	Lrig3	leucine-rich repeats and immunoglobulin-like domains 3	Distal
chr10:12573537-12573884	0	0	0	0	1	347	*	Intron (ENSMUST00000076817.4/22288, intron 50 of 73)	10	12382190	12548879	166690	2	22288	ENSMUST00000219003.1	-24658	ENSMUSG00000019820	Utrn	utrophin	Intron
chr10:125740804-125741060	0	0	0	0	1	256	*	Distal Intergenic	10	125966219	125998013	31795	1	320398	ENSMUST00000217813.1	-225159	ENSMUSG00000020105	Lrig3	leucine-rich repeats and immunoglobulin-like domains 3	Distal
chr10:12575800-12576032	1	0	0	0	0	232	*	Intron (ENSMUST00000076817.4/22288, intron 50 of 73)	10	12382190	12548879	166690	2	22288	ENSMUST00000219003.1	-26921	ENSMUSG00000019820	Utrn	utrophin	Intron
chr10:125774758-125775004	0	0	0	0	1	246	*	Distal Intergenic	10	125966219	125998013	31795	1	320398	ENSMUST00000217813.1	-191215	ENSMUSG00000020105	Lrig3	leucine-rich repeats and immunoglobulin-like domains 3	Distal
chr10:125785570-125786203	1	1	1	1	1	633	*	Distal Intergenic	10	125966219	125998013	31795	1	320398	ENSMUST00000217813.1	-180016	ENSMUSG00000020105	Lrig3	leucine-rich repeats and immunoglobulin-like domains 3	Distal
chr10:125786561-125787423	0	0	0	0	1	862	*	Distal Intergenic	10	125966219	125998013	31795	1	320398	ENSMUST00000217813.1	-178796	ENSMUSG00000020105	Lrig3	leucine-rich repeats and immunoglobulin-like domains 3	Distal
chr10:12579061-12579429	0	0	0	0	1	368	*	Intron (ENSMUST00000076817.4/22288, intron 50 of 73)	10	12382190	12548879	166690	2	22288	ENSMUST00000219003.1	-30182	ENSMUSG00000019820	Utrn	utrophin	Intron
chr10:125800574-125800982	0	0	0	0	1	408	*	Distal Intergenic	10	125966219	125998013	31795	1	320398	ENSMUST00000217813.1	-165237	ENSMUSG00000020105	Lrig3	leucine-rich repeats and immunoglobulin-like domains 3	Distal
chr10:125815811-125816011	1	0	0	0	0	200	*	Distal Intergenic	10	125966219	125998013	31795	1	320398	ENSMUST00000217813.1	-150208	ENSMUSG00000020105	Lrig3	leucine-rich repeats and immunoglobulin-like domains 3	Distal
chr10:125839492-125839933	1	0	0	0	0	441	*	Distal Intergenic	10	125966219	125998013	31795	1	320398	ENSMUST00000217813.1	-126286	ENSMUSG00000020105	Lrig3	leucine-rich repeats and immunoglobulin-like domains 3	Distal
chr10:125844357-125844605	1	0	0	0	0	248	*	Distal Intergenic	10	125966219	125998013	31795	1	320398	ENSMUST00000217813.1	-121614	ENSMUSG00000020105	Lrig3	leucine-rich repeats and immunoglobulin-like domains 3	Distal
chr10:125844666-125844977	0	0	0	0	1	311	*	Distal Intergenic	10	125966219	125998013	31795	1	320398	ENSMUST00000217813.1	-121242	ENSMUSG00000020105	Lrig3	leucine-rich repeats and immunoglobulin-like domains 3	Distal
chr10:125899255-125899750	0	0	0	0	1	495	*	Distal Intergenic	10	125966219	125998013	31795	1	320398	ENSMUST00000217813.1	-66469	ENSMUSG00000020105	Lrig3	leucine-rich repeats and immunoglobulin-like domains 3	Distal
chr10:125917235-125917590	0	0	0	0	1	355	*	Distal Intergenic	10	125966219	125998013	31795	1	320398	ENSMUST00000217813.1	-48629	ENSMUSG00000020105	Lrig3	leucine-rich repeats and immunoglobulin-like domains 3	Distal
chr10:125921655-125921907	0	0	0	0	1	252	*	Distal Intergenic	10	125966219	125998013	31795	1	320398	ENSMUST00000217813.1	-44312	ENSMUSG00000020105	Lrig3	leucine-rich repeats and immunoglobulin-like domains 3	Distal
chr10:125949081-125949430	0	0	0	0	1	349	*	Distal Intergenic	10	125966219	125998013	31795	1	320398	ENSMUST00000217813.1	-16789	ENSMUSG00000020105	Lrig3	leucine-rich repeats and immunoglobulin-like domains 3	Distal
chr10:125951624-125951910	0	0	0	0	1	286	*	Distal Intergenic	10	125966219	125998013	31795	1	320398	ENSMUST00000217813.1	-14309	ENSMUSG00000020105	Lrig3	leucine-rich repeats and immunoglobulin-like domains 3	Distal
chr10:125961791-125962018	0	0	0	1	0	227	*	Distal Intergenic	10	125966219	125998013	31795	1	320398	ENSMUST00000217813.1	-4201	ENSMUSG00000020105	Lrig3	leucine-rich repeats and immunoglobulin-like domains 3	Distal
chr10:125965971-125966584	0	0	0	0	1	613	*	Promoter (<=1kb)	10	125966219	125998013	31795	1	320398	ENSMUST00000217813.1	0	ENSMUSG00000020105	Lrig3	leucine-rich repeats and immunoglobulin-like domains 3	Promoter
chr10:125966915-125967351	1	1	0	1	0	436	*	Promoter (<=1kb)	10	125966253	126015359	49107	1	320398	ENSMUST00000074807.7	662	ENSMUSG00000020105	Lrig3	leucine-rich repeats and immunoglobulin-like domains 3	Promoter
chr10:125967715-125968152	0	0	0	1	1	437	*	Promoter (1-2kb)	10	125966253	126015359	49107	1	320398	ENSMUST00000074807.7	1462	ENSMUSG00000020105	Lrig3	leucine-rich repeats and immunoglobulin-like domains 3	Promoter
chr10:125968388-125968661	0	0	0	1	0	273	*	Promoter (2-3kb)	10	125966253	126015359	49107	1	320398	ENSMUST00000074807.7	2135	ENSMUSG00000020105	Lrig3	leucine-rich repeats and immunoglobulin-like domains 3	Promoter
chr10:125976461-125976984	1	0	1	0	1	523	*	Intron (ENSMUST00000217813.1/320398, intron 3 of 7)	10	125986722	125994466	7745	1	320398	ENSMUST00000218593.1	-9738	ENSMUSG00000020105	Lrig3	leucine-rich repeats and immunoglobulin-like domains 3	Intron
chr10:125994868-125995133	0	0	0	0	1	265	*	Intron (ENSMUST00000217813.1/320398, intron 4 of 7)	10	125986722	125994466	7745	1	320398	ENSMUST00000218593.1	8146	ENSMUSG00000020105	Lrig3	leucine-rich repeats and immunoglobulin-like domains 3	Intron
chr10:126002986-126003204	0	0	0	0	1	218	*	Exon (ENSMUST00000220332.1/320398, exon 12 of 13)	10	126011631	126015234	3604	1	320398	ENSMUST00000218580.1	-8427	ENSMUSG00000020105	Lrig3	leucine-rich repeats and immunoglobulin-like domains 3	Exon
chr10:126019709-126019909	0	0	0	0	1	200	*	Distal Intergenic	10	126012425	126015230	2806	1	320398	ENSMUST00000219974.1	7284	ENSMUSG00000020105	Lrig3	leucine-rich repeats and immunoglobulin-like domains 3	Distal
chr10:126028915-126029251	0	0	0	0	1	336	*	Distal Intergenic	10	126012425	126015230	2806	1	320398	ENSMUST00000219974.1	16490	ENSMUSG00000020105	Lrig3	leucine-rich repeats and immunoglobulin-like domains 3	Distal
chr10:12608059-12608259	1	0	0	0	0	200	*	Intron (ENSMUST00000076817.4/22288, intron 50 of 73)	10	12384188	12614831	230644	2	22288	ENSMUST00000217994.1	6572	ENSMUSG00000019820	Utrn	utrophin	Intron
chr10:126080673-126080873	1	0	0	0	0	200	*	Distal Intergenic	10	126012425	126015230	2806	1	320398	ENSMUST00000219974.1	68248	ENSMUSG00000020105	Lrig3	leucine-rich repeats and immunoglobulin-like domains 3	Distal
chr10:126086799-126087012	0	0	0	0	1	213	*	Distal Intergenic	10	126012425	126015230	2806	1	320398	ENSMUST00000219974.1	74374	ENSMUSG00000020105	Lrig3	leucine-rich repeats and immunoglobulin-like domains 3	Distal
chr10:126088297-126088557	1	0	0	0	0	260	*	Distal Intergenic	10	126012425	126015230	2806	1	320398	ENSMUST00000219974.1	75872	ENSMUSG00000020105	Lrig3	leucine-rich repeats and immunoglobulin-like domains 3	Distal
chr10:126098806-126099039	1	0	0	0	0	233	*	Distal Intergenic	10	126012425	126015230	2806	1	320398	ENSMUST00000219974.1	86381	ENSMUSG00000020105	Lrig3	leucine-rich repeats and immunoglobulin-like domains 3	Distal
chr10:126116454-126116726	1	0	0	0	0	272	*	Distal Intergenic	10	126012425	126015230	2806	1	320398	ENSMUST00000219974.1	104029	ENSMUSG00000020105	Lrig3	leucine-rich repeats and immunoglobulin-like domains 3	Distal
chr10:126131652-126131852	1	0	0	0	0	200	*	Distal Intergenic	10	126012425	126015230	2806	1	320398	ENSMUST00000219974.1	119227	ENSMUSG00000020105	Lrig3	leucine-rich repeats and immunoglobulin-like domains 3	Distal
chr10:126173447-126173701	0	0	0	0	1	254	*	Distal Intergenic	10	126012425	126015230	2806	1	320398	ENSMUST00000219974.1	161022	ENSMUSG00000020105	Lrig3	leucine-rich repeats and immunoglobulin-like domains 3	Distal
chr10:126182446-126182671	0	0	0	0	1	225	*	Distal Intergenic	10	126012425	126015230	2806	1	320398	ENSMUST00000219974.1	170021	ENSMUSG00000020105	Lrig3	leucine-rich repeats and immunoglobulin-like domains 3	Distal
chr10:126254516-126254740	1	0	0	0	0	224	*	Distal Intergenic	10	126012425	126015230	2806	1	320398	ENSMUST00000219974.1	242091	ENSMUSG00000020105	Lrig3	leucine-rich repeats and immunoglobulin-like domains 3	Distal
chr10:12629706-12629906	1	0	0	0	0	200	*	Intron (ENSMUST00000076817.4/22288, intron 49 of 73)	10	12384188	12614831	230644	2	22288	ENSMUST00000217994.1	-14875	ENSMUSG00000019820	Utrn	utrophin	Intron
chr10:126403576-126403861	1	0	0	0	0	285	*	Distal Intergenic	10	126710282	126710391	110	2	102465224	ENSMUST00000184232.1	306530	ENSMUSG00000098756	Mir378d	microRNA 378d	Distal
chr10:126463221-126463432	0	0	0	0	1	211	*	Distal Intergenic	10	126710282	126710391	110	2	102465224	ENSMUST00000184232.1	246959	ENSMUSG00000098756	Mir378d	microRNA 378d	Distal
chr10:126470688-126471057	0	0	0	0	1	369	*	Distal Intergenic	10	126710282	126710391	110	2	102465224	ENSMUST00000184232.1	239334	ENSMUSG00000098756	Mir378d	microRNA 378d	Distal
chr10:126522729-126522953	0	0	0	0	1	224	*	Distal Intergenic	10	126710282	126710391	110	2	102465224	ENSMUST00000184232.1	187438	ENSMUSG00000098756	Mir378d	microRNA 378d	Distal
chr10:126536776-126537098	1	0	0	0	0	322	*	Distal Intergenic	10	126710282	126710391	110	2	102465224	ENSMUST00000184232.1	173293	ENSMUSG00000098756	Mir378d	microRNA 378d	Distal
chr10:12658415-12658738	0	0	0	0	1	323	*	Exon (ENSMUST00000076817.4/22288, exon 42 of 74)	10	12666423	12688862	22440	2	22288	ENSMUST00000219724.1	30124	ENSMUSG00000019820	Utrn	utrophin	Exon
chr10:126619815-126620311	1	1	0	0	0	496	*	Distal Intergenic	10	126710282	126710391	110	2	102465224	ENSMUST00000184232.1	90080	ENSMUSG00000098756	Mir378d	microRNA 378d	Distal
chr10:126625600-126625885	0	0	0	0	1	285	*	Distal Intergenic	10	126710282	126710391	110	2	102465224	ENSMUST00000184232.1	84506	ENSMUSG00000098756	Mir378d	microRNA 378d	Distal
chr10:12665646-12665846	1	0	0	0	0	200	*	Intron (ENSMUST00000076817.4/22288, intron 38 of 73)	10	12666423	12688862	22440	2	22288	ENSMUST00000219724.1	23016	ENSMUSG00000019820	Utrn	utrophin	Intron
chr10:126661189-126661671	0	0	0	0	1	482	*	Distal Intergenic	10	126710282	126710391	110	2	102465224	ENSMUST00000184232.1	48720	ENSMUSG00000098756	Mir378d	microRNA 378d	Distal
chr10:126679778-126679978	0	0	0	0	1	200	*	Distal Intergenic	10	126710282	126710391	110	2	102465224	ENSMUST00000184232.1	30413	ENSMUSG00000098756	Mir378d	microRNA 378d	Distal
chr10:126680537-126680845	0	0	0	0	1	308	*	Distal Intergenic	10	126710282	126710391	110	2	102465224	ENSMUST00000184232.1	29546	ENSMUSG00000098756	Mir378d	microRNA 378d	Distal
chr10:126694283-126694491	1	0	0	0	0	208	*	Distal Intergenic	10	126710282	126710391	110	2	102465224	ENSMUST00000184232.1	15900	ENSMUSG00000098756	Mir378d	microRNA 378d	Distal
chr10:126721725-126721973	0	0	0	0	1	248	*	Distal Intergenic	10	126710282	126710391	110	2	102465224	ENSMUST00000184232.1	-11334	ENSMUSG00000098756	Mir378d	microRNA 378d	Distal
chr10:12672739-12672945	1	0	0	0	0	206	*	Intron (ENSMUST00000076817.4/22288, intron 33 of 73)	10	12666423	12688862	22440	2	22288	ENSMUST00000219724.1	15917	ENSMUSG00000019820	Utrn	utrophin	Intron
chr10:126739614-126739951	0	0	0	0	1	337	*	Distal Intergenic	10	126710282	126710391	110	2	102465224	ENSMUST00000184232.1	-29223	ENSMUSG00000098756	Mir378d	microRNA 378d	Distal
chr10:12675455-12675687	1	0	0	0	0	232	*	Intron (ENSMUST00000076817.4/22288, intron 33 of 73)	10	12666423	12688862	22440	2	22288	ENSMUST00000219724.1	13175	ENSMUSG00000019820	Utrn	utrophin	Intron
chr10:126757729-126758182	0	0	0	0	1	453	*	Distal Intergenic	10	126788864	126793710	4847	2	75813	ENSMUST00000218870.1	35528	ENSMUSG00000112832	4930484H19Rik	RIKEN cDNA 4930484H19 gene	Distal
chr10:126763923-126764380	0	0	0	0	1	457	*	Distal Intergenic	10	126788864	126793710	4847	2	75813	ENSMUST00000218870.1	29330	ENSMUSG00000112832	4930484H19Rik	RIKEN cDNA 4930484H19 gene	Distal
chr10:12676650-12676907	0	0	0	0	1	257	*	Intron (ENSMUST00000076817.4/22288, intron 33 of 73)	10	12666423	12688862	22440	2	22288	ENSMUST00000219724.1	11955	ENSMUSG00000019820	Utrn	utrophin	Intron
chr10:126889326-126889950	0	0	0	0	1	624	*	Exon (ENSMUST00000220051.1/68876, exon 6 of 6)	10	126887249	126901348	14100	2	68876	ENSMUST00000168520.2	11398	ENSMUSG00000025436	Atp23	ATP23 metallopeptidase and ATP synthase assembly factor homolog	Exon
chr10:126895487-126896038	0	0	0	0	1	551	*	Intron (ENSMUST00000026504.12/68876, intron 3 of 5)	10	126887249	126901348	14100	2	68876	ENSMUST00000168520.2	5310	ENSMUSG00000025436	Atp23	ATP23 metallopeptidase and ATP synthase assembly factor homolog	Intron
chr10:126900683-126901639	0	0	0	0	1	956	*	Promoter (<=1kb)	10	126887249	126901348	14100	2	68876	ENSMUST00000168520.2	0	ENSMUSG00000025436	Atp23	ATP23 metallopeptidase and ATP synthase assembly factor homolog	Promoter
chr10:126904289-126904603	0	0	0	0	1	314	*	Promoter (2-3kb)	10	126868427	126901355	32929	2	68876	ENSMUST00000026504.12	-2934	ENSMUSG00000025436	Atp23	ATP23 metallopeptidase and ATP synthase assembly factor homolog	Promoter
chr10:126905719-126906432	0	0	0	0	1	713	*	Distal Intergenic	10	126868427	126901355	32929	2	68876	ENSMUST00000026504.12	-4364	ENSMUSG00000025436	Atp23	ATP23 metallopeptidase and ATP synthase assembly factor homolog	Distal
chr10:126912116-126912356	1	0	0	0	0	240	*	Distal Intergenic	10	126868427	126901355	32929	2	68876	ENSMUST00000026504.12	-10761	ENSMUSG00000025436	Atp23	ATP23 metallopeptidase and ATP synthase assembly factor homolog	Distal
chr10:126922654-126922924	0	0	0	0	1	270	*	Distal Intergenic	10	126868427	126901355	32929	2	68876	ENSMUST00000026504.12	-21299	ENSMUSG00000025436	Atp23	ATP23 metallopeptidase and ATP synthase assembly factor homolog	Distal
chr10:126926850-126927094	0	0	0	0	1	244	*	Distal Intergenic	10	126868427	126901355	32929	2	68876	ENSMUST00000026504.12	-25495	ENSMUSG00000025436	Atp23	ATP23 metallopeptidase and ATP synthase assembly factor homolog	Distal
chr10:126927273-126927569	0	0	0	0	1	296	*	Distal Intergenic	10	126868427	126901355	32929	2	68876	ENSMUST00000026504.12	-25918	ENSMUSG00000025436	Atp23	ATP23 metallopeptidase and ATP synthase assembly factor homolog	Distal
chr10:126928256-126929219	0	0	0	0	1	963	*	Distal Intergenic	10	126868427	126901355	32929	2	68876	ENSMUST00000026504.12	-26901	ENSMUSG00000025436	Atp23	ATP23 metallopeptidase and ATP synthase assembly factor homolog	Distal
chr10:126930904-126931132	0	0	0	0	1	228	*	Distal Intergenic	10	126958023	126960997	2975	1	102632477	ENSMUST00000217769.1	-26891	ENSMUSG00000112035	Gm30539	predicted gene, 30539	Distal
chr10:126948857-126949154	0	0	0	0	1	297	*	Distal Intergenic	10	126958023	126960997	2975	1	102632477	ENSMUST00000217769.1	-8869	ENSMUSG00000112035	Gm30539	predicted gene, 30539	Distal
chr10:126956506-126956790	0	0	0	0	1	284	*	Promoter (1-2kb)	10	126958023	126960997	2975	1	102632477	ENSMUST00000217769.1	-1233	ENSMUSG00000112035	Gm30539	predicted gene, 30539	Promoter
chr10:126957673-126958555	1	0	0	0	1	882	*	Promoter (<=1kb)	10	126958023	126960997	2975	1	102632477	ENSMUST00000217769.1	0	ENSMUSG00000112035	Gm30539	predicted gene, 30539	Promoter
chr10:126971526-126972469	1	1	1	1	1	943	*	Distal Intergenic	10	126978717	126999969	21253	1	52468	ENSMUST00000105256.9	-6248	ENSMUSG00000078429	Ctdsp2	CTD small phosphatase 2	Distal
chr10:126977980-126980323	0	0	1	1	1	2343	*	Promoter (<=1kb)	10	126978717	126999969	21253	1	52468	ENSMUST00000105256.9	0	ENSMUSG00000078429	Ctdsp2	CTD small phosphatase 2	Promoter
chr10:126980564-126980764	0	0	0	0	1	200	*	Promoter (1-2kb)	10	126979029	126980800	1772	1	52468	ENSMUST00000219917.1	1535	ENSMUSG00000078429	Ctdsp2	CTD small phosphatase 2	Promoter
chr10:126997586-126997971	0	0	0	0	1	385	*	Promoter (<=1kb)	10	126998440	126998560	121	1	723882	ENSMUST00000102105.1	-469	ENSMUSG00000072837	Mir546	microRNA 546	Promoter
chr10:127018497-127018844	0	0	0	0	1	347	*	Exon (ENSMUST00000026500.11/11567, exon 19 of 20)	10	127022448	127025097	2650	2	66399	ENSMUST00000138556.1	6253	ENSMUSG00000040521	Tsfm	Ts translation elongation factor, mitochondrial	Exon
chr10:127030265-127031002	0	0	0	0	1	737	*	Promoter (<=1kb)	10	127022626	127030391	7766	2	66399	ENSMUST00000140564.7	0	ENSMUSG00000040521	Tsfm	Ts translation elongation factor, mitochondrial	Promoter
chr10:127041319-127042386	0	0	0	0	1	1067	*	Promoter (<=1kb)	10	127041414	127043182	1769	1	17299	ENSMUST00000152960.1	0	ENSMUSG00000006732	Mettl1	methyltransferase 1, tRNA methylguanosine	Promoter
chr10:12704349-12704790	1	1	0	1	1	441	*	Intron (ENSMUST00000076817.4/22288, intron 22 of 73)	10	12666423	12688862	22440	2	22288	ENSMUST00000219724.1	-15487	ENSMUSG00000019820	Utrn	utrophin	Intron
chr10:127055914-127056250	0	0	0	0	1	336	*	3' UTR	10	127055011	127060184	5174	2	216438	ENSMUST00000040307.5	3934	ENSMUSG00000040502	Marchf9	membrane associated ring-CH-type finger 9	3'
chr10:127058249-127058449	0	0	0	0	1	200	*	Promoter (1-2kb)	10	127055011	127060184	5174	2	216438	ENSMUST00000040307.5	1735	ENSMUSG00000040502	Marchf9	membrane associated ring-CH-type finger 9	Promoter
chr10:127059111-127060909	0	0	0	0	1	1798	*	Promoter (<=1kb)	10	127055011	127060184	5174	2	216438	ENSMUST00000040307.5	0	ENSMUSG00000040502	Marchf9	membrane associated ring-CH-type finger 9	Promoter
chr10:127063025-127063816	0	0	0	0	1	791	*	Promoter (<=1kb)	10	127063534	127067920	4387	1	12567	ENSMUST00000006911.11	0	ENSMUSG00000006728	Cdk4	cyclin dependent kinase 4	Promoter
chr10:127070153-127070373	0	0	0	0	1	220	*	Promoter (<=1kb)	10	127069265	127070256	992	2	67125	ENSMUST00000217875.1	0	ENSMUSG00000006736	Tspan31	tetraspanin 31	Promoter
chr10:127076475-127076764	0	0	0	0	1	289	*	Promoter (1-2kb)	10	127075284	127093169	17886	1	216439	ENSMUST00000239120.1	1191	ENSMUSG00000025422	Agap2	ArfGAP with GTPase domain, ankyrin repeat and PH domain 2	Promoter
chr10:127077583-127077999	0	0	0	0	1	416	*	Promoter (<=1kb)	10	127078907	127093169	14263	1	216439	ENSMUST00000039259.6	-908	ENSMUSG00000025422	Agap2	ArfGAP with GTPase domain, ankyrin repeat and PH domain 2	Promoter
chr10:127078641-127079088	0	0	0	0	1	447	*	Promoter (<=1kb)	10	127078907	127093169	14263	1	216439	ENSMUST00000039259.6	0	ENSMUSG00000025422	Agap2	ArfGAP with GTPase domain, ankyrin repeat and PH domain 2	Promoter
chr10:127079323-127079523	0	0	0	0	1	200	*	Promoter (<=1kb)	10	127078907	127093169	14263	1	216439	ENSMUST00000217941.1	416	ENSMUSG00000025422	Agap2	ArfGAP with GTPase domain, ankyrin repeat and PH domain 2	Promoter
chr10:127091596-127091923	0	0	0	0	1	327	*	3' UTR	10	127078907	127093169	14263	1	216439	ENSMUST00000217941.1	12689	ENSMUSG00000025422	Agap2	ArfGAP with GTPase domain, ankyrin repeat and PH domain 2	3'
chr10:127095671-127096024	0	0	0	0	1	353	*	3' UTR	10	127078907	127093169	14263	1	216439	ENSMUST00000217941.1	16764	ENSMUSG00000025422	Agap2	ArfGAP with GTPase domain, ankyrin repeat and PH domain 2	3'
chr10:12711256-12711476	1	0	0	0	0	220	*	Exon (ENSMUST00000076817.4/22288, exon 21 of 74)	10	12666423	12688862	22440	2	22288	ENSMUST00000219724.1	-22394	ENSMUSG00000019820	Utrn	utrophin	Exon
chr10:127119303-127119528	0	1	0	0	0	225	*	Promoter (1-2kb)	10	127098009	127121115	23107	2	216440	ENSMUST00000218798.1	1587	ENSMUSG00000040462	Os9	amplified in osteosarcoma	Promoter
chr10:127121078-127121491	0	0	0	0	1	413	*	Promoter (<=1kb)	10	127098009	127121115	23107	2	216440	ENSMUST00000218798.1	0	ENSMUSG00000040462	Os9	amplified in osteosarcoma	Promoter
chr10:127129329-127129738	0	0	0	0	1	409	*	Distal Intergenic	10	127095652	127121131	25480	2	216440	ENSMUST00000164259.8	-8198	ENSMUSG00000040462	Os9	amplified in osteosarcoma	Distal
chr10:127165056-127165762	0	0	0	0	1	706	*	Promoter (<=1kb)	10	127165225	127172330	7106	1	14421	ENSMUST00000006914.10	0	ENSMUSG00000006731	B4galnt1	beta-1,4-N-acetyl-galactosaminyl transferase 1	Promoter
chr10:127170026-127170411	0	0	0	0	1	385	*	3' UTR	10	127165859	127168522	2664	1	14421	ENSMUST00000220055.1	4167	ENSMUSG00000006731	B4galnt1	beta-1,4-N-acetyl-galactosaminyl transferase 1	3'
chr10:127170707-127171320	0	0	0	0	1	613	*	3' UTR	10	127172430	127175113	2684	2	216441	ENSMUST00000238577.1	3793	ENSMUSG00000040441	Slc26a10	solute carrier family 26, member 10	3'
chr10:127176763-127177236	0	0	0	0	1	473	*	Promoter (<=1kb)	10	127176243	127176851	609	2	216441	ENSMUST00000220327.1	0	ENSMUSG00000040441	Slc26a10	solute carrier family 26, member 10	Promoter
chr10:127180079-127180518	0	0	0	0	1	439	*	Promoter (<=1kb)	10	127171393	127180582	9190	2	216441	ENSMUST00000221174.1	64	ENSMUSG00000040441	Slc26a10	solute carrier family 26, member 10	Promoter
chr10:127183706-127184483	0	0	0	0	1	777	*	Promoter (<=1kb)	10	127183673	127184944	1272	2	52666	ENSMUST00000219587.1	461	ENSMUSG00000019467	Arhgef25	Rho guanine nucleotide exchange factor 25	Promoter
chr10:127187687-127187997	0	0	0	0	1	310	*	Promoter (<=1kb)	10	127185446	127188294	2849	2	52666	ENSMUST00000218478.1	297	ENSMUSG00000019467	Arhgef25	Rho guanine nucleotide exchange factor 25	Promoter
chr10:127188178-127189498	0	0	0	0	1	1320	*	Promoter (<=1kb)	10	127185446	127188294	2849	2	52666	ENSMUST00000218478.1	0	ENSMUSG00000019467	Arhgef25	Rho guanine nucleotide exchange factor 25	Promoter
chr10:127189714-127190393	0	0	0	0	1	679	*	Promoter (<=1kb)	10	127182531	127189823	7293	2	52666	ENSMUST00000167353.2	0	ENSMUSG00000019467	Arhgef25	Rho guanine nucleotide exchange factor 25	Promoter
chr10:127195073-127195945	0	0	0	0	1	872	*	Promoter (<=1kb)	10	127195249	127200750	5502	1	100038591	ENSMUST00000219079.1	0	ENSMUSG00000097331	F420014N23Rik	RIKEN cDNA F420014N23 gene	Promoter
chr10:127196124-127196715	0	0	0	0	1	591	*	Promoter (<=1kb)	10	127193019	127195728	2710	2	80904	ENSMUST00000144322.7	-396	ENSMUSG00000040415	Dtx3	deltex 3, E3 ubiquitin ligase	Promoter
chr10:127210918-127211833	0	0	0	0	1	915	*	Promoter (<=1kb)	10	127197067	127211555	14489	2	117150	ENSMUST00000013970.8	0	ENSMUSG00000025417	Pip4k2c	phosphatidylinositol-5-phosphate 4-kinase, type II, gamma	Promoter
chr10:127225635-127226070	0	0	0	0	1	435	*	3' UTR	10	127204351	127211585	7235	2	117150	ENSMUST00000218386.1	-14050	ENSMUSG00000025417	Pip4k2c	phosphatidylinositol-5-phosphate 4-kinase, type II, gamma	3'
chr10:127236631-127236889	0	0	0	0	1	258	*	Exon (ENSMUST00000099172.4/16572, exon 19 of 29)	10	127204351	127211585	7235	2	117150	ENSMUST00000218386.1	-25046	ENSMUSG00000025417	Pip4k2c	phosphatidylinositol-5-phosphate 4-kinase, type II, gamma	Exon
chr10:127255913-127256509	0	0	0	0	1	596	*	Intron (ENSMUST00000099172.4/16572, intron 1 of 28)	10	127229050	127263080	34031	2	16572	ENSMUST00000217895.1	6571	ENSMUSG00000074657	Kif5a	kinesin family member 5A	Intron
chr10:127259815-127260155	0	0	0	0	1	340	*	Promoter (2-3kb)	10	127229050	127263080	34031	2	16572	ENSMUST00000217895.1	2925	ENSMUSG00000074657	Kif5a	kinesin family member 5A	Promoter
chr10:127262502-127263486	0	0	0	0	1	984	*	Promoter (<=1kb)	10	127229050	127263080	34031	2	16572	ENSMUST00000217895.1	0	ENSMUSG00000074657	Kif5a	kinesin family member 5A	Promoter
chr10:127266182-127266995	0	0	0	0	1	813	*	Promoter (<=1kb)	10	127266368	127269803	3436	1	69654	ENSMUST00000217692.1	0	ENSMUSG00000025410	Dctn2	dynactin 2	Promoter
chr10:127288358-127289597	1	1	1	0	1	1239	*	Promoter (<=1kb)	10	127286568	127288853	2286	2	110962	ENSMUST00000156208.1	0	ENSMUSG00000025409	Mbd6	methyl-CpG binding domain protein 6	Promoter
chr10:127289955-127291503	0	0	0	0	1	1548	*	Promoter (<=1kb)	10	127290774	127296288	5515	1	13198	ENSMUST00000026475.14	0	ENSMUSG00000025408	Ddit3	DNA-damage inducible transcript 3	Promoter
chr10:127291648-127291859	0	0	0	0	1	211	*	Promoter (<=1kb)	10	127290829	127293753	2925	1	13198	ENSMUST00000230446.1	819	ENSMUSG00000025408	Ddit3	DNA-damage inducible transcript 3	Promoter
chr10:127311770-127311989	1	1	0	0	0	219	*	Promoter (<=1kb)	10	127296221	127311786	15566	2	216443	ENSMUST00000037290.11	0	ENSMUSG00000040354	Mars1	methionine-tRNA synthetase 1	Promoter
chr10:127324550-127325196	0	0	0	0	1	646	*	Promoter (<=1kb)	10	127324323	127329943	5621	1	216445	ENSMUST00000218656.1	227	ENSMUSG00000040345	Arhgap9	Rho GTPase activating protein 9	Promoter
chr10:127325896-127326221	0	0	0	0	1	325	*	Promoter (1-2kb)	10	127324323	127329943	5621	1	216445	ENSMUST00000218656.1	1573	ENSMUSG00000040345	Arhgap9	Rho GTPase activating protein 9	Promoter
chr10:127339077-127341048	0	0	0	0	1	1971	*	Promoter (<=1kb)	10	127337509	127339959	2451	2	14632	ENSMUST00000218236.1	0	ENSMUSG00000025407	Gli1	GLI-Kruppel family member GLI1	Promoter
chr10:127341373-127342148	0	0	0	0	1	775	*	Promoter (<=1kb)	10	127337840	127341886	4047	2	14632	ENSMUST00000218451.1	0	ENSMUSG00000025407	Gli1	GLI-Kruppel family member GLI1	Promoter
chr10:127376527-127377267	1	1	1	1	1	740	*	Distal Intergenic	10	127380327	127444391	64065	1	71750	ENSMUST00000170164.7	-3060	ENSMUSG00000025404	R3hdm2	R3H domain containing 2	Distal
chr10:127377655-127377938	0	0	1	1	0	283	*	Promoter (2-3kb)	10	127380327	127444391	64065	1	71750	ENSMUST00000170164.7	-2389	ENSMUSG00000025404	R3hdm2	R3H domain containing 2	Promoter
chr10:127380125-127381382	0	0	0	0	1	1257	*	Promoter (<=1kb)	10	127380327	127444391	64065	1	71750	ENSMUST00000170164.7	0	ENSMUSG00000025404	R3hdm2	R3H domain containing 2	Promoter
chr10:127383412-127383612	1	0	0	0	0	200	*	Promoter (2-3kb)	10	127380799	127444332	63534	1	71750	ENSMUST00000111628.8	2613	ENSMUSG00000025404	R3hdm2	R3H domain containing 2	Promoter
chr10:127412060-127412271	0	0	0	0	1	211	*	Intron (ENSMUST00000170164.7/71750, intron 3 of 3)	10	127420338	127452014	31677	1	71750	ENSMUST00000171434.7	-8067	ENSMUSG00000025404	R3hdm2	R3H domain containing 2	Intron
chr10:127422552-127422765	1	0	0	0	0	213	*	Promoter (1-2kb)	10	127421232	127452779	31548	1	71750	ENSMUST00000168780.7	1320	ENSMUSG00000025404	R3hdm2	R3H domain containing 2	Promoter
chr10:127425887-127426199	0	0	0	0	1	312	*	Intron (ENSMUST00000170164.7/71750, intron 3 of 3)	10	127421232	127452779	31548	1	71750	ENSMUST00000168780.7	4655	ENSMUSG00000025404	R3hdm2	R3H domain containing 2	Intron
chr10:127501463-127501764	0	0	0	0	1	301	*	Promoter (<=1kb)	10	127501686	127508823	7138	1	237611	ENSMUST00000160019.7	0	ENSMUSG00000040287	Stac3	SH3 and cysteine rich domain 3	Promoter
chr10:127508342-127508734	0	0	0	0	1	392	*	Promoter (1-2kb)	10	127507225	127507992	768	1	237611	ENSMUST00000162302.1	1117	ENSMUSG00000040287	Stac3	SH3 and cysteine rich domain 3	Promoter
chr10:127509041-127509415	0	0	0	0	1	374	*	Promoter (1-2kb)	10	127507225	127507992	768	1	237611	ENSMUST00000162302.1	1816	ENSMUSG00000040287	Stac3	SH3 and cysteine rich domain 3	Promoter
chr10:127510900-127511158	0	0	0	0	1	258	*	Distal Intergenic	10	127507225	127507992	768	1	237611	ENSMUST00000162302.1	3675	ENSMUSG00000040287	Stac3	SH3 and cysteine rich domain 3	Distal
chr10:127511788-127512113	0	0	0	0	1	325	*	Promoter (2-3kb)	10	127514967	127516686	1720	1	407790	ENSMUST00000218492.1	-2854	ENSMUSG00000040280	Ndufa4l2	Ndufa4, mitochondrial complex associated like 2	Promoter
chr10:127513585-127514106	0	0	0	0	1	521	*	Promoter (<=1kb)	10	127514967	127516686	1720	1	407790	ENSMUST00000218492.1	-861	ENSMUSG00000040280	Ndufa4l2	Ndufa4, mitochondrial complex associated like 2	Promoter
chr10:127514743-127515101	0	0	0	0	1	358	*	Promoter (<=1kb)	10	127514967	127516686	1720	1	407790	ENSMUST00000218492.1	0	ENSMUSG00000040280	Ndufa4l2	Ndufa4, mitochondrial complex associated like 2	Promoter
chr10:127516450-127517315	0	0	0	0	1	865	*	Promoter (1-2kb)	10	127517733	127518776	1044	2	108037	ENSMUST00000220356.1	1461	ENSMUSG00000025403	Shmt2	serine hydroxymethyltransferase 2 (mitochondrial)	Promoter
chr10:127522274-127522575	0	0	0	0	1	301	*	Promoter (<=1kb)	10	127520468	127522364	1897	2	108037	ENSMUST00000217682.1	0	ENSMUSG00000025403	Shmt2	serine hydroxymethyltransferase 2 (mitochondrial)	Promoter
chr10:127524681-127525319	0	0	0	1	1	638	*	Promoter (2-3kb)	10	127517139	127522444	5306	2	108037	ENSMUST00000026470.5	-2237	ENSMUSG00000025403	Shmt2	serine hydroxymethyltransferase 2 (mitochondrial)	Promoter
chr10:127530701-127531419	0	0	0	0	1	718	*	Intron (ENSMUST00000095266.2/104080, intron 1 of 1)	10	127525473	127534559	9087	2	104080	ENSMUST00000095266.2	3140	ENSMUSG00000040258	Nxph4	neurexophilin 4	Intron
chr10:127534020-127535459	0	0	0	0	1	1439	*	Promoter (<=1kb)	10	127525473	127534559	9087	2	104080	ENSMUST00000095266.2	0	ENSMUSG00000040258	Nxph4	neurexophilin 4	Promoter
chr10:127539762-127540267	0	0	0	0	1	505	*	Promoter (<=1kb)	10	127539235	127540142	908	2	16971	ENSMUST00000140269.1	0	ENSMUSG00000040249	Lrp1	low density lipoprotein receptor-related protein 1	Promoter
chr10:127564284-127564711	0	0	0	0	1	427	*	Intron (ENSMUST00000049149.14/16971, intron 41 of 88)	10	127546395	127549917	3523	2	16971	ENSMUST00000129727.1	-14367	ENSMUSG00000040249	Lrp1	low density lipoprotein receptor-related protein 1	Intron
chr10:127591733-127591933	0	0	0	0	1	200	*	Exon (ENSMUST00000049149.14/16971, exon 11 of 89)	10	127581729	127583460	1732	2	16971	ENSMUST00000133620.1	-8273	ENSMUSG00000040249	Lrp1	low density lipoprotein receptor-related protein 1	Exon
chr10:12759706-12759926	0	0	0	0	1	220	*	Intron (ENSMUST00000076817.4/22288, intron 2 of 73)	10	12747927	12813574	65648	2	22288	ENSMUST00000219163.1	53648	ENSMUSG00000019820	Utrn	utrophin	Intron
chr10:127601195-127601430	0	0	0	0	1	235	*	Intron (ENSMUST00000049149.14/16971, intron 6 of 88)	10	127581729	127583460	1732	2	16971	ENSMUST00000133620.1	-17735	ENSMUSG00000040249	Lrp1	low density lipoprotein receptor-related protein 1	Intron
chr10:127603522-127603766	0	0	0	0	1	244	*	Intron (ENSMUST00000049149.14/16971, intron 6 of 88)	10	127599884	127620922	21039	2	16971	ENSMUST00000118455.1	17156	ENSMUSG00000040249	Lrp1	low density lipoprotein receptor-related protein 1	Intron
chr10:127613847-127614054	0	0	0	0	1	207	*	Intron (ENSMUST00000049149.14/16971, intron 1 of 88)	10	127599884	127620922	21039	2	16971	ENSMUST00000118455.1	6868	ENSMUSG00000040249	Lrp1	low density lipoprotein receptor-related protein 1	Intron
chr10:127619970-127622356	1	0	1	0	1	2386	*	Promoter (<=1kb)	10	127599884	127620922	21039	2	16971	ENSMUST00000118455.1	0	ENSMUSG00000040249	Lrp1	low density lipoprotein receptor-related protein 1	Promoter
chr10:127622580-127622946	0	0	0	0	1	366	*	Promoter (1-2kb)	10	127587627	127621148	33522	2	16971	ENSMUST00000125480.1	-1432	ENSMUSG00000040249	Lrp1	low density lipoprotein receptor-related protein 1	Promoter
chr10:12762547-12763019	1	1	0	0	0	472	*	Intron (ENSMUST00000076817.4/22288, intron 2 of 73)	10	12747927	12813574	65648	2	22288	ENSMUST00000219163.1	50555	ENSMUSG00000019820	Utrn	utrophin	Intron
chr10:127643533-127644261	0	0	0	0	1	728	*	Promoter (<=1kb)	10	127643002	127650780	7779	1	20852	ENSMUST00000120279.1	531	ENSMUSG00000002147	Stat6	signal transducer and activator of transcription 6	Promoter
chr10:127653254-127653593	0	0	0	0	1	339	*	Promoter (<=1kb)	10	127653079	127655015	1937	1	20852	ENSMUST00000128072.1	175	ENSMUSG00000002147	Stat6	signal transducer and activator of transcription 6	Promoter
chr10:127657640-127658479	0	0	0	0	1	839	*	Promoter (<=1kb)	10	127656761	127657928	1168	1	20852	ENSMUST00000156231.1	879	ENSMUSG00000002147	Stat6	signal transducer and activator of transcription 6	Promoter
chr10:127661802-127662984	0	0	0	0	1	1182	*	Promoter (2-3kb)	10	127659400	127660187	788	1	20852	ENSMUST00000145470.1	2402	ENSMUSG00000002147	Stat6	signal transducer and activator of transcription 6	Promoter
chr10:127665700-127667223	0	0	0	0	1	1523	*	Promoter (<=1kb)	10	127660919	127666632	5714	2	17937	ENSMUST00000099157.3	0	ENSMUSG00000025402	Nab2	Ngfi-A binding protein 2	Promoter
chr10:127667518-127668542	0	0	0	0	1	1024	*	Promoter (<=1kb)	10	127664984	127668568	3585	2	17937	ENSMUST00000129252.1	26	ENSMUSG00000025402	Nab2	Ngfi-A binding protein 2	Promoter
chr10:127676766-127677432	0	0	0	0	1	666	*	Promoter (<=1kb)	10	127677064	127695168	18105	1	210035	ENSMUST00000118612.7	0	ENSMUSG00000040195	Nemp1	nuclear envelope integral membrane protein 1	Promoter
chr10:127706676-127706876	0	0	0	0	1	200	*	Promoter (1-2kb)	10	127705170	127720940	15771	1	432516	ENSMUST00000079590.6	1506	ENSMUSG00000025401	Myo1a	myosin IA	Promoter
chr10:127718299-127718578	0	0	0	0	1	279	*	Promoter (<=1kb)	10	127719328	127720935	1608	1	432516	ENSMUST00000219882.1	-750	ENSMUSG00000025401	Myo1a	myosin IA	Promoter
chr10:127721712-127722404	0	0	0	0	1	692	*	Promoter (2-3kb)	10	127724478	127731767	7290	1	21334	ENSMUST00000179960.7	-2074	ENSMUSG00000025400	Tac2	tachykinin 2	Promoter
chr10:127731139-127731552	0	0	0	0	1	413	*	3' UTR	10	127727847	127729167	1321	1	21334	ENSMUST00000218048.1	3292	ENSMUSG00000025400	Tac2	tachykinin 2	3'
chr10:127732554-127732884	0	0	0	0	1	330	*	Distal Intergenic	10	127727847	127729167	1321	1	21334	ENSMUST00000218048.1	4707	ENSMUSG00000025400	Tac2	tachykinin 2	Distal
chr10:127738655-127738963	0	0	1	0	0	308	*	Promoter (<=1kb)	10	127739538	127747349	7812	1	320080	ENSMUST00000054287.8	-575	ENSMUSG00000044617	Zbtb39	zinc finger and BTB domain containing 39	Promoter
chr10:127739054-127739947	0	0	0	0	1	893	*	Promoter (<=1kb)	10	127739538	127747349	7812	1	320080	ENSMUST00000054287.8	0	ENSMUSG00000044617	Zbtb39	zinc finger and BTB domain containing 39	Promoter
chr10:127748994-127749420	0	0	0	0	1	426	*	Promoter (2-3kb)	10	127747276	127751732	4457	2	11536	ENSMUST00000079692.5	2312	ENSMUSG00000058396	Gpr182	G protein-coupled receptor 182	Promoter
chr10:127803333-127803654	0	0	1	0	0	321	*	Promoter (2-3kb)	10	127801154	127815839	14686	1	19683	ENSMUST00000071646.1	2179	ENSMUSG00000069456	Rdh16	retinol dehydrogenase 16	Promoter
chr10:127805213-127805413	1	0	0	0	0	200	*	Intron (ENSMUST00000155739.1/19683, intron 1 of 2)	10	127801154	127815839	14686	1	19683	ENSMUST00000071646.1	4059	ENSMUSG00000069456	Rdh16	retinol dehydrogenase 16	Intron
chr10:127826617-127826832	0	0	1	0	0	215	*	Promoter (2-3kb)	10	127824284	127843938	19655	1	380674	ENSMUST00000143917.1	2333	NA	Rdh18-ps	retinol dehydrogenase 18, pseudogene	Promoter
chr10:127877666-127878002	0	0	0	0	1	336	*	Distal Intergenic	10	127887474	127888330	857	2	54150	ENSMUST00000130374.1	10328	ENSMUSG00000040134	Rdh7	retinol dehydrogenase 7	Distal
chr10:127878271-127878676	0	0	1	0	1	405	*	Distal Intergenic	10	127887474	127888330	857	2	54150	ENSMUST00000130374.1	9654	ENSMUSG00000040134	Rdh7	retinol dehydrogenase 7	Distal
chr10:127879013-127879746	0	0	0	0	1	733	*	Distal Intergenic	10	127887474	127888330	857	2	54150	ENSMUST00000130374.1	8584	ENSMUSG00000040134	Rdh7	retinol dehydrogenase 7	Distal
chr10:127892120-127892625	1	1	0	0	0	505	*	Distal Intergenic	10	127884028	127888817	4790	2	54150	ENSMUST00000047199.4	-3303	ENSMUSG00000040134	Rdh7	retinol dehydrogenase 7	Distal
chr10:127907040-127907883	0	0	0	0	1	843	*	Intron (ENSMUST00000047134.7/70061, intron 3 of 3)	10	127903414	127910337	6924	1	70061	ENSMUST00000149849.1	3626	ENSMUSG00000040127	Sdr9c7	4short chain dehydrogenase/reductase family 9C, member 7	Intron
chr10:12792062-12792439	0	0	0	0	1	377	*	Intron (ENSMUST00000076817.4/22288, intron 1 of 73)	10	12747927	12813574	65648	2	22288	ENSMUST00000219163.1	21135	ENSMUSG00000019820	Utrn	utrophin	Intron
chr10:127932551-127932829	0	0	0	0	1	278	*	Distal Intergenic	10	127903414	127910337	6924	1	70061	ENSMUST00000149849.1	29137	ENSMUSG00000040127	Sdr9c7	4short chain dehydrogenase/reductase family 9C, member 7	Distal
chr10:127996700-127996953	1	0	0	0	0	253	*	Intron (ENSMUST00000219447.1/27400, intron 3 of 5)	10	127990941	128000678	9738	2	27400	ENSMUST00000026462.6	3725	ENSMUSG00000025396	Hsd17b6	hydroxysteroid (17-beta) dehydrogenase 6	Intron
chr10:127997254-127997553	0	0	0	0	1	299	*	Intron (ENSMUST00000219447.1/27400, intron 3 of 5)	10	127990941	128000678	9738	2	27400	ENSMUST00000026462.6	3125	ENSMUSG00000025396	Hsd17b6	hydroxysteroid (17-beta) dehydrogenase 6	Intron
chr10:128035307-128035752	0	0	0	0	1	445	*	Promoter (<=1kb)	10	128035575	128048633	13059	1	17938	ENSMUST00000073868.8	0	ENSMUSG00000061315	Naca	nascent polypeptide-associated complex alpha polypeptide	Promoter
chr10:128037157-128037439	1	1	0	0	0	282	*	Promoter (1-2kb)	10	128035635	128048637	13003	1	17938	ENSMUST00000092048.12	1522	ENSMUSG00000061315	Naca	nascent polypeptide-associated complex alpha polypeptide	Promoter
chr10:128039112-128039596	0	0	0	0	1	484	*	Exon (ENSMUST00000092048.12/17938, exon 3 of 9)	10	128035635	128048637	13003	1	17938	ENSMUST00000092048.12	3477	ENSMUSG00000061315	Naca	nascent polypeptide-associated complex alpha polypeptide	Exon
chr10:128058637-128059527	0	0	0	0	1	890	*	Promoter (<=1kb)	10	128058954	128077272	18319	1	56351	ENSMUST00000052798.13	0	ENSMUSG00000071072	Ptges3	prostaglandin E synthase 3	Promoter
chr10:128082900-128083316	0	0	0	0	1	416	*	Promoter (<=1kb)	10	128083273	128090391	7119	1	11947	ENSMUST00000026459.5	0	ENSMUSG00000025393	Atp5f1b	ATP synthase F1 subunit beta	Promoter
chr10:128091130-128091857	0	0	0	0	1	727	*	Promoter (<=1kb)	10	128091577	128116757	25181	1	116848	ENSMUST00000218772.1	0	ENSMUSG00000040054	Baz2a	bromodomain adjacent to zinc finger domain, 2A	Promoter
chr10:128092500-128093619	0	0	0	0	1	1119	*	Promoter (<=1kb)	10	128092783	128119325	26543	1	116848	ENSMUST00000219072.1	0	ENSMUSG00000040054	Baz2a	bromodomain adjacent to zinc finger domain, 2A	Promoter
chr10:128094592-128094981	0	0	0	0	1	389	*	Promoter (1-2kb)	10	128096380	128119340	22961	1	116848	ENSMUST00000219980.1	-1399	ENSMUSG00000040054	Baz2a	bromodomain adjacent to zinc finger domain, 2A	Promoter
chr10:128096585-128097977	0	0	0	0	1	1392	*	Promoter (<=1kb)	10	128096380	128119340	22961	1	116848	ENSMUST00000219980.1	205	ENSMUSG00000040054	Baz2a	bromodomain adjacent to zinc finger domain, 2A	Promoter
chr10:128149437-128150085	0	0	0	0	1	648	*	Intron (ENSMUST00000099139.8/56516, intron 3 of 13)	10	128137678	128143729	6052	2	56516	ENSMUST00000218884.1	-5708	ENSMUSG00000040043	Rbms2	RNA binding motif, single stranded interacting protein 2	Intron
chr10:128176270-128176759	0	0	0	0	1	489	*	Promoter (<=1kb)	10	128133107	128176479	43373	2	56516	ENSMUST00000092033.3	0	ENSMUSG00000040043	Rbms2	RNA binding motif, single stranded interacting protein 2	Promoter
chr10:128180015-128180237	1	0	0	0	0	222	*	Promoter (<=1kb)	10	128131558	128180297	48740	2	56516	ENSMUST00000099139.8	60	ENSMUSG00000040043	Rbms2	RNA binding motif, single stranded interacting protein 2	Promoter
chr10:128188262-128188622	0	0	0	0	1	360	*	Distal Intergenic	10	128194457	128209939	15483	1	216456	ENSMUST00000044776.12	-5835	ENSMUSG00000044005	Gls2	glutaminase 2 (liver, mitochondrial)	Distal
chr10:128194083-128195004	0	0	0	0	1	921	*	Promoter (<=1kb)	10	128194457	128209939	15483	1	216456	ENSMUST00000044776.12	0	ENSMUSG00000044005	Gls2	glutaminase 2 (liver, mitochondrial)	Promoter
chr10:128211689-128211976	0	0	0	0	1	287	*	Promoter (<=1kb)	10	128209908	128211807	1900	2	66701	ENSMUST00000061995.9	0	ENSMUSG00000051346	Spryd4	SPRY domain containing 4	Promoter
chr10:128225583-128225907	0	0	0	0	1	324	*	Promoter (<=1kb)	10	128225838	128231812	5975	1	17339	ENSMUST00000026455.7	0	ENSMUSG00000025389	Mip	major intrinsic protein of lens fiber	Promoter
chr10:128231586-128232505	0	0	0	0	1	919	*	Promoter (<=1kb)	10	128232065	128252941	20877	1	21853	ENSMUST00000055539.10	0	ENSMUSG00000039994	Timeless	timeless circadian clock 1	Promoter
chr10:128256714-128256935	0	0	0	0	1	221	*	Promoter (2-3kb)	10	128254096	128255645	1550	1	28194	ENSMUST00000060782.4	2618	ENSMUSG00000051716	Apon	apolipoprotein N	Promoter
chr10:128262376-128262671	1	0	0	0	0	295	*	Distal Intergenic	10	128267997	128270151	2155	1	103161	ENSMUST00000238970.1	-5326	ENSMUSG00000047631	Apof	apolipoprotein F	Distal
chr10:128268450-128268705	0	0	0	1	1	255	*	Promoter (<=1kb)	10	128268671	128270153	1483	1	103161	ENSMUST00000050901.4	0	ENSMUSG00000047631	Apof	apolipoprotein F	Promoter
chr10:128270162-128270843	0	0	0	0	1	681	*	Promoter (<=1kb)	10	128270559	128277410	6852	1	20847	ENSMUST00000218863.1	0	ENSMUSG00000040033	Stat2	signal transducer and activator of transcription 2	Promoter
chr10:128294343-128294869	0	0	0	0	1	526	*	Distal Intergenic	10	128296139	128298084	1946	2	83430	ENSMUST00000026449.2	3215	ENSMUSG00000025383	Il23a	interleukin 23, alpha subunit p19	Distal
chr10:128303256-128303926	0	0	0	0	1	670	*	Promoter (<=1kb)	10	128303335	128321353	18019	1	103135	ENSMUST00000005825.7	0	ENSMUSG00000005682	Pan2	PAN2 poly(A) specific ribonuclease subunit	Promoter
chr10:128322380-128322777	0	1	0	0	1	397	*	Promoter (<=1kb)	10	128322459	128327553	5095	1	56530	ENSMUST00000219037.1	0	ENSMUSG00000025381	Cnpy2	canopy FGF signaling regulator 2	Promoter
chr10:128337432-128338263	0	0	0	0	1	831	*	Promoter (<=1kb)	10	128337734	128362479	24746	1	12974	ENSMUST00000005826.8	0	ENSMUSG00000005683	Cs	citrate synthase	Promoter
chr10:128344980-128345305	0	0	0	0	1	325	*	Intron (ENSMUST00000005826.8/12974, intron 1 of 10)	10	128337734	128362479	24746	1	12974	ENSMUST00000005826.8	7246	ENSMUSG00000005683	Cs	citrate synthase	Intron
chr10:128368095-128369333	1	1	0	0	1	1238	*	Promoter (<=1kb)	10	128365137	128368333	3197	2	210582	ENSMUST00000219815.1	0	ENSMUSG00000039914	Coq10a	coenzyme Q10A	Promoter
chr10:128376717-128378057	1	0	0	0	1	1340	*	Promoter (<=1kb)	10	128377115	128385496	8382	1	237615	ENSMUST00000167990.1	0	ENSMUSG00000014498	Ankrd52	ankyrin repeat domain 52	Promoter
chr10:128380664-128381014	0	0	0	0	1	350	*	Promoter (1-2kb)	10	128382838	128382906	69	1	102465551	ENSMUST00000184999.1	-1824	ENSMUSG00000098701	Mir6914	microRNA 6914	Promoter
chr10:128400145-128400894	0	0	0	0	1	749	*	Promoter (<=1kb)	10	128395934	128400466	4533	2	72002	ENSMUST00000167859.1	0	ENSMUSG00000039878	Slc39a5	solute carrier family 39 (metal ion transporter), member 5	Promoter
chr10:128401040-128401382	0	0	0	0	1	342	*	Promoter (<=1kb)	10	128399803	128401210	1408	2	72002	ENSMUST00000219222.1	0	ENSMUSG00000039878	Slc39a5	solute carrier family 39 (metal ion transporter), member 5	Promoter
chr10:128409645-128410025	0	0	0	0	1	380	*	Promoter (<=1kb)	10	128401474	128409722	8249	2	69917	ENSMUST00000166608.7	0	ENSMUSG00000025374	Nabp2	nucleic acid binding protein 2	Promoter
chr10:128411013-128412171	1	1	0	0	1	1158	*	Promoter (<=1kb)	10	128408719	128411492	2774	2	69917	ENSMUST00000171494.7	0	ENSMUSG00000025374	Nabp2	nucleic acid binding protein 2	Promoter
chr10:128417713-128417923	1	0	0	0	0	210	*	Promoter (2-3kb)	10	128415178	128439426	24249	1	67588	ENSMUST00000218371.1	2535	ENSMUSG00000025373	Rnf41	ring finger protein 41	Promoter
chr10:128424732-128424941	0	0	0	0	1	209	*	Intron (ENSMUST00000171342.2/67588, intron 2 of 7)	10	128415178	128439426	24249	1	67588	ENSMUST00000218371.1	9554	ENSMUSG00000025373	Rnf41	ring finger protein 41	Intron
chr10:128458558-128460082	0	0	0	0	1	1524	*	Promoter (<=1kb)	10	128458680	128458768	89	1	102465894	ENSMUST00000184718.1	0	ENSMUSG00000098957	Mir8105	microRNA 8105	Promoter
chr10:128473575-128474122	0	0	0	0	1	547	*	Promoter (<=1kb)	10	128474201	128481704	7504	1	68094	ENSMUST00000217751.1	-79	ENSMUSG00000025369	Smarcc2	SWI/SNF related, matrix associated, actin dependent regulator of chromatin, subfamily c, member 2	Promoter
chr10:128490995-128491315	0	0	0	0	1	320	*	Promoter (1-2kb)	10	128490861	128493031	2171	2	17904	ENSMUST00000219655.1	1716	ENSMUSG00000090841	Myl6	myosin, light polypeptide 6, alkali, smooth muscle and non-muscle	Promoter
chr10:128491560-128491902	0	0	0	0	1	342	*	Promoter (1-2kb)	10	128490861	128493031	2171	2	17904	ENSMUST00000219655.1	1129	ENSMUSG00000090841	Myl6	myosin, light polypeptide 6, alkali, smooth muscle and non-muscle	Promoter
chr10:128493898-128494484	0	0	0	0	1	586	*	Promoter (<=1kb)	10	128490997	128494051	3055	2	17904	ENSMUST00000218713.1	0	ENSMUSG00000090841	Myl6	myosin, light polypeptide 6, alkali, smooth muscle and non-muscle	Promoter
chr10:128498363-128499329	0	0	0	0	1	966	*	Promoter (<=1kb)	10	128494157	128498685	4529	2	216459	ENSMUST00000026428.3	0	ENSMUSG00000039824	Myl6b	myosin, light polypeptide 6B	Promoter
chr10:128515976-128516287	0	0	0	0	1	311	*	Promoter (2-3kb)	10	128514191	128518554	4364	2	23943	ENSMUST00000218092.1	2267	ENSMUSG00000025366	Esyt1	extended synaptotagmin-like protein 1	Promoter
chr10:128523957-128524304	0	0	0	0	1	347	*	Promoter (1-2kb)	10	128513498	128525868	12371	2	23943	ENSMUST00000217948.1	1564	ENSMUSG00000025366	Esyt1	extended synaptotagmin-like protein 1	Promoter
chr10:128524681-128524971	0	0	0	0	1	290	*	Promoter (<=1kb)	10	128513498	128525868	12371	2	23943	ENSMUST00000217948.1	897	ENSMUSG00000025366	Esyt1	extended synaptotagmin-like protein 1	Promoter
chr10:128525080-128525473	0	0	0	0	1	393	*	Promoter (<=1kb)	10	128513498	128525868	12371	2	23943	ENSMUST00000217948.1	395	ENSMUSG00000025366	Esyt1	extended synaptotagmin-like protein 1	Promoter
chr10:128525646-128526271	0	0	0	0	1	625	*	Promoter (<=1kb)	10	128513498	128525868	12371	2	23943	ENSMUST00000217948.1	0	ENSMUSG00000025366	Esyt1	extended synaptotagmin-like protein 1	Promoter
chr10:128536357-128536570	0	0	0	0	1	213	*	Intron (ENSMUST00000188089.1/ENSMUST00000188089.1, intron 1 of 2)	10	128514878	128525871	10994	2	23943	ENSMUST00000220045.1	-10486	ENSMUSG00000025366	Esyt1	extended synaptotagmin-like protein 1	Intron
chr10:128545610-128545834	0	0	0	0	1	224	*	Promoter (1-2kb)	10	128545080	128547639	2560	2	103284	ENSMUST00000152539.7	1805	ENSMUSG00000039810	Zc3h10	zinc finger CCCH type containing 10	Promoter
chr10:128547294-128547919	0	0	0	0	1	625	*	Promoter (<=1kb)	10	128545080	128547639	2560	2	103284	ENSMUST00000152539.7	0	ENSMUSG00000039810	Zc3h10	zinc finger CCCH type containing 10	Promoter
chr10:128548926-128549467	0	0	0	0	1	541	*	Promoter (<=1kb)	10	128548120	128549102	983	2	67945	ENSMUST00000176906.1	0	ENSMUSG00000093674	Rpl41	ribosomal protein L41	Promoter
chr10:128564622-128564855	0	0	0	0	1	233	*	Promoter (1-2kb)	10	128563152	128565869	2718	2	18813	ENSMUST00000147068.1	1014	ENSMUSG00000025364	Pa2g4	proliferation-associated 2G4	Promoter
chr10:128565778-128566634	0	0	0	0	1	856	*	Promoter (<=1kb)	10	128563152	128565869	2718	2	18813	ENSMUST00000147068.1	0	ENSMUSG00000025364	Pa2g4	proliferation-associated 2G4	Promoter
chr10:128583764-128584093	0	0	0	0	1	329	*	Promoter (<=1kb)	10	128584437	128584497	61	2	102465553	ENSMUST00000184111.1	404	ENSMUSG00000098592	Mir6917	microRNA 6917	Promoter
chr10:128584475-128584718	0	0	0	0	1	243	*	Promoter (<=1kb)	10	128584437	128584497	61	2	102465553	ENSMUST00000184111.1	0	ENSMUSG00000098592	Mir6917	microRNA 6917	Promoter
chr10:128589528-128590669	0	0	0	0	1	1141	*	Promoter (<=1kb)	10	128567523	128589652	22130	2	13867	ENSMUST00000082059.6	0	ENSMUSG00000018166	Erbb3	erb-b2 receptor tyrosine kinase 3	Promoter
chr10:128601641-128601879	0	0	0	0	1	238	*	Distal Intergenic	10	128567523	128589652	22130	2	13867	ENSMUST00000082059.6	-11989	ENSMUSG00000018166	Erbb3	erb-b2 receptor tyrosine kinase 3	Distal
chr10:128626657-128627004	0	0	0	0	1	347	*	Promoter (<=1kb)	10	128624537	128626747	2211	2	27370	ENSMUST00000026420.6	0	ENSMUSG00000025362	Rps26	ribosomal protein S26	Promoter
chr10:128631549-128631954	0	0	0	0	1	405	*	3' UTR	10	128624537	128626747	2211	2	27370	ENSMUST00000026420.6	-4802	ENSMUSG00000025362	Rps26	ribosomal protein S26	3'
chr10:128646205-128646759	0	0	0	0	1	554	*	Promoter (<=1kb)	10	128630843	128645991	15149	2	22781	ENSMUST00000133342.9	-214	ENSMUSG00000002578	Ikzf4	IKAROS family zinc finger 4	Promoter
chr10:128655982-128656211	0	0	0	0	1	229	*	Intron (ENSMUST00000238610.1/22781, intron 1 of 7)	10	128630843	128645991	15149	2	22781	ENSMUST00000133342.9	-9991	ENSMUSG00000002578	Ikzf4	IKAROS family zinc finger 4	Intron
chr10:128668713-128669430	0	0	0	0	1	717	*	Promoter (<=1kb)	10	128630843	128669358	38516	2	22781	ENSMUST00000238610.1	0	ENSMUSG00000002578	Ikzf4	IKAROS family zinc finger 4	Promoter
chr10:128673554-128674327	0	0	0	0	1	773	*	Promoter (<=1kb)	10	128669894	128674073	4180	2	211389	ENSMUST00000054764.8	0	ENSMUSG00000049858	Suox	sulfite oxidase	Promoter
chr10:12867638-12869664	0	0	0	0	1	2026	*	Promoter (<=1kb)	10	12720825	12868171	147347	2	22288	ENSMUST00000219584.1	0	ENSMUSG00000019820	Utrn	utrophin	Promoter
chr10:128695661-128696875	0	0	0	0	1	1214	*	Promoter (<=1kb)	10	128681803	128696257	14455	2	19344	ENSMUST00000220593.1	0	ENSMUSG00000000711	Rab5b	RAB5B, member RAS oncogene family	Promoter
chr10:128697628-128697861	1	0	0	0	0	233	*	Promoter (1-2kb)	10	128677175	128696264	19090	2	19344	ENSMUST00000000727.3	-1364	ENSMUSG00000000711	Rab5b	RAB5B, member RAS oncogene family	Promoter
chr10:128704461-128705290	0	1	0	0	1	829	*	Promoter (<=1kb)	10	128701360	128704581	3222	2	12566	ENSMUST00000220407.1	0	ENSMUSG00000025358	Cdk2	cyclin dependent kinase 2	Promoter
chr10:128715650-128715884	0	0	0	0	1	234	*	Exon (ENSMUST00000054125.8/20431, exon 5 of 11)	10	128706258	128720238	13981	1	20431	ENSMUST00000054125.8	9392	ENSMUSG00000025359	Pmel	premelanosome protein	Exon
chr10:128737252-128737839	0	0	0	0	1	587	*	Intron (ENSMUST00000026414.8/13139, intron 1 of 23)	10	128720134	128744075	23942	2	13139	ENSMUST00000026414.8	6236	ENSMUSG00000025357	Dgka	diacylglycerol kinase, alpha	Intron
chr10:128743801-128744284	0	0	0	0	1	483	*	Promoter (<=1kb)	10	128720134	128744075	23942	2	13139	ENSMUST00000026414.8	0	ENSMUSG00000025357	Dgka	diacylglycerol kinase, alpha	Promoter
chr10:128744755-128745117	0	0	0	0	1	362	*	Promoter (<=1kb)	10	128720136	128744855	24720	2	13139	ENSMUST00000219834.1	0	ENSMUSG00000025357	Dgka	diacylglycerol kinase, alpha	Promoter
chr10:12874614-12874833	0	0	0	0	1	219	*	Distal Intergenic	10	12383380	12869365	485986	2	22288	ENSMUST00000218635.1	-5249	ENSMUSG00000019820	Utrn	utrophin	Distal
chr10:128747471-128748238	0	0	0	0	1	767	*	Promoter (<=1kb)	10	128747889	128766563	18675	1	78428	ENSMUST00000163377.9	0	ENSMUSG00000064030	Pym1	PYM homolog 1, exon junction complex associated factor	Promoter
chr10:128748339-128748958	1	0	0	0	1	619	*	Promoter (<=1kb)	10	128748455	128766559	18105	1	78428	ENSMUST00000065210.9	0	ENSMUSG00000064030	Pym1	PYM homolog 1, exon junction complex associated factor	Promoter
chr10:128779416-128779820	0	0	0	0	1	404	*	Distal Intergenic	10	128790910	128799785	8876	1	58223	ENSMUST00000219404.1	-11090	ENSMUSG00000025355	Mmp19	matrix metallopeptidase 19	Distal
chr10:12878703-12879889	0	0	0	0	1	1186	*	Distal Intergenic	10	12383380	12869365	485986	2	22288	ENSMUST00000218635.1	-9338	ENSMUSG00000019820	Utrn	utrophin	Distal
chr10:128804081-128804652	0	0	0	0	1	571	*	Promoter (<=1kb)	10	128800036	128804370	4335	2	73827	ENSMUST00000051011.13	0	ENSMUSG00000047090	Tmem198b	transmembrane protein 198b	Promoter
chr10:128804966-128805969	0	0	0	0	1	1003	*	Promoter (<=1kb)	10	128805554	128819259	13706	1	74330	ENSMUST00000217745.1	0	ENSMUSG00000025354	Dnajc14	DnaJ heat shock protein family (Hsp40) member C14	Promoter
chr10:128815008-128815208	1	0	0	0	0	200	*	Promoter (2-3kb)	10	128817333	128848791	31459	1	66118	ENSMUST00000218622.1	-2125	ENSMUSG00000078427	Sarnp	SAP domain containing ribonucleoprotein	Promoter
chr10:128821273-128822149	0	0	0	0	1	876	*	Promoter (<=1kb)	10	128818552	128821591	3040	2	66844	ENSMUST00000217685.1	0	ENSMUSG00000025353	Ormdl2	ORM1-like 2 (S. cerevisiae)	Promoter
chr10:128859868-128860068	1	0	0	0	0	200	*	Intron (ENSMUST00000105230.3/66118, intron 9 of 10)	10	128882295	128891718	9424	2	14561	ENSMUST00000026408.6	31650	ENSMUSG00000025352	Gdf11	growth differentiation factor 11	Intron
chr10:128873267-128873467	1	0	0	0	0	200	*	Intron (ENSMUST00000105230.3/66118, intron 10 of 10)	10	128882295	128891718	9424	2	14561	ENSMUST00000026408.6	18251	ENSMUSG00000025352	Gdf11	growth differentiation factor 11	Intron
chr10:128888723-128889609	0	0	1	0	1	886	*	Promoter (2-3kb)	10	128882295	128891718	9424	2	14561	ENSMUST00000026408.6	2109	ENSMUSG00000025352	Gdf11	growth differentiation factor 11	Promoter
chr10:128890089-128890602	0	0	0	0	1	513	*	Promoter (1-2kb)	10	128882295	128891718	9424	2	14561	ENSMUST00000026408.6	1116	ENSMUSG00000025352	Gdf11	growth differentiation factor 11	Promoter
chr10:128890986-128892281	0	0	0	0	1	1295	*	Promoter (<=1kb)	10	128882295	128891718	9424	2	14561	ENSMUST00000026408.6	0	ENSMUSG00000025352	Gdf11	growth differentiation factor 11	Promoter
chr10:128909408-128910421	0	0	0	0	1	1013	*	Promoter (<=1kb)	10	128909699	128912815	3117	1	12512	ENSMUST00000026407.8	0	ENSMUSG00000025351	Cd63	CD63 antigen	Promoter
chr10:128919210-128919586	0	0	0	0	1	376	*	Promoter (<=1kb)	10	128914225	128919272	5048	2	19682	ENSMUST00000149961.1	0	ENSMUSG00000025350	Rdh5	retinol dehydrogenase 5	Promoter
chr10:128922935-128923649	0	0	0	0	1	714	*	Promoter (<=1kb)	10	128920043	128923026	2984	2	14533	ENSMUST00000141320.1	0	ENSMUSG00000090247	Bloc1s1	biogenesis of lysosomal organelles complex-1, subunit 1	Promoter
chr10:128933315-128934147	0	0	0	0	1	832	*	Promoter (<=1kb)	10	128933818	128958282	24465	1	16404	ENSMUST00000099112.3	0	ENSMUSG00000025348	Itga7	integrin alpha 7	Promoter
chr10:128939021-128939361	0	0	0	0	1	340	*	Exon (ENSMUST00000099112.3/16404, exon 2 of 25)	10	128934056	128941267	7212	1	16404	ENSMUST00000218387.1	4965	ENSMUSG00000025348	Itga7	integrin alpha 7	Exon
chr10:128969978-128970178	1	0	0	0	0	200	*	Promoter (1-2kb)	10	128971197	128978115	6919	1	77699	ENSMUST00000181142.1	-1019	ENSMUSG00000097691	9030616G12Rik	RIKEN cDNA 9030616G12 gene	Promoter
chr10:129033279-129033507	0	0	0	0	1	228	*	3' UTR	10	129046132	129047061	930	2	544748	ENSMUST00000071559.2	13554	ENSMUSG00000056853	Or6c8b	olfactory receptor family 6 subfamily C member 8B	3'
chr10:129100155-129100355	1	0	0	0	0	200	*	Distal Intergenic	10	129093034	129093972	939	2	258863	ENSMUST00000063031.3	-6183	ENSMUSG00000050198	Or6c38	olfactory receptor family 6 subfamily C member 38	Distal
chr10:12912234-12912567	0	0	0	0	1	333	*	Distal Intergenic	10	12916648	12923090	6443	2	320273	ENSMUST00000181073.8	10523	ENSMUSG00000097378	B230208H11Rik	RIKEN cDNA B230208H11 gene	Distal
chr10:129165289-129165489	1	0	0	0	0	200	*	Distal Intergenic	10	129160029	129160982	954	2	258540	ENSMUST00000078914.2	-4307	ENSMUSG00000061367	Or6c202	olfactory receptor family 6 subfamily C member 202	Distal
chr10:129219221-129219937	0	0	0	1	1	716	*	Distal Intergenic	10	129238151	129239089	939	1	258232	ENSMUST00000097164.2	-18214	ENSMUSG00000096229	Or6c5	olfactory receptor family 6 subfamily C member 5	Distal
chr10:129222336-129222576	0	0	0	0	1	240	*	Distal Intergenic	10	129238151	129239089	939	1	258232	ENSMUST00000097164.2	-15575	ENSMUSG00000096229	Or6c5	olfactory receptor family 6 subfamily C member 5	Distal
chr10:129225961-129226161	1	0	0	0	0	200	*	Distal Intergenic	10	129238151	129239089	939	1	258232	ENSMUST00000097164.2	-11990	ENSMUSG00000096229	Or6c5	olfactory receptor family 6 subfamily C member 5	Distal
chr10:12922820-12923305	0	0	0	0	1	485	*	Promoter (<=1kb)	10	12916648	12923090	6443	2	320273	ENSMUST00000181073.8	0	ENSMUSG00000097378	B230208H11Rik	RIKEN cDNA B230208H11 gene	Promoter
chr10:129262785-129263021	1	0	0	0	0	236	*	Promoter (1-2kb)	10	129260963	129261901	939	1	404321	ENSMUST00000073704.1	1822	ENSMUSG00000095483	Or6c206	olfactory receptor family 6 subfamily C member 206	Promoter
chr10:12929263-12929477	0	0	0	0	1	214	*	Distal Intergenic	10	12916679	12923090	6412	2	320273	ENSMUST00000180529.1	-6173	ENSMUSG00000097378	B230208H11Rik	RIKEN cDNA B230208H11 gene	Distal
chr10:12930296-12930982	0	0	1	1	1	686	*	Distal Intergenic	10	12916679	12923090	6412	2	320273	ENSMUST00000180529.1	-7206	ENSMUSG00000097378	B230208H11Rik	RIKEN cDNA B230208H11 gene	Distal
chr10:129464781-129465075	1	0	0	0	0	294	*	Promoter (2-3kb)	10	129462678	129463616	939	1	258069	ENSMUST00000077836.2	2103	ENSMUSG00000096497	Or6c5c	olfactory receptor family 6 subfamily C member 5C	Promoter
chr10:129570181-129570381	1	0	0	0	0	200	*	Promoter (<=1kb)	10	129570657	129571619	963	1	258375	ENSMUST00000059957.3	-276	ENSMUSG00000044293	Or6c88	olfactory receptor family 6 subfamily C member 88	Promoter
chr10:129582605-129583076	0	0	0	0	1	471	*	Exon (ENSMUST00000103776.1/ENSMUST00000103776.1, exon 1 of 1)	10	129570657	129571619	963	1	258375	ENSMUST00000059957.3	11948	ENSMUSG00000044293	Or6c88	olfactory receptor family 6 subfamily C member 88	Exon
chr10:12963971-12964886	0	0	0	0	1	915	*	Promoter (<=1kb)	10	12941828	12964258	22431	2	74732	ENSMUST00000219727.1	0	ENSMUSG00000039232	Stx11	syntaxin 11	Promoter
chr10:129672249-129672449	1	0	0	0	0	200	*	Promoter (1-2kb)	10	129669561	129670517	957	2	258282	ENSMUST00000072063.2	-1732	ENSMUSG00000058513	Or6c211	olfactory receptor family 6 subfamily C member 211	Promoter
chr10:129677817-129678092	0	1	0	0	0	275	*	3' UTR	10	129681799	129682737	939	2	258934	ENSMUST00000074713.2	4645	ENSMUSG00000093866	Or6c1	olfactory receptor family 6 subfamily C member 1	3'
chr10:129732362-129732604	0	0	0	0	1	242	*	Distal Intergenic	10	129737974	129738915	942	2	258546	ENSMUST00000095245.1	6311	ENSMUSG00000071065	Or6c213	olfactory receptor family 6 subfamily C member 213	Distal
chr10:129770116-129770396	1	0	0	0	0	280	*	Promoter (2-3kb)	10	129767498	129768436	939	1	258930	ENSMUST00000060636.1	2618	ENSMUSG00000049894	Or6c65	olfactory receptor family 6 subfamily C member 65	Promoter
chr10:129796138-129796342	1	0	0	0	0	204	*	Distal Intergenic	10	129790609	129791614	1006	2	258543	ENSMUST00000091986.3	-4524	ENSMUSG00000069421	Or6c69b	olfactory receptor family 6 subfamily C member 69B	Distal
chr10:129813522-129813722	1	0	0	0	0	200	*	Distal Intergenic	10	129801564	129802523	960	2	258545	ENSMUST00000076437.1	-10999	ENSMUSG00000063173	Or6c215	olfactory receptor family 6 subfamily C member 215	Distal
chr10:129825863-129826157	1	0	0	0	0	294	*	Distal Intergenic	10	129842020	129843062	1043	2	258791	ENSMUST00000057775.2	16905	ENSMUSG00000049052	Or6c216	olfactory receptor family 6 subfamily C member 216	Distal
chr10:129831889-129832145	1	0	0	0	0	256	*	Distal Intergenic	10	129842020	129843062	1043	2	258791	ENSMUST00000057775.2	10917	ENSMUSG00000049052	Or6c216	olfactory receptor family 6 subfamily C member 216	Distal
chr10:129847459-129847798	0	0	0	1	0	339	*	Distal Intergenic	10	129842020	129843062	1043	2	258791	ENSMUST00000057775.2	-4397	ENSMUSG00000049052	Or6c216	olfactory receptor family 6 subfamily C member 216	Distal
chr10:129852349-129852841	1	1	0	0	0	492	*	Distal Intergenic	10	129856520	129857452	933	1	258252	ENSMUST00000064893.2	-3679	ENSMUSG00000052818	Or6c76b	olfactory receptor family 6 subfamily C member 76B	Distal
chr10:129885218-129885700	0	0	0	0	1	482	*	Distal Intergenic	10	129873823	129874755	933	2	259165	ENSMUST00000081367.1	-10463	ENSMUSG00000059134	Or6c70	olfactory receptor family 6 subfamily C member 70	Distal
chr10:12992055-12992357	0	0	0	0	1	302	*	Distal Intergenic	10	13005343	13009183	3841	1	66125	ENSMUST00000105139.4	-12986	ENSMUSG00000078348	Sf3b5	splicing factor 3b, subunit 5	Distal
chr10:129929650-129929850	1	0	0	0	0	200	*	Exon (ENSMUST00000204536.2/ENSMUST00000204536.2, exon 1 of 2)	10	129945104	129946060	957	2	258773	ENSMUST00000074308.2	16210	ENSMUSG00000058071	Or6c219	olfactory receptor family 6 subfamily C member 219	Exon
chr10:130058442-130058744	0	0	0	0	1	302	*	Distal Intergenic	10	130074409	130075350	942	1	258666	ENSMUST00000080460.2	-15665	ENSMUSG00000058251	Or6c69c	olfactory receptor family 6 subfamily C member 69C	Distal
chr10:13008253-13008495	0	0	0	0	1	242	*	Promoter (2-3kb)	10	13005343	13009183	3841	1	66125	ENSMUST00000105139.4	2910	ENSMUSG00000078348	Sf3b5	splicing factor 3b, subunit 5	Promoter
chr10:13014040-13014334	0	0	0	0	1	294	*	Distal Intergenic	10	13005343	13009183	3841	1	66125	ENSMUST00000105139.4	8697	ENSMUSG00000078348	Sf3b5	splicing factor 3b, subunit 5	Distal
chr10:130263461-130263661	1	0	0	0	0	200	*	Distal Intergenic	10	130268152	130280240	12089	2	11923	ENSMUST00000061571.4	16579	ENSMUSG00000048015	Neurod4	neurogenic differentiation 4	Distal
chr10:130280002-130280451	0	0	0	0	1	449	*	Promoter (<=1kb)	10	130268152	130280240	12089	2	11923	ENSMUST00000061571.4	0	ENSMUSG00000048015	Neurod4	neurogenic differentiation 4	Promoter
chr10:130293786-130294153	0	0	0	0	1	367	*	Distal Intergenic	10	130268152	130280240	12089	2	11923	ENSMUST00000061571.4	-13546	ENSMUSG00000048015	Neurod4	neurogenic differentiation 4	Distal
chr10:130294823-130295124	1	0	0	0	0	301	*	Distal Intergenic	10	130268152	130280240	12089	2	11923	ENSMUST00000061571.4	-14583	ENSMUSG00000048015	Neurod4	neurogenic differentiation 4	Distal
chr10:130317914-130318114	1	0	0	0	0	200	*	Distal Intergenic	10	130322877	130364111	41235	1	67596	ENSMUST00000217702.1	-4763	ENSMUSG00000034833	Tespa1	thymocyte expressed, positive selection associated 1	Distal
chr10:130419874-130420184	1	1	0	0	0	310	*	Intron (ENSMUST00000171811.3/623734, intron 5 of 5)	10	130414064	130429703	15640	2	623734	ENSMUST00000171811.3	9519	ENSMUSG00000092048	Vmn2r85	vomeronasal 2, receptor 85	Intron
chr10:130438453-130438653	1	0	0	0	0	200	*	Distal Intergenic	10	130414064	130429703	15640	2	623734	ENSMUST00000171811.3	-8750	ENSMUSG00000092048	Vmn2r85	vomeronasal 2, receptor 85	Distal
chr10:130440302-130440552	1	0	0	0	0	250	*	Distal Intergenic	10	130414064	130429703	15640	2	623734	ENSMUST00000171811.3	-10599	ENSMUSG00000092048	Vmn2r85	vomeronasal 2, receptor 85	Distal
chr10:130470366-130470664	0	0	0	0	1	298	*	Exon (ENSMUST00000218030.1/ENSMUST00000218030.1, exon 1 of 1)	10	130441562	130456050	14489	2	625109	ENSMUST00000170257.3	-14316	ENSMUSG00000092162	Vmn2r86	vomeronasal 2, receptor 86	Exon
chr10:13048001-13048263	0	0	0	0	1	262	*	Intron (ENSMUST00000219965.1/ENSMUST00000219965.1, intron 1 of 1)	10	13060504	13127354	66851	1	22634	ENSMUST00000193426.5	-12241	ENSMUSG00000019817	Plagl1	pleiomorphic adenoma gene-like 1	Intron
chr10:130514376-130514660	0	0	0	0	1	284	*	Distal Intergenic	10	130471052	130497396	26345	2	625131	ENSMUST00000164227.3	-16980	ENSMUSG00000091511	Vmn2r87	vomeronasal 2, receptor 87	Distal
chr10:130527932-130528347	1	1	0	0	0	415	*	Distal Intergenic	10	130471052	130497396	26345	2	625131	ENSMUST00000164227.3	-30536	ENSMUSG00000091511	Vmn2r87	vomeronasal 2, receptor 87	Distal
chr10:130541854-130542434	0	0	0	0	1	580	*	Exon (ENSMUST00000218557.1/ENSMUST00000218557.1, exon 1 of 3)	10	130471052	130497396	26345	2	625131	ENSMUST00000164227.3	-44458	ENSMUSG00000091511	Vmn2r87	vomeronasal 2, receptor 87	Exon
chr10:130542936-130543167	1	1	0	0	0	231	*	Intron (ENSMUST00000218557.1/ENSMUST00000218557.1, intron 1 of 2)	10	130471052	130497396	26345	2	625131	ENSMUST00000164227.3	-45540	ENSMUSG00000091511	Vmn2r87	vomeronasal 2, receptor 87	Intron
chr10:130566658-130566938	1	0	0	0	0	280	*	Intron (ENSMUST00000218557.1/ENSMUST00000218557.1, intron 1 of 2)	10	130471052	130497396	26345	2	625131	ENSMUST00000164227.3	-69262	ENSMUSG00000091511	Vmn2r87	vomeronasal 2, receptor 87	Intron
chr10:130594756-130595073	1	1	0	0	1	317	*	Distal Intergenic	10	130471052	130497396	26345	2	625131	ENSMUST00000164227.3	-97360	ENSMUSG00000091511	Vmn2r87	vomeronasal 2, receptor 87	Distal
chr10:13060966-13061166	0	0	0	0	1	200	*	Promoter (<=1kb)	10	13060504	13127354	66851	1	22634	ENSMUST00000193426.5	462	ENSMUSG00000019817	Plagl1	pleiomorphic adenoma gene-like 1	Promoter
chr10:13063507-13063775	0	0	0	0	1	268	*	Intron (ENSMUST00000193426.5/22634, intron 1 of 7)	10	13060504	13127354	66851	1	22634	ENSMUST00000193426.5	3003	ENSMUSG00000019817	Plagl1	pleiomorphic adenoma gene-like 1	Intron
chr10:13102520-13102729	1	0	0	0	0	209	*	Intron (ENSMUST00000193426.5/22634, intron 3 of 7)	10	13113465	13127341	13877	1	22634	ENSMUST00000130313.1	-10736	ENSMUSG00000019817	Plagl1	pleiomorphic adenoma gene-like 1	Intron
chr10:13106446-13106646	1	0	0	0	0	200	*	Intron (ENSMUST00000193426.5/22634, intron 3 of 7)	10	13113465	13127341	13877	1	22634	ENSMUST00000130313.1	-6819	ENSMUSG00000019817	Plagl1	pleiomorphic adenoma gene-like 1	Intron
chr10:13107891-13108380	1	1	0	0	0	489	*	Intron (ENSMUST00000193426.5/22634, intron 3 of 7)	10	13113465	13127341	13877	1	22634	ENSMUST00000130313.1	-5085	ENSMUSG00000019817	Plagl1	pleiomorphic adenoma gene-like 1	Intron
chr10:13117336-13117565	0	0	0	0	1	229	*	Promoter (<=1kb)	10	13116364	13125067	8704	1	22634	ENSMUST00000145103.1	972	ENSMUSG00000019817	Plagl1	pleiomorphic adenoma gene-like 1	Promoter
chr10:13157439-13157639	1	0	0	0	0	200	*	Intron (ENSMUST00000019954.5/75122, intron 4 of 5)	10	13149540	13178023	28484	2	75122	ENSMUST00000019954.5	20384	ENSMUSG00000019815	Zc2hc1b	zinc finger, C2HC-type containing 1B	Intron
chr10:13167701-13167930	0	0	0	0	1	229	*	Exon (ENSMUST00000019954.5/75122, exon 4 of 6)	10	13149540	13178023	28484	2	75122	ENSMUST00000019954.5	10093	ENSMUSG00000019815	Zc2hc1b	zinc finger, C2HC-type containing 1B	Exon
chr10:13192620-13193451	0	0	0	0	1	831	*	Promoter (<=1kb)	10	13178140	13193168	15029	2	353258	ENSMUST00000019950.5	0	ENSMUSG00000019814	Ltv1	LTV1 ribosome biogenesis factor	Promoter
chr10:13206374-13206756	1	1	0	0	0	382	*	Distal Intergenic	10	13178140	13193168	15029	2	353258	ENSMUST00000019950.5	-13206	ENSMUSG00000019814	Ltv1	LTV1 ribosome biogenesis factor	Distal
chr10:13264663-13264901	1	0	0	0	0	238	*	Intron (ENSMUST00000105545.11/215789, intron 3 of 12)	10	13213395	13324289	110895	2	215789	ENSMUST00000105543.8	59388	ENSMUSG00000062866	Phactr2	phosphatase and actin regulator 2	Intron
chr10:13339033-13339294	1	0	0	0	0	261	*	Intron (ENSMUST00000105545.11/215789, intron 1 of 12)	10	13213395	13324289	110895	2	215789	ENSMUST00000105543.8	-14744	ENSMUSG00000062866	Phactr2	phosphatase and actin regulator 2	Intron
chr10:13453241-13453544	1	0	0	0	0	303	*	Intron (ENSMUST00000105545.11/215789, intron 1 of 12)	10	13207717	13474412	266696	2	215789	ENSMUST00000105545.11	20868	ENSMUSG00000062866	Phactr2	phosphatase and actin regulator 2	Intron
chr10:13474199-13474877	0	0	0	0	1	678	*	Promoter (<=1kb)	10	13207717	13474412	266696	2	215789	ENSMUST00000105545.11	0	ENSMUSG00000062866	Phactr2	phosphatase and actin regulator 2	Promoter
chr10:13475276-13475498	0	0	0	0	1	222	*	Promoter (<=1kb)	10	13207717	13474412	266696	2	215789	ENSMUST00000105545.11	-864	ENSMUSG00000062866	Phactr2	phosphatase and actin regulator 2	Promoter
chr10:13552896-13553334	0	0	0	0	1	438	*	Promoter (<=1kb)	10	13524142	13553120	28979	2	56535	ENSMUST00000105539.1	0	ENSMUSG00000019809	Pex3	peroxisomal biogenesis factor 3	Promoter
chr10:13577120-13577365	0	0	1	0	0	245	*	Distal Intergenic	10	13523842	13553142	29301	2	56535	ENSMUST00000170376.7	-23978	ENSMUSG00000019809	Pex3	peroxisomal biogenesis factor 3	Distal
chr10:13603052-13603327	1	0	0	0	0	275	*	Distal Intergenic	10	13523842	13553142	29301	2	56535	ENSMUST00000170376.7	-49910	ENSMUSG00000019809	Pex3	peroxisomal biogenesis factor 3	Distal
chr10:13641750-13642138	0	0	0	0	1	388	*	Distal Intergenic	10	13523842	13553142	29301	2	56535	ENSMUST00000170376.7	-88608	ENSMUSG00000019809	Pex3	peroxisomal biogenesis factor 3	Distal
chr10:13682639-13682878	1	0	0	0	0	239	*	Intron (ENSMUST00000162610.7/66253, intron 4 of 5)	10	13523842	13553142	29301	2	56535	ENSMUST00000170376.7	-129497	ENSMUSG00000019809	Pex3	peroxisomal biogenesis factor 3	Intron
chr10:13860980-13861233	0	0	0	0	1	253	*	Promoter (<=1kb)	10	13798147	13861326	63180	2	66253	ENSMUST00000162798.1	93	ENSMUSG00000019806	Aig1	androgen-induced 1	Promoter
chr10:13861394-13861864	0	0	0	0	1	470	*	Promoter (<=1kb)	10	13798147	13861326	63180	2	66253	ENSMUST00000162798.1	-68	ENSMUSG00000019806	Aig1	androgen-induced 1	Promoter
chr10:13862373-13862652	0	0	0	0	1	279	*	Promoter (1-2kb)	10	13798147	13861326	63180	2	66253	ENSMUST00000162798.1	-1047	ENSMUSG00000019806	Aig1	androgen-induced 1	Promoter
chr10:13868604-13869165	0	0	0	0	1	561	*	Promoter (<=1kb)	10	13647669	13868822	221154	2	66253	ENSMUST00000105534.9	0	ENSMUSG00000019806	Aig1	androgen-induced 1	Promoter
chr10:13872599-13872799	0	0	0	0	1	200	*	Promoter (1-2kb)	10	13871280	13879208	7929	1	102634635	ENSMUST00000220029.1	1319	ENSMUSG00000112172	Gm32172	predicted gene, 32172	Promoter
chr10:13953677-13953929	1	0	0	0	0	252	*	Distal Intergenic	10	13966075	14150589	184515	1	15273	ENSMUST00000187083.6	-12146	ENSMUSG00000015501	Hivep2	human immunodeficiency virus type I enhancer binding protein 2	Distal
chr10:13964474-13967748	1	1	1	0	1	3274	*	Promoter (<=1kb)	10	13966075	14150589	184515	1	15273	ENSMUST00000187083.6	0	ENSMUSG00000015501	Hivep2	human immunodeficiency virus type I enhancer binding protein 2	Promoter
chr10:13972251-13972605	0	0	0	0	1	354	*	Intron (ENSMUST00000187083.6/15273, intron 1 of 12)	10	13967024	14079675	112652	1	15273	ENSMUST00000191464.1	5227	ENSMUSG00000015501	Hivep2	human immunodeficiency virus type I enhancer binding protein 2	Intron
chr10:13982662-13983351	0	0	0	0	1	689	*	Intron (ENSMUST00000187083.6/15273, intron 1 of 12)	10	13967024	14079675	112652	1	15273	ENSMUST00000191464.1	15638	ENSMUSG00000015501	Hivep2	human immunodeficiency virus type I enhancer binding protein 2	Intron
chr10:14002073-14002333	1	0	0	0	0	260	*	Intron (ENSMUST00000187083.6/15273, intron 1 of 12)	10	13967024	14079675	112652	1	15273	ENSMUST00000191464.1	35049	ENSMUSG00000015501	Hivep2	human immunodeficiency virus type I enhancer binding protein 2	Intron
chr10:14007155-14007355	1	0	0	0	0	200	*	Intron (ENSMUST00000187083.6/15273, intron 2 of 12)	10	13967024	14079675	112652	1	15273	ENSMUST00000191464.1	40131	ENSMUSG00000015501	Hivep2	human immunodeficiency virus type I enhancer binding protein 2	Intron
chr10:14012539-14012810	0	0	0	0	1	271	*	Intron (ENSMUST00000187083.6/15273, intron 2 of 12)	10	13967024	14079675	112652	1	15273	ENSMUST00000191464.1	45515	ENSMUSG00000015501	Hivep2	human immunodeficiency virus type I enhancer binding protein 2	Intron
chr10:14013144-14013477	0	0	0	0	1	333	*	Intron (ENSMUST00000187083.6/15273, intron 2 of 12)	10	13967024	14079675	112652	1	15273	ENSMUST00000191464.1	46120	ENSMUSG00000015501	Hivep2	human immunodeficiency virus type I enhancer binding protein 2	Intron
chr10:14014739-14014976	0	0	0	0	1	237	*	Intron (ENSMUST00000187083.6/15273, intron 2 of 12)	10	13967024	14079675	112652	1	15273	ENSMUST00000191464.1	47715	ENSMUSG00000015501	Hivep2	human immunodeficiency virus type I enhancer binding protein 2	Intron
chr10:14017997-14018473	0	0	0	0	1	476	*	Intron (ENSMUST00000187083.6/15273, intron 2 of 12)	10	13967024	14079675	112652	1	15273	ENSMUST00000191464.1	50973	ENSMUSG00000015501	Hivep2	human immunodeficiency virus type I enhancer binding protein 2	Intron
chr10:14018705-14019034	0	0	0	0	1	329	*	Intron (ENSMUST00000187083.6/15273, intron 2 of 12)	10	13967024	14079675	112652	1	15273	ENSMUST00000191464.1	51681	ENSMUSG00000015501	Hivep2	human immunodeficiency virus type I enhancer binding protein 2	Intron
chr10:14047464-14047776	0	0	0	0	1	312	*	Intron (ENSMUST00000187083.6/15273, intron 2 of 12)	10	13967024	14079675	112652	1	15273	ENSMUST00000191464.1	80440	ENSMUSG00000015501	Hivep2	human immunodeficiency virus type I enhancer binding protein 2	Intron
chr10:14056948-14057175	0	1	0	0	0	227	*	Intron (ENSMUST00000187083.6/15273, intron 2 of 12)	10	13967024	14079675	112652	1	15273	ENSMUST00000191464.1	89924	ENSMUSG00000015501	Hivep2	human immunodeficiency virus type I enhancer binding protein 2	Intron
chr10:14063329-14063529	1	0	0	0	0	200	*	Intron (ENSMUST00000187083.6/15273, intron 2 of 12)	10	13967024	14079675	112652	1	15273	ENSMUST00000191464.1	96305	ENSMUSG00000015501	Hivep2	human immunodeficiency virus type I enhancer binding protein 2	Intron
chr10:14073913-14074216	1	0	0	0	1	303	*	Intron (ENSMUST00000187083.6/15273, intron 3 of 12)	10	13967024	14079675	112652	1	15273	ENSMUST00000191464.1	106889	ENSMUSG00000015501	Hivep2	human immunodeficiency virus type I enhancer binding protein 2	Intron
chr10:14092168-14092621	1	0	0	0	0	453	*	Intron (ENSMUST00000187083.6/15273, intron 3 of 12)	10	13967024	14079675	112652	1	15273	ENSMUST00000191464.1	125144	ENSMUSG00000015501	Hivep2	human immunodeficiency virus type I enhancer binding protein 2	Intron
chr10:14114550-14114792	1	0	0	0	0	242	*	Intron (ENSMUST00000187083.6/15273, intron 4 of 12)	10	13967024	14079675	112652	1	15273	ENSMUST00000191464.1	147526	ENSMUSG00000015501	Hivep2	human immunodeficiency virus type I enhancer binding protein 2	Intron
chr10:14165184-14165427	0	0	0	0	1	243	*	Distal Intergenic	10	13967024	14079675	112652	1	15273	ENSMUST00000191464.1	198160	ENSMUSG00000015501	Hivep2	human immunodeficiency virus type I enhancer binding protein 2	Distal
chr10:14181527-14181855	1	0	0	0	0	328	*	Distal Intergenic	10	13967024	14079675	112652	1	15273	ENSMUST00000191464.1	214503	ENSMUSG00000015501	Hivep2	human immunodeficiency virus type I enhancer binding protein 2	Distal
chr10:14214497-14214739	1	0	0	0	0	242	*	Distal Intergenic	10	13967024	14079675	112652	1	15273	ENSMUST00000191464.1	247473	ENSMUSG00000015501	Hivep2	human immunodeficiency virus type I enhancer binding protein 2	Distal
chr10:14223874-14224112	0	0	0	0	1	238	*	Distal Intergenic	10	13967024	14079675	112652	1	15273	ENSMUST00000191464.1	256850	ENSMUSG00000015501	Hivep2	human immunodeficiency virus type I enhancer binding protein 2	Distal
chr10:14270085-14270329	0	0	0	0	1	244	*	Distal Intergenic	10	14530916	14544995	14080	2	215798	ENSMUST00000207953.1	274666	ENSMUSG00000039116	Adgrg6	adhesion G protein-coupled receptor G6	Distal
chr10:14282240-14282525	0	0	0	0	1	285	*	Distal Intergenic	10	14530916	14544995	14080	2	215798	ENSMUST00000207953.1	262470	ENSMUSG00000039116	Adgrg6	adhesion G protein-coupled receptor G6	Distal
chr10:14343460-14343663	1	0	0	0	0	203	*	Distal Intergenic	10	14530916	14544995	14080	2	215798	ENSMUST00000207953.1	201332	ENSMUSG00000039116	Adgrg6	adhesion G protein-coupled receptor G6	Distal
chr10:14347579-14347845	1	0	0	0	0	266	*	Distal Intergenic	10	14530916	14544995	14080	2	215798	ENSMUST00000207953.1	197150	ENSMUSG00000039116	Adgrg6	adhesion G protein-coupled receptor G6	Distal
chr10:14393153-14393353	0	0	0	0	1	200	*	Distal Intergenic	10	14530916	14544995	14080	2	215798	ENSMUST00000207953.1	151642	ENSMUSG00000039116	Adgrg6	adhesion G protein-coupled receptor G6	Distal
chr10:14479449-14479693	0	0	0	0	1	244	*	Intron (ENSMUST00000041168.5/215798, intron 2 of 24)	10	14530916	14544995	14080	2	215798	ENSMUST00000207953.1	65302	ENSMUSG00000039116	Adgrg6	adhesion G protein-coupled receptor G6	Intron
chr10:14545009-14545571	0	0	0	0	1	562	*	Promoter (<=1kb)	10	14402583	14545036	142454	2	215798	ENSMUST00000041168.5	0	ENSMUSG00000039116	Adgrg6	adhesion G protein-coupled receptor G6	Promoter
chr10:14556375-14556575	0	1	0	0	0	200	*	Distal Intergenic	10	14407898	14545659	137762	2	215798	ENSMUST00000208429.2	-10716	ENSMUSG00000039116	Adgrg6	adhesion G protein-coupled receptor G6	Distal
chr10:14592034-14592234	0	1	0	0	0	200	*	Distal Intergenic	10	14407898	14545659	137762	2	215798	ENSMUST00000208429.2	-46375	ENSMUSG00000039116	Adgrg6	adhesion G protein-coupled receptor G6	Distal
chr10:14667884-14668087	0	1	0	0	0	203	*	Promoter (<=1kb)	10	14655663	14668261	12599	2	66201	ENSMUST00000156398.1	174	ENSMUSG00000019868	Vta1	vesicle (multivesicular body) trafficking 1	Promoter
chr10:14703535-14703763	1	0	0	0	0	228	*	Promoter (1-2kb)	10	14655788	14705459	49672	2	66201	ENSMUST00000149485.1	1696	ENSMUSG00000019868	Vta1	vesicle (multivesicular body) trafficking 1	Promoter
chr10:14704971-14705677	0	0	0	0	1	706	*	Promoter (<=1kb)	10	14655788	14705459	49672	2	66201	ENSMUST00000149485.1	0	ENSMUSG00000019868	Vta1	vesicle (multivesicular body) trafficking 1	Promoter
chr10:14779593-14779868	1	0	0	0	0	275	*	Distal Intergenic	10	14760219	14770583	10365	1	18101	ENSMUST00000190751.1	19374	ENSMUSG00000019865	Nmbr	neuromedin B receptor	Distal
chr10:14815590-14815790	1	0	0	0	0	200	*	Distal Intergenic	10	14760219	14770583	10365	1	18101	ENSMUST00000190751.1	55371	ENSMUSG00000019865	Nmbr	neuromedin B receptor	Distal
chr10:14913268-14913595	1	0	0	0	0	327	*	Distal Intergenic	10	14760219	14770583	10365	1	18101	ENSMUST00000190751.1	153049	ENSMUSG00000019865	Nmbr	neuromedin B receptor	Distal
chr10:14939543-14939743	1	0	0	0	0	200	*	Distal Intergenic	10	14760219	14770583	10365	1	18101	ENSMUST00000190751.1	179324	ENSMUSG00000019865	Nmbr	neuromedin B receptor	Distal
chr10:14940550-14940775	0	0	0	1	0	225	*	Distal Intergenic	10	14760219	14770583	10365	1	18101	ENSMUST00000190751.1	180331	ENSMUSG00000019865	Nmbr	neuromedin B receptor	Distal
chr10:15213946-15214373	0	0	0	0	1	427	*	Distal Intergenic	10	14760219	14770583	10365	1	18101	ENSMUST00000190751.1	453727	ENSMUSG00000019865	Nmbr	neuromedin B receptor	Distal
chr10:15373741-15373991	1	0	0	0	0	250	*	Intron (ENSMUST00000220374.1/ENSMUST00000220374.1, intron 1 of 1)	10	15791777	15807065	15289	1	77538	ENSMUST00000218833.1	-417786	ENSMUSG00000112227	C330004P14Rik	RIKEN cDNA C330004P14 gene	Intron
chr10:15504874-15505121	1	0	0	0	0	247	*	Distal Intergenic	10	15791777	15807065	15289	1	77538	ENSMUST00000218833.1	-286656	ENSMUSG00000112227	C330004P14Rik	RIKEN cDNA C330004P14 gene	Distal
chr10:15540172-15540402	1	0	0	0	0	230	*	Distal Intergenic	10	15791777	15807065	15289	1	77538	ENSMUST00000218833.1	-251375	ENSMUSG00000112227	C330004P14Rik	RIKEN cDNA C330004P14 gene	Distal
chr10:15560980-15561180	1	0	0	0	0	200	*	Distal Intergenic	10	15791777	15807065	15289	1	77538	ENSMUST00000218833.1	-230597	ENSMUSG00000112227	C330004P14Rik	RIKEN cDNA C330004P14 gene	Distal
chr10:15727453-15727926	0	0	0	0	1	473	*	Intron (ENSMUST00000219416.1/ENSMUST00000219416.1, intron 1 of 1)	10	15791777	15807065	15289	1	77538	ENSMUST00000218833.1	-63851	ENSMUSG00000112227	C330004P14Rik	RIKEN cDNA C330004P14 gene	Intron
chr10:15815824-15816024	1	0	0	0	0	200	*	Distal Intergenic	10	15791777	15807065	15289	1	77538	ENSMUST00000218833.1	24047	ENSMUSG00000112227	C330004P14Rik	RIKEN cDNA C330004P14 gene	Distal
chr10:15826403-15826603	1	0	0	0	0	200	*	Distal Intergenic	10	15791777	15807065	15289	1	77538	ENSMUST00000218833.1	34626	ENSMUSG00000112227	C330004P14Rik	RIKEN cDNA C330004P14 gene	Distal
chr10:15883477-15883754	1	0	0	0	0	277	*	Distal Intergenic	10	15791777	15807065	15289	1	77538	ENSMUST00000218833.1	91700	ENSMUSG00000112227	C330004P14Rik	RIKEN cDNA C330004P14 gene	Distal
chr10:15921566-15921784	1	0	0	0	0	218	*	Distal Intergenic	10	15791777	15807065	15289	1	77538	ENSMUST00000218833.1	129789	ENSMUSG00000112227	C330004P14Rik	RIKEN cDNA C330004P14 gene	Distal
chr10:15989961-15990211	1	0	0	0	0	250	*	Distal Intergenic	10	15791777	15807065	15289	1	77538	ENSMUST00000218833.1	198184	ENSMUSG00000112227	C330004P14Rik	RIKEN cDNA C330004P14 gene	Distal
chr10:16221633-16221833	1	0	0	0	0	200	*	Distal Intergenic	10	15791777	15807065	15289	1	77538	ENSMUST00000218833.1	429856	ENSMUSG00000112227	C330004P14Rik	RIKEN cDNA C330004P14 gene	Distal
chr10:16600995-16601274	0	0	1	0	0	279	*	Intron (ENSMUST00000217766.1/ENSMUST00000217766.1, intron 2 of 3)	10	16951295	16963180	11886	2	100504235	ENSMUST00000208191.1	361906	ENSMUSG00000101969	Gm20125	predicted gene, 20125	Intron
chr10:16684862-16685189	1	0	0	0	0	327	*	Distal Intergenic	10	16951295	16963180	11886	2	100504235	ENSMUST00000208191.1	277991	ENSMUSG00000101969	Gm20125	predicted gene, 20125	Distal
chr10:16734086-16734286	1	0	0	0	0	200	*	Distal Intergenic	10	16951295	16963180	11886	2	100504235	ENSMUST00000208191.1	228894	ENSMUSG00000101969	Gm20125	predicted gene, 20125	Distal
chr10:16938327-16938527	1	0	0	0	0	200	*	Intron (ENSMUST00000207720.1/100504235, intron 9 of 12)	10	16951295	16963180	11886	2	100504235	ENSMUST00000208191.1	24653	ENSMUSG00000101969	Gm20125	predicted gene, 20125	Intron
chr10:17108478-17108751	1	0	0	0	0	273	*	Distal Intergenic	10	16981304	17095807	114504	2	100504235	ENSMUST00000208870.1	-12671	ENSMUSG00000101969	Gm20125	predicted gene, 20125	Distal
chr10:17118164-17118364	0	1	0	0	0	200	*	Distal Intergenic	10	16981304	17095807	114504	2	100504235	ENSMUST00000208870.1	-22357	ENSMUSG00000101969	Gm20125	predicted gene, 20125	Distal
chr10:17230262-17230462	0	0	1	0	0	200	*	Distal Intergenic	10	16981304	17095807	114504	2	100504235	ENSMUST00000208870.1	-134455	ENSMUSG00000101969	Gm20125	predicted gene, 20125	Distal
chr10:17237483-17237794	0	1	0	0	1	311	*	Distal Intergenic	10	16981304	17095807	114504	2	100504235	ENSMUST00000208870.1	-141676	ENSMUSG00000101969	Gm20125	predicted gene, 20125	Distal
chr10:17238563-17238817	0	0	0	0	1	254	*	Distal Intergenic	10	16981304	17095807	114504	2	100504235	ENSMUST00000208870.1	-142756	ENSMUSG00000101969	Gm20125	predicted gene, 20125	Distal
chr10:17262054-17262291	1	0	0	0	0	237	*	Distal Intergenic	10	16981304	17095807	114504	2	100504235	ENSMUST00000208870.1	-166247	ENSMUSG00000101969	Gm20125	predicted gene, 20125	Distal
chr10:17331090-17331341	0	0	0	0	1	251	*	Intron (ENSMUST00000220296.1/ENSMUST00000220296.1, intron 2 of 2)	10	16981304	17095807	114504	2	100504235	ENSMUST00000208870.1	-235283	ENSMUSG00000101969	Gm20125	predicted gene, 20125	Intron
chr10:17333617-17333902	1	1	0	0	0	285	*	Distal Intergenic	10	16981304	17095807	114504	2	100504235	ENSMUST00000208870.1	-237810	ENSMUSG00000101969	Gm20125	predicted gene, 20125	Distal
chr10:17353094-17353346	0	0	0	0	1	252	*	Distal Intergenic	10	16981304	17095807	114504	2	100504235	ENSMUST00000208870.1	-257287	ENSMUSG00000101969	Gm20125	predicted gene, 20125	Distal
chr10:17355567-17355796	1	0	0	0	0	229	*	Distal Intergenic	10	16981304	17095807	114504	2	100504235	ENSMUST00000208870.1	-259760	ENSMUSG00000101969	Gm20125	predicted gene, 20125	Distal
chr10:17361861-17362061	1	0	0	0	0	200	*	Distal Intergenic	10	16981304	17095807	114504	2	100504235	ENSMUST00000208870.1	-266054	ENSMUSG00000101969	Gm20125	predicted gene, 20125	Distal
chr10:17369550-17369814	1	0	0	0	0	264	*	Distal Intergenic	10	16981304	17095807	114504	2	100504235	ENSMUST00000208870.1	-273743	ENSMUSG00000101969	Gm20125	predicted gene, 20125	Distal
chr10:17453129-17453349	1	0	0	0	0	220	*	Distal Intergenic	10	17723218	17725674	2457	1	17684	ENSMUST00000038107.8	-269869	ENSMUSG00000039910	Cited2	Cbp/p300-interacting transactivator, with Glu/Asp-rich carboxy-terminal domain, 2	Distal
chr10:17453855-17454096	1	0	0	0	0	241	*	Distal Intergenic	10	17723218	17725674	2457	1	17684	ENSMUST00000038107.8	-269122	ENSMUSG00000039910	Cited2	Cbp/p300-interacting transactivator, with Glu/Asp-rich carboxy-terminal domain, 2	Distal
chr10:17478716-17479315	0	0	0	0	1	599	*	Distal Intergenic	10	17723218	17725674	2457	1	17684	ENSMUST00000038107.8	-243903	ENSMUSG00000039910	Cited2	Cbp/p300-interacting transactivator, with Glu/Asp-rich carboxy-terminal domain, 2	Distal
chr10:17490971-17491349	1	1	0	0	1	378	*	Distal Intergenic	10	17723218	17725674	2457	1	17684	ENSMUST00000038107.8	-231869	ENSMUSG00000039910	Cited2	Cbp/p300-interacting transactivator, with Glu/Asp-rich carboxy-terminal domain, 2	Distal
chr10:17493224-17493754	0	0	0	0	1	530	*	Distal Intergenic	10	17723218	17725674	2457	1	17684	ENSMUST00000038107.8	-229464	ENSMUSG00000039910	Cited2	Cbp/p300-interacting transactivator, with Glu/Asp-rich carboxy-terminal domain, 2	Distal
chr10:17511981-17512228	0	0	0	0	1	247	*	Exon (ENSMUST00000219355.1/ENSMUST00000219355.1, exon 2 of 2)	10	17723218	17725674	2457	1	17684	ENSMUST00000038107.8	-210990	ENSMUSG00000039910	Cited2	Cbp/p300-interacting transactivator, with Glu/Asp-rich carboxy-terminal domain, 2	Exon
chr10:17622675-17623319	1	1	1	1	1	644	*	Intron (ENSMUST00000219966.1/ENSMUST00000219966.1, intron 1 of 2)	10	17723218	17725674	2457	1	17684	ENSMUST00000038107.8	-99899	ENSMUSG00000039910	Cited2	Cbp/p300-interacting transactivator, with Glu/Asp-rich carboxy-terminal domain, 2	Intron
chr10:17629597-17629978	1	1	0	0	0	381	*	Intron (ENSMUST00000219966.1/ENSMUST00000219966.1, intron 1 of 2)	10	17723218	17725674	2457	1	17684	ENSMUST00000038107.8	-93240	ENSMUSG00000039910	Cited2	Cbp/p300-interacting transactivator, with Glu/Asp-rich carboxy-terminal domain, 2	Intron
chr10:17680547-17681005	0	0	0	0	1	458	*	Distal Intergenic	10	17723218	17725674	2457	1	17684	ENSMUST00000038107.8	-42213	ENSMUSG00000039910	Cited2	Cbp/p300-interacting transactivator, with Glu/Asp-rich carboxy-terminal domain, 2	Distal
chr10:17681771-17682021	0	0	0	0	1	250	*	Distal Intergenic	10	17723218	17725674	2457	1	17684	ENSMUST00000038107.8	-41197	ENSMUSG00000039910	Cited2	Cbp/p300-interacting transactivator, with Glu/Asp-rich carboxy-terminal domain, 2	Distal
chr10:17697571-17697968	0	0	0	0	1	397	*	Distal Intergenic	10	17723218	17725674	2457	1	17684	ENSMUST00000038107.8	-25250	ENSMUSG00000039910	Cited2	Cbp/p300-interacting transactivator, with Glu/Asp-rich carboxy-terminal domain, 2	Distal
chr10:17705323-17706655	1	1	1	1	1	1332	*	Distal Intergenic	10	17723218	17725674	2457	1	17684	ENSMUST00000038107.8	-16563	ENSMUSG00000039910	Cited2	Cbp/p300-interacting transactivator, with Glu/Asp-rich carboxy-terminal domain, 2	Distal
chr10:17722185-17723786	0	0	1	0	1	1601	*	Promoter (<=1kb)	10	17723218	17725674	2457	1	17684	ENSMUST00000038107.8	0	ENSMUSG00000039910	Cited2	Cbp/p300-interacting transactivator, with Glu/Asp-rich carboxy-terminal domain, 2	Promoter
chr10:17742269-17742654	0	0	0	0	1	385	*	Distal Intergenic	10	17723242	17723973	732	1	17684	ENSMUST00000218370.1	19027	ENSMUSG00000039910	Cited2	Cbp/p300-interacting transactivator, with Glu/Asp-rich carboxy-terminal domain, 2	Distal
chr10:17796047-17796571	0	0	0	0	1	524	*	Promoter (<=1kb)	10	17796226	17807908	11683	1	378431	ENSMUST00000175676.1	0	ENSMUSG00000039891	Txlnb	taxilin beta	Promoter
chr10:17827324-17827661	1	1	0	0	0	337	*	Intron (ENSMUST00000037964.6/378431, intron 4 of 9)	10	17796256	17845665	49410	1	378431	ENSMUST00000037964.6	31068	ENSMUSG00000039891	Txlnb	taxilin beta	Intron
chr10:17947034-17948344	0	0	0	0	1	1310	*	Promoter (<=1kb)	10	17899035	17948067	49033	2	380629	ENSMUST00000037879.7	0	ENSMUSG00000039879	Heca	hdc homolog, cell cycle regulator	Promoter
chr10:17961013-17961433	1	0	0	0	0	420	*	Distal Intergenic	10	17899035	17948067	49033	2	380629	ENSMUST00000037879.7	-12946	ENSMUSG00000039879	Heca	hdc homolog, cell cycle regulator	Distal
chr10:17996191-17996391	1	0	0	0	0	200	*	Distal Intergenic	10	18011590	18013355	1766	2	73112	ENSMUST00000217718.1	16964	ENSMUSG00000078453	Abracl	ABRA C-terminal like	Distal
chr10:18005161-18005395	0	0	0	0	1	234	*	Distal Intergenic	10	18011590	18013355	1766	2	73112	ENSMUST00000217718.1	7960	ENSMUSG00000078453	Abracl	ABRA C-terminal like	Distal
chr10:18022663-18023403	0	0	0	0	1	740	*	Promoter (<=1kb)	10	18011524	18022878	11355	2	73112	ENSMUST00000218994.1	0	ENSMUSG00000078453	Abracl	ABRA C-terminal like	Promoter
chr10:18047822-18048151	1	0	0	0	0	329	*	Distal Intergenic	10	18055861	18125130	69270	1	19707	ENSMUST00000154718.7	-7710	ENSMUSG00000019854	Reps1	RalBP1 associated Eps domain containing protein	Distal
chr10:18055295-18056369	0	0	0	0	1	1074	*	Promoter (<=1kb)	10	18055861	18125130	69270	1	19707	ENSMUST00000154718.7	0	ENSMUSG00000019854	Reps1	RalBP1 associated Eps domain containing protein	Promoter
chr10:18082797-18083113	0	0	0	0	1	316	*	Intron (ENSMUST00000154718.7/19707, intron 1 of 16)	10	18091468	18105026	13559	1	19707	ENSMUST00000128711.1	-8355	ENSMUSG00000019854	Reps1	RalBP1 associated Eps domain containing protein	Intron
chr10:18099123-18099385	0	0	0	0	1	262	*	Intron (ENSMUST00000154718.7/19707, intron 8 of 16)	10	18094531	18117734	23204	1	19707	ENSMUST00000155892.2	4592	ENSMUSG00000019854	Reps1	RalBP1 associated Eps domain containing protein	Intron
chr10:18102445-18102793	0	0	0	0	1	348	*	Promoter (1-2kb)	10	18104212	18107469	3258	1	19707	ENSMUST00000216576.1	-1419	ENSMUSG00000019854	Reps1	RalBP1 associated Eps domain containing protein	Promoter
chr10:18106911-18107144	0	0	0	0	1	233	*	Promoter (2-3kb)	10	18104212	18107469	3258	1	19707	ENSMUST00000216576.1	2699	ENSMUSG00000019854	Reps1	RalBP1 associated Eps domain containing protein	Promoter
chr10:18133660-18133904	0	0	0	0	1	244	*	Intron (ENSMUST00000215232.1/100045792, intron 3 of 4)	10	18128903	18139114	10212	2	100045792	ENSMUST00000215232.1	5210	ENSMUSG00000071392	Ect2l	epithelial cell transforming sequence 2 oncogene-like	Intron
chr10:18145134-18145369	0	0	0	0	1	235	*	Promoter (1-2kb)	10	18143068	18147279	4212	2	100045792	ENSMUST00000216336.1	1910	ENSMUSG00000071392	Ect2l	epithelial cell transforming sequence 2 oncogene-like	Promoter
chr10:18156403-18156683	0	0	0	0	1	280	*	Intron (ENSMUST00000207827.1/100045792, intron 11 of 19)	10	18143068	18147279	4212	2	100045792	ENSMUST00000216336.1	-9124	ENSMUSG00000071392	Ect2l	epithelial cell transforming sequence 2 oncogene-like	Intron
chr10:18187183-18187513	0	0	0	0	1	330	*	Intron (ENSMUST00000207827.1/100045792, intron 2 of 19)	10	18129022	18201353	72332	2	100045792	ENSMUST00000207827.1	13840	ENSMUSG00000071392	Ect2l	epithelial cell transforming sequence 2 oncogene-like	Intron
chr10:18194665-18195378	1	0	0	0	1	713	*	Intron (ENSMUST00000207827.1/100045792, intron 2 of 19)	10	18129022	18201353	72332	2	100045792	ENSMUST00000207827.1	5975	ENSMUSG00000071392	Ect2l	epithelial cell transforming sequence 2 oncogene-like	Intron
chr10:18204063-18204567	1	1	0	1	0	504	*	Promoter (2-3kb)	10	18129022	18201353	72332	2	100045792	ENSMUST00000209178.1	-2710	ENSMUSG00000071392	Ect2l	epithelial cell transforming sequence 2 oncogene-like	Promoter
chr10:18210761-18211086	0	0	0	0	1	325	*	Promoter (<=1kb)	10	18129022	18210890	81869	2	100045792	ENSMUST00000095817.4	0	ENSMUSG00000071392	Ect2l	epithelial cell transforming sequence 2 oncogene-like	Promoter
chr10:18234828-18235394	0	0	0	0	1	566	*	Promoter (<=1kb)	10	18216784	18234978	18195	2	215814	ENSMUST00000052648.8	0	ENSMUSG00000059554	Ccdc28a	coiled-coil domain containing 28A	Promoter
chr10:18298369-18298600	1	0	0	0	0	231	*	Distal Intergenic	10	18318985	18531973	212989	1	215819	ENSMUST00000207038.1	-20385	ENSMUSG00000039835	Nhsl1	NHS like 1	Distal
chr10:18318294-18319449	0	0	0	0	1	1155	*	Promoter (<=1kb)	10	18318985	18531973	212989	1	215819	ENSMUST00000207038.1	0	ENSMUSG00000039835	Nhsl1	NHS like 1	Promoter
chr10:18329786-18330011	0	0	0	0	1	225	*	Intron (ENSMUST00000207038.1/215819, intron 1 of 6)	10	18318985	18531973	212989	1	215819	ENSMUST00000207038.1	10801	ENSMUSG00000039835	Nhsl1	NHS like 1	Intron
chr10:18333874-18334138	0	0	0	0	1	264	*	Intron (ENSMUST00000207038.1/215819, intron 1 of 6)	10	18318985	18531973	212989	1	215819	ENSMUST00000207038.1	14889	ENSMUSG00000039835	Nhsl1	NHS like 1	Intron
chr10:18337631-18338000	0	0	0	0	1	369	*	Intron (ENSMUST00000207038.1/215819, intron 1 of 6)	10	18318985	18531973	212989	1	215819	ENSMUST00000207038.1	18646	ENSMUSG00000039835	Nhsl1	NHS like 1	Intron
chr10:18339372-18339572	1	0	0	0	0	200	*	Intron (ENSMUST00000207038.1/215819, intron 1 of 6)	10	18318985	18531973	212989	1	215819	ENSMUST00000207038.1	20387	ENSMUSG00000039835	Nhsl1	NHS like 1	Intron
chr10:18343238-18343645	0	0	0	0	1	407	*	Intron (ENSMUST00000207038.1/215819, intron 1 of 6)	10	18318985	18531973	212989	1	215819	ENSMUST00000207038.1	24253	ENSMUSG00000039835	Nhsl1	NHS like 1	Intron
chr10:18369047-18369312	0	0	0	0	1	265	*	Intron (ENSMUST00000207038.1/215819, intron 1 of 6)	10	18390322	18524289	133968	1	215819	ENSMUST00000159299.7	-21010	ENSMUSG00000039835	Nhsl1	NHS like 1	Intron
chr10:18370488-18370855	0	0	0	1	1	367	*	Intron (ENSMUST00000207038.1/215819, intron 1 of 6)	10	18390322	18524289	133968	1	215819	ENSMUST00000159299.7	-19467	ENSMUSG00000039835	Nhsl1	NHS like 1	Intron
chr10:18386213-18386610	0	0	0	0	1	397	*	Intron (ENSMUST00000207038.1/215819, intron 1 of 6)	10	18390322	18524289	133968	1	215819	ENSMUST00000159299.7	-3712	ENSMUSG00000039835	Nhsl1	NHS like 1	Intron
chr10:18388929-18389161	1	0	0	0	0	232	*	Promoter (1-2kb)	10	18390322	18524289	133968	1	215819	ENSMUST00000159299.7	-1161	ENSMUSG00000039835	Nhsl1	NHS like 1	Promoter
chr10:18389423-18389637	1	1	0	0	0	214	*	Promoter (<=1kb)	10	18390322	18524289	133968	1	215819	ENSMUST00000159299.7	-685	ENSMUSG00000039835	Nhsl1	NHS like 1	Promoter
chr10:18407427-18407922	0	0	0	0	1	495	*	Promoter (<=1kb)	10	18407638	18421140	13503	1	215819	ENSMUST00000161510.1	0	ENSMUSG00000039835	Nhsl1	NHS like 1	Promoter
chr10:18422702-18422926	0	0	0	0	1	224	*	Intron (ENSMUST00000207038.1/215819, intron 1 of 6)	10	18407675	18533892	126218	1	215819	ENSMUST00000037341.13	15027	ENSMUSG00000039835	Nhsl1	NHS like 1	Intron
chr10:18424338-18424573	0	0	0	0	1	235	*	Intron (ENSMUST00000207038.1/215819, intron 1 of 6)	10	18407675	18533892	126218	1	215819	ENSMUST00000037341.13	16663	ENSMUSG00000039835	Nhsl1	NHS like 1	Intron
chr10:18431107-18431373	0	0	0	0	1	266	*	Intron (ENSMUST00000207038.1/215819, intron 1 of 6)	10	18407675	18533892	126218	1	215819	ENSMUST00000037341.13	23432	ENSMUSG00000039835	Nhsl1	NHS like 1	Intron
chr10:18446467-18446758	0	0	0	1	1	291	*	Intron (ENSMUST00000207038.1/215819, intron 1 of 6)	10	18469888	18473427	3540	1	215819	ENSMUST00000160547.1	-23130	ENSMUSG00000039835	Nhsl1	NHS like 1	Intron
chr10:18469284-18469762	0	0	0	0	1	478	*	Promoter (<=1kb)	10	18469888	18473427	3540	1	215819	ENSMUST00000160547.1	-126	ENSMUSG00000039835	Nhsl1	NHS like 1	Promoter
chr10:18487485-18487685	1	0	0	0	0	200	*	Intron (ENSMUST00000207038.1/215819, intron 2 of 6)	10	18469981	18533889	63909	1	215819	ENSMUST00000100054.3	17504	ENSMUSG00000039835	Nhsl1	NHS like 1	Intron
chr10:18489142-18489560	1	0	0	0	1	418	*	Intron (ENSMUST00000207038.1/215819, intron 2 of 6)	10	18469981	18533889	63909	1	215819	ENSMUST00000100054.3	19161	ENSMUSG00000039835	Nhsl1	NHS like 1	Intron
chr10:18505812-18506055	0	0	0	0	1	243	*	Intron (ENSMUST00000207038.1/215819, intron 3 of 6)	10	18469981	18533889	63909	1	215819	ENSMUST00000100054.3	35831	ENSMUSG00000039835	Nhsl1	NHS like 1	Intron
chr10:18507906-18508159	0	0	0	0	1	253	*	Intron (ENSMUST00000207038.1/215819, intron 3 of 6)	10	18540758	18545887	5130	2	56016	ENSMUST00000213153.1	37728	ENSMUSG00000019853	Hebp2	heme binding protein 2	Intron
chr10:18532296-18532775	0	0	0	0	1	479	*	3' UTR	10	18540758	18545887	5130	2	56016	ENSMUST00000213153.1	13112	ENSMUSG00000019853	Hebp2	heme binding protein 2	3'
chr10:18545697-18546413	0	0	0	0	1	716	*	Promoter (<=1kb)	10	18540758	18545887	5130	2	56016	ENSMUST00000213153.1	0	ENSMUSG00000019853	Hebp2	heme binding protein 2	Promoter
chr10:18549320-18549778	0	0	0	0	1	458	*	Distal Intergenic	10	18539498	18546076	6579	2	56016	ENSMUST00000020000.6	-3244	ENSMUSG00000019853	Hebp2	heme binding protein 2	Distal
chr10:18550415-18550615	0	0	0	0	1	200	*	Distal Intergenic	10	18539498	18546076	6579	2	56016	ENSMUST00000020000.6	-4339	ENSMUSG00000019853	Hebp2	heme binding protein 2	Distal
chr10:18604339-18604691	0	0	0	0	1	352	*	Intron (ENSMUST00000215836.1/215821, intron 26 of 33)	10	18539498	18546076	6579	2	56016	ENSMUST00000020000.6	-58263	ENSMUSG00000019853	Hebp2	heme binding protein 2	Intron
chr10:18604868-18605121	0	0	0	0	1	253	*	Intron (ENSMUST00000215836.1/215821, intron 26 of 33)	10	18539498	18546076	6579	2	56016	ENSMUST00000020000.6	-58792	ENSMUSG00000019853	Hebp2	heme binding protein 2	Intron
chr10:18610529-18610780	1	0	0	0	0	251	*	Intron (ENSMUST00000215836.1/215821, intron 24 of 33)	10	18539498	18546076	6579	2	56016	ENSMUST00000020000.6	-64453	ENSMUSG00000019853	Hebp2	heme binding protein 2	Intron
chr10:18632764-18632964	1	0	0	0	0	200	*	Intron (ENSMUST00000215836.1/215821, intron 14 of 33)	10	18539498	18546076	6579	2	56016	ENSMUST00000020000.6	-86688	ENSMUSG00000019853	Hebp2	heme binding protein 2	Intron
chr10:18660563-18660763	1	0	0	0	0	200	*	Exon (ENSMUST00000215836.1/215821, exon 8 of 34)	10	18743469	18837979	94511	1	102635639	ENSMUST00000215162.1	-82706	ENSMUSG00000111474	Gm32926	predicted gene, 32926	Exon
chr10:18743565-18744007	0	0	0	0	1	442	*	Promoter (<=1kb)	10	18589403	18743753	154351	2	215821	ENSMUST00000019999.6	0	ENSMUSG00000019852	Arfgef3	ARFGEF family member 3	Promoter
chr10:18749708-18749973	1	0	0	0	0	265	*	Intron (ENSMUST00000215162.1/102635639, intron 1 of 4)	10	18581839	18743949	162111	2	215821	ENSMUST00000215836.1	-5759	ENSMUSG00000019852	Arfgef3	ARFGEF family member 3	Intron
chr10:18796778-18797368	0	0	0	0	1	590	*	Exon (ENSMUST00000215429.1/73968, exon 3 of 3)	10	18779725	18786793	7069	2	237300	ENSMUST00000216654.1	-9985	ENSMUSG00000044624	Gm4922	predicted gene 4922	Exon
chr10:18831893-18832242	0	0	0	0	1	349	*	Promoter (<=1kb)	10	18796806	18831930	35125	2	73968	ENSMUST00000215429.1	0	NA	4930444F02Rik	RIKEN cDNA 4930444F02 gene	Promoter
chr10:18844774-18845393	0	0	0	0	1	619	*	Promoter (<=1kb)	10	18845020	18857073	12054	1	64058	ENSMUST00000019998.8	0	ENSMUSG00000019851	Perp	PERP, TP53 apoptosis effector	Promoter
chr10:18847918-18848358	0	0	0	0	1	440	*	Promoter (2-3kb)	10	18845020	18857073	12054	1	64058	ENSMUST00000019998.8	2898	ENSMUSG00000019851	Perp	PERP, TP53 apoptosis effector	Promoter
chr10:18859815-18860298	0	0	0	0	1	483	*	Distal Intergenic	10	18845020	18857073	12054	1	64058	ENSMUST00000019998.8	14795	ENSMUSG00000019851	Perp	PERP, TP53 apoptosis effector	Distal
chr10:18869123-18869327	1	0	0	0	0	204	*	Distal Intergenic	10	18845020	18857073	12054	1	64058	ENSMUST00000019998.8	24103	ENSMUSG00000019851	Perp	PERP, TP53 apoptosis effector	Distal
chr10:18897875-18898075	1	0	0	0	0	200	*	Distal Intergenic	10	18845020	18857073	12054	1	64058	ENSMUST00000019998.8	52855	ENSMUSG00000019851	Perp	PERP, TP53 apoptosis effector	Distal
chr10:18906357-18906870	1	0	0	0	0	513	*	Distal Intergenic	10	18845020	18857073	12054	1	64058	ENSMUST00000019998.8	61337	ENSMUSG00000019851	Perp	PERP, TP53 apoptosis effector	Distal
chr10:18941902-18942316	0	0	0	0	1	414	*	Distal Intergenic	10	19007267	19008845	1579	2	21929	ENSMUST00000154749.1	66529	ENSMUSG00000019850	Tnfaip3	tumor necrosis factor, alpha-induced protein 3	Distal
chr10:18987422-18987821	0	0	0	0	1	399	*	Distal Intergenic	10	19007267	19008845	1579	2	21929	ENSMUST00000154749.1	21024	ENSMUSG00000019850	Tnfaip3	tumor necrosis factor, alpha-induced protein 3	Distal
chr10:19009491-19009731	0	0	0	0	1	240	*	Promoter (<=1kb)	10	19007267	19008845	1579	2	21929	ENSMUST00000154749.1	-646	ENSMUSG00000019850	Tnfaip3	tumor necrosis factor, alpha-induced protein 3	Promoter
chr10:19014454-19014893	0	0	0	0	1	439	*	Promoter (<=1kb)	10	19011516	19014582	3067	2	21929	ENSMUST00000146388.1	0	ENSMUSG00000019850	Tnfaip3	tumor necrosis factor, alpha-induced protein 3	Promoter
chr10:19015084-19015843	1	1	0	0	1	759	*	Promoter (<=1kb)	10	19000929	19015376	14448	2	21929	ENSMUST00000154590.1	0	ENSMUSG00000019850	Tnfaip3	tumor necrosis factor, alpha-induced protein 3	Promoter
chr10:19090572-19091061	0	0	0	0	1	489	*	Distal Intergenic	10	19141751	19205629	63879	1	100504265	ENSMUST00000216041.1	-50690	NA	Gm20139	predicted gene, 20139	Distal
chr10:19115859-19116349	0	0	0	0	1	490	*	Distal Intergenic	10	19141751	19205629	63879	1	100504265	ENSMUST00000216041.1	-25402	NA	Gm20139	predicted gene, 20139	Distal
chr10:19148044-19148292	1	0	0	0	0	248	*	Intron (ENSMUST00000216041.1/100504265, intron 1 of 3)	10	19141786	19145058	3273	1	100504265	ENSMUST00000215762.1	6258	NA	Gm20139	predicted gene, 20139	Intron
chr10:19157608-19157808	0	0	0	1	0	200	*	Intron (ENSMUST00000216041.1/100504265, intron 1 of 3)	10	19167238	19206702	39465	1	100504265	ENSMUST00000216683.1	-9430	NA	Gm20139	predicted gene, 20139	Intron
chr10:19205032-19205232	0	0	0	0	1	200	*	Exon (ENSMUST00000216041.1/100504265, exon 4 of 4)	10	19167238	19206702	39465	1	100504265	ENSMUST00000216683.1	37794	NA	Gm20139	predicted gene, 20139	Exon
chr10:19208059-19208406	0	0	0	0	1	347	*	Distal Intergenic	10	19167238	19206702	39465	1	100504265	ENSMUST00000216683.1	40821	NA	Gm20139	predicted gene, 20139	Distal
chr10:19276993-19277474	0	0	0	0	1	481	*	Distal Intergenic	10	19356533	19358604	2072	1	94222	ENSMUST00000053225.6	-79059	ENSMUSG00000045591	Olig3	oligodendrocyte transcription factor 3	Distal
chr10:19299396-19299596	1	0	0	0	0	200	*	Intron (ENSMUST00000213234.1/ENSMUST00000213234.1, intron 3 of 4)	10	19356533	19358604	2072	1	94222	ENSMUST00000053225.6	-56937	ENSMUSG00000045591	Olig3	oligodendrocyte transcription factor 3	Intron
chr10:19329480-19329872	0	0	0	0	1	392	*	Distal Intergenic	10	19356533	19358604	2072	1	94222	ENSMUST00000053225.6	-26661	ENSMUSG00000045591	Olig3	oligodendrocyte transcription factor 3	Distal
chr10:19356276-19356758	0	0	0	0	1	482	*	Promoter (<=1kb)	10	19356533	19358604	2072	1	94222	ENSMUST00000053225.6	0	ENSMUSG00000045591	Olig3	oligodendrocyte transcription factor 3	Promoter
chr10:19391492-19391692	1	0	0	0	0	200	*	Distal Intergenic	10	19356533	19358604	2072	1	94222	ENSMUST00000053225.6	34959	ENSMUSG00000045591	Olig3	oligodendrocyte transcription factor 3	Distal
chr10:19404243-19404772	0	0	0	0	1	529	*	Distal Intergenic	10	19356533	19358604	2072	1	94222	ENSMUST00000053225.6	47710	ENSMUSG00000045591	Olig3	oligodendrocyte transcription factor 3	Distal
chr10:19414083-19414336	1	0	0	0	0	253	*	Distal Intergenic	10	19356533	19358604	2072	1	94222	ENSMUST00000053225.6	57550	ENSMUSG00000045591	Olig3	oligodendrocyte transcription factor 3	Distal
chr10:19503871-19504170	0	0	0	0	1	299	*	Intron (ENSMUST00000214178.1/102635880, intron 2 of 3)	10	19494643	19507167	12525	1	102635880	ENSMUST00000216664.1	9228	ENSMUSG00000110902	Gm33104	predicted gene, 33104	Intron
chr10:19567569-19567842	0	1	0	1	0	273	*	Distal Intergenic	10	19591949	19610229	18281	1	15979	ENSMUST00000020188.12	-24107	ENSMUSG00000020009	Ifngr1	interferon gamma receptor 1	Distal
chr10:19576459-19576709	0	0	0	0	1	250	*	Distal Intergenic	10	19591949	19610229	18281	1	15979	ENSMUST00000020188.12	-15240	ENSMUSG00000020009	Ifngr1	interferon gamma receptor 1	Distal
chr10:19584627-19584829	1	0	0	0	0	202	*	Distal Intergenic	10	19591949	19610229	18281	1	15979	ENSMUST00000020188.12	-7120	ENSMUSG00000020009	Ifngr1	interferon gamma receptor 1	Distal
chr10:19591493-19592374	0	0	0	0	1	881	*	Promoter (<=1kb)	10	19591949	19610229	18281	1	15979	ENSMUST00000020188.12	0	ENSMUSG00000020009	Ifngr1	interferon gamma receptor 1	Promoter
chr10:19650901-19651185	1	0	0	0	0	284	*	Intron (ENSMUST00000052806.7/ENSMUST00000052806.7, intron 1 of 3)	10	19621998	19634681	12684	1	237310	ENSMUST00000036564.7	28903	ENSMUSG00000039760	Il22ra2	interleukin 22 receptor, alpha 2	Intron
chr10:19689697-19690019	0	0	0	0	1	322	*	Distal Intergenic	10	19712570	19760053	47484	1	237313	ENSMUST00000020185.4	-22551	ENSMUSG00000020007	Il20ra	interleukin 20 receptor, alpha	Distal
chr10:19708680-19708880	1	0	0	0	0	200	*	Distal Intergenic	10	19712570	19760053	47484	1	237313	ENSMUST00000020185.4	-3690	ENSMUSG00000020007	Il20ra	interleukin 20 receptor, alpha	Distal
chr10:19712479-19712787	1	0	0	0	0	308	*	Promoter (<=1kb)	10	19712570	19760053	47484	1	237313	ENSMUST00000020185.4	0	ENSMUSG00000020007	Il20ra	interleukin 20 receptor, alpha	Promoter
chr10:19725642-19725842	0	0	0	0	1	200	*	Intron (ENSMUST00000020185.4/237313, intron 1 of 6)	10	19712634	19755824	43191	1	237313	ENSMUST00000217389.1	13008	ENSMUSG00000020007	Il20ra	interleukin 20 receptor, alpha	Intron
chr10:19821124-19821490	0	0	0	0	1	366	*	Distal Intergenic	10	19847916	19851459	3544	2	76157	ENSMUST00000059805.5	29969	ENSMUSG00000050473	Slc35d3	solute carrier family 35, member D3	Distal
chr10:19849930-19850508	0	0	0	0	1	578	*	Promoter (<=1kb)	10	19847916	19851459	3544	2	76157	ENSMUST00000059805.5	951	ENSMUSG00000050473	Slc35d3	solute carrier family 35, member D3	Promoter
chr10:19851107-19851355	0	0	0	0	1	248	*	Promoter (<=1kb)	10	19847916	19851459	3544	2	76157	ENSMUST00000059805.5	104	ENSMUSG00000050473	Slc35d3	solute carrier family 35, member D3	Promoter
chr10:19877053-19877256	0	0	0	0	1	203	*	Intron (ENSMUST00000020182.15/18634, intron 8 of 9)	10	19860789	19869674	8886	2	18634	ENSMUST00000125942.1	-7379	ENSMUSG00000020003	Pex7	peroxisomal biogenesis factor 7	Intron
chr10:19907247-19907674	0	0	0	0	1	427	*	Promoter (<=1kb)	10	19860832	19907647	46816	2	18634	ENSMUST00000166511.8	0	ENSMUSG00000020003	Pex7	peroxisomal biogenesis factor 7	Promoter
chr10:19933532-19935259	0	0	0	0	1	1727	*	Promoter (<=1kb)	10	19934472	20142753	208282	1	26408	ENSMUST00000095806.9	0	ENSMUSG00000071369	Map3k5	mitogen-activated protein kinase kinase kinase 5	Promoter
chr10:19965098-19965327	0	0	0	0	1	229	*	Intron (ENSMUST00000095806.9/26408, intron 1 of 29)	10	19951055	20023699	72645	1	26408	ENSMUST00000152533.1	14043	ENSMUSG00000071369	Map3k5	mitogen-activated protein kinase kinase kinase 5	Intron
chr10:19977015-19977352	0	0	0	1	0	337	*	Intron (ENSMUST00000095806.9/26408, intron 1 of 29)	10	19951055	20023699	72645	1	26408	ENSMUST00000152533.1	25960	ENSMUSG00000071369	Map3k5	mitogen-activated protein kinase kinase kinase 5	Intron
chr10:19994499-19994941	0	0	0	0	1	442	*	Intron (ENSMUST00000095806.9/26408, intron 1 of 29)	10	19951055	20023699	72645	1	26408	ENSMUST00000152533.1	43444	ENSMUSG00000071369	Map3k5	mitogen-activated protein kinase kinase kinase 5	Intron
chr10:19995138-19995496	0	0	0	0	1	358	*	Intron (ENSMUST00000095806.9/26408, intron 1 of 29)	10	19951055	20023699	72645	1	26408	ENSMUST00000152533.1	44083	ENSMUSG00000071369	Map3k5	mitogen-activated protein kinase kinase kinase 5	Intron
chr10:19999744-20000010	0	0	0	0	1	266	*	Intron (ENSMUST00000095806.9/26408, intron 1 of 29)	10	19951055	20023699	72645	1	26408	ENSMUST00000152533.1	48689	ENSMUSG00000071369	Map3k5	mitogen-activated protein kinase kinase kinase 5	Intron
chr10:20000953-20001285	0	0	0	0	1	332	*	Intron (ENSMUST00000095806.9/26408, intron 2 of 29)	10	19951055	20023699	72645	1	26408	ENSMUST00000152533.1	49898	ENSMUSG00000071369	Map3k5	mitogen-activated protein kinase kinase kinase 5	Intron
chr10:20026433-20026635	0	0	0	0	1	202	*	Intron (ENSMUST00000095806.9/26408, intron 6 of 29)	10	20099525	20105437	5913	1	26408	ENSMUST00000138994.1	-72890	ENSMUSG00000071369	Map3k5	mitogen-activated protein kinase kinase kinase 5	Intron
chr10:20061058-20061259	0	0	0	0	1	201	*	Intron (ENSMUST00000095806.9/26408, intron 10 of 29)	10	20099525	20105437	5913	1	26408	ENSMUST00000138994.1	-38266	ENSMUSG00000071369	Map3k5	mitogen-activated protein kinase kinase kinase 5	Intron
chr10:20062626-20062826	1	0	0	0	0	200	*	Intron (ENSMUST00000095806.9/26408, intron 10 of 29)	10	20099525	20105437	5913	1	26408	ENSMUST00000138994.1	-36699	ENSMUSG00000071369	Map3k5	mitogen-activated protein kinase kinase kinase 5	Intron
chr10:20063552-20063838	0	0	0	0	1	286	*	Intron (ENSMUST00000095806.9/26408, intron 10 of 29)	10	20099525	20105437	5913	1	26408	ENSMUST00000138994.1	-35687	ENSMUSG00000071369	Map3k5	mitogen-activated protein kinase kinase kinase 5	Intron
chr10:20148709-20149477	0	0	0	0	1	768	*	Promoter (<=1kb)	10	20148984	20281590	132607	1	17761	ENSMUST00000116259.4	0	ENSMUSG00000019996	Map7	microtubule-associated protein 7	Promoter
chr10:20153361-20153903	0	0	0	0	1	542	*	Intron (ENSMUST00000020173.15/17761, intron 1 of 17)	10	20148998	20257538	108541	1	17761	ENSMUST00000214823.1	4363	ENSMUSG00000019996	Map7	microtubule-associated protein 7	Intron
chr10:20160963-20161275	0	0	0	0	1	312	*	Intron (ENSMUST00000020173.15/17761, intron 1 of 17)	10	20170988	20233491	62504	1	17761	ENSMUST00000217251.1	-9713	ENSMUSG00000019996	Map7	microtubule-associated protein 7	Intron
chr10:20176067-20176298	0	0	0	0	1	231	*	Intron (ENSMUST00000020173.15/17761, intron 1 of 17)	10	20172007	20250481	78475	1	17761	ENSMUST00000213386.1	4060	ENSMUSG00000019996	Map7	microtubule-associated protein 7	Intron
chr10:20178777-20179297	1	0	0	0	1	520	*	Intron (ENSMUST00000020173.15/17761, intron 1 of 17)	10	20172007	20250481	78475	1	17761	ENSMUST00000213386.1	6770	ENSMUSG00000019996	Map7	microtubule-associated protein 7	Intron
chr10:20231531-20231731	1	0	0	0	0	200	*	Promoter (1-2kb)	10	20229795	20251892	22098	1	17761	ENSMUST00000213312.1	1736	ENSMUSG00000019996	Map7	microtubule-associated protein 7	Promoter
chr10:20311888-20312931	0	0	0	0	1	1043	*	Promoter (<=1kb)	10	20312469	20342501	30033	1	72567	ENSMUST00000092678.9	0	ENSMUSG00000037608	Bclaf1	BCL2-associated transcription factor 1	Promoter
chr10:20321577-20321826	1	0	0	0	0	249	*	Promoter (1-2kb)	10	20323720	20344613	20894	1	72567	ENSMUST00000191438.1	-1894	ENSMUSG00000037608	Bclaf1	BCL2-associated transcription factor 1	Promoter
chr10:20363890-20364098	0	0	0	0	1	208	*	Distal Intergenic	10	20348007	20360895	12889	1	71804	ENSMUST00000213374.1	15883	ENSMUSG00000019992	Mtfr2	mitochondrial fission regulator 2	Distal
chr10:20385001-20385201	1	0	0	0	0	200	*	Distal Intergenic	10	20348007	20360895	12889	1	71804	ENSMUST00000213374.1	36994	ENSMUSG00000019992	Mtfr2	mitochondrial fission regulator 2	Distal
chr10:20412357-20412587	0	0	0	0	1	230	*	Intron (ENSMUST00000020165.13/29863, intron 10 of 12)	10	20348007	20360895	12889	1	71804	ENSMUST00000213374.1	64350	ENSMUSG00000019992	Mtfr2	mitochondrial fission regulator 2	Intron
chr10:20428791-20429014	0	0	0	0	1	223	*	Intron (ENSMUST00000020165.13/29863, intron 8 of 12)	10	20348007	20360895	12889	1	71804	ENSMUST00000213374.1	80784	ENSMUSG00000019992	Mtfr2	mitochondrial fission regulator 2	Intron
chr10:20453448-20453767	0	0	0	0	1	319	*	Intron (ENSMUST00000020165.13/29863, intron 3 of 12)	10	20398928	20548328	149401	2	29863	ENSMUST00000169016.7	94561	ENSMUSG00000019990	Pde7b	phosphodiesterase 7B	Intron
chr10:20490749-20490960	0	0	0	0	1	211	*	Intron (ENSMUST00000020165.13/29863, intron 2 of 12)	10	20398928	20548328	149401	2	29863	ENSMUST00000169016.7	57368	ENSMUSG00000019990	Pde7b	phosphodiesterase 7B	Intron
chr10:20508028-20508228	0	0	0	0	1	200	*	Intron (ENSMUST00000020165.13/29863, intron 2 of 12)	10	20398928	20548328	149401	2	29863	ENSMUST00000169016.7	40100	ENSMUSG00000019990	Pde7b	phosphodiesterase 7B	Intron
chr10:20518143-20518537	0	0	0	0	1	394	*	Exon (ENSMUST00000097355.3/ENSMUST00000097355.3, exon 1 of 2)	10	20398928	20548328	149401	2	29863	ENSMUST00000169016.7	29791	ENSMUSG00000019990	Pde7b	phosphodiesterase 7B	Exon
chr10:20520750-20521595	1	1	0	0	1	845	*	Intron (ENSMUST00000020165.13/29863, intron 2 of 12)	10	20398928	20548328	149401	2	29863	ENSMUST00000169016.7	26733	ENSMUSG00000019990	Pde7b	phosphodiesterase 7B	Intron
chr10:20557600-20557800	1	0	0	0	0	200	*	Intron (ENSMUST00000020165.13/29863, intron 2 of 12)	10	20407087	20548470	141384	2	29863	ENSMUST00000164195.1	-9130	ENSMUSG00000019990	Pde7b	phosphodiesterase 7B	Intron
chr10:20576260-20576491	0	0	0	0	1	231	*	Intron (ENSMUST00000020165.13/29863, intron 2 of 12)	10	20407087	20548470	141384	2	29863	ENSMUST00000164195.1	-27790	ENSMUSG00000019990	Pde7b	phosphodiesterase 7B	Intron
chr10:20621740-20621940	1	0	0	0	0	200	*	Intron (ENSMUST00000020165.13/29863, intron 1 of 12)	10	20407087	20548470	141384	2	29863	ENSMUST00000164195.1	-73270	ENSMUSG00000019990	Pde7b	phosphodiesterase 7B	Intron
chr10:20635813-20636246	0	0	0	0	1	433	*	Intron (ENSMUST00000020165.13/29863, intron 1 of 12)	10	20407087	20548470	141384	2	29863	ENSMUST00000164195.1	-87343	ENSMUSG00000019990	Pde7b	phosphodiesterase 7B	Intron
chr10:20641770-20642091	0	0	0	0	1	321	*	Intron (ENSMUST00000020165.13/29863, intron 1 of 12)	10	20400418	20724696	324279	2	29863	ENSMUST00000170265.7	82605	ENSMUSG00000019990	Pde7b	phosphodiesterase 7B	Intron
chr10:20719179-20719640	0	0	0	0	1	461	*	Intron (ENSMUST00000020165.13/29863, intron 1 of 12)	10	20400418	20724696	324279	2	29863	ENSMUST00000170265.7	5056	ENSMUSG00000019990	Pde7b	phosphodiesterase 7B	Intron
chr10:20719927-20720148	0	0	0	0	1	221	*	Intron (ENSMUST00000020165.13/29863, intron 1 of 12)	10	20400418	20724696	324279	2	29863	ENSMUST00000170265.7	4548	ENSMUSG00000019990	Pde7b	phosphodiesterase 7B	Intron
chr10:20752618-20752887	1	0	0	0	0	269	*	Distal Intergenic	10	20398004	20725078	327075	2	29863	ENSMUST00000020165.13	-27540	ENSMUSG00000019990	Pde7b	phosphodiesterase 7B	Distal
chr10:20755717-20755922	0	0	0	0	1	205	*	Distal Intergenic	10	20398004	20725078	327075	2	29863	ENSMUST00000020165.13	-30639	ENSMUSG00000019990	Pde7b	phosphodiesterase 7B	Distal
chr10:20756041-20756540	0	0	0	0	1	499	*	Exon (ENSMUST00000213510.1/ENSMUST00000213510.1, exon 1 of 5)	10	20398004	20725078	327075	2	29863	ENSMUST00000020165.13	-30963	ENSMUSG00000019990	Pde7b	phosphodiesterase 7B	Exon
chr10:20830474-20830796	0	0	1	0	0	322	*	Intron (ENSMUST00000213510.1/ENSMUST00000213510.1, intron 4 of 4)	10	20398004	20725078	327075	2	29863	ENSMUST00000020165.13	-105396	ENSMUSG00000019990	Pde7b	phosphodiesterase 7B	Intron
chr10:20837171-20837576	1	0	0	0	0	405	*	Distal Intergenic	10	20398004	20725078	327075	2	29863	ENSMUST00000020165.13	-112093	ENSMUSG00000019990	Pde7b	phosphodiesterase 7B	Distal
chr10:20854870-20855103	0	0	0	0	1	233	*	Distal Intergenic	10	20952547	21080429	127883	1	52906	ENSMUST00000105525.11	-97444	ENSMUSG00000019986	Ahi1	Abelson helper integration site 1	Distal
chr10:20855590-20855795	0	0	0	0	1	205	*	Distal Intergenic	10	20952547	21080429	127883	1	52906	ENSMUST00000105525.11	-96752	ENSMUSG00000019986	Ahi1	Abelson helper integration site 1	Distal
chr10:20867110-20867415	0	0	0	0	1	305	*	Distal Intergenic	10	20952547	21080429	127883	1	52906	ENSMUST00000105525.11	-85132	ENSMUSG00000019986	Ahi1	Abelson helper integration site 1	Distal
chr10:20875400-20875871	0	0	0	0	1	471	*	Distal Intergenic	10	20952547	21080429	127883	1	52906	ENSMUST00000105525.11	-76676	ENSMUSG00000019986	Ahi1	Abelson helper integration site 1	Distal
chr10:20879339-20879539	1	0	0	0	0	200	*	Distal Intergenic	10	20952547	21080429	127883	1	52906	ENSMUST00000105525.11	-73008	ENSMUSG00000019986	Ahi1	Abelson helper integration site 1	Distal
chr10:20899358-20899719	1	0	0	0	0	361	*	Distal Intergenic	10	20952547	21080429	127883	1	52906	ENSMUST00000105525.11	-52828	ENSMUSG00000019986	Ahi1	Abelson helper integration site 1	Distal
chr10:20922483-20922695	1	0	0	0	0	212	*	Distal Intergenic	10	20952547	21080429	127883	1	52906	ENSMUST00000105525.11	-29852	ENSMUSG00000019986	Ahi1	Abelson helper integration site 1	Distal
chr10:20952010-20952937	0	0	0	0	1	927	*	Promoter (<=1kb)	10	20952547	21080429	127883	1	52906	ENSMUST00000105525.11	0	ENSMUSG00000019986	Ahi1	Abelson helper integration site 1	Promoter
chr10:21023481-21023681	0	1	0	0	0	200	*	Intron (ENSMUST00000105525.11/52906, intron 18 of 23)	10	21040820	21079399	38580	1	52906	ENSMUST00000213852.1	-17139	ENSMUSG00000019986	Ahi1	Abelson helper integration site 1	Intron
chr10:21054695-21055050	1	0	0	1	0	355	*	Exon (ENSMUST00000105525.11/52906, exon 20 of 24)	10	21040820	21080428	39609	1	52906	ENSMUST00000163505.2	13875	ENSMUSG00000019986	Ahi1	Abelson helper integration site 1	Exon
chr10:21055440-21055886	0	0	0	1	1	446	*	Intron (ENSMUST00000105525.11/52906, intron 20 of 23)	10	21069845	21074406	4562	1	52906	ENSMUST00000215543.1	-13959	ENSMUSG00000019986	Ahi1	Abelson helper integration site 1	Intron
chr10:21056027-21056238	0	0	0	0	1	211	*	Intron (ENSMUST00000105525.11/52906, intron 20 of 23)	10	21069845	21074406	4562	1	52906	ENSMUST00000215543.1	-13607	ENSMUSG00000019986	Ahi1	Abelson helper integration site 1	Intron
chr10:21090937-21091248	1	0	0	0	1	311	*	Distal Intergenic	10	21069845	21074406	4562	1	52906	ENSMUST00000215543.1	21092	ENSMUSG00000019986	Ahi1	Abelson helper integration site 1	Distal
chr10:21144883-21145308	0	0	0	0	1	425	*	Exon (ENSMUST00000180680.1/ENSMUST00000180680.1, exon 1 of 3)	10	21156366	21156645	280	2	17863	ENSMUST00000214539.1	11337	ENSMUSG00000019982	Myb	myeloblastosis oncogene	Exon
chr10:21158925-21159328	0	0	0	0	1	403	*	Promoter (1-2kb)	10	21138893	21160850	21958	2	17863	ENSMUST00000186446.1	1522	ENSMUSG00000019982	Myb	myeloblastosis oncogene	Promoter
chr10:21159581-21160164	0	0	0	0	1	583	*	Promoter (<=1kb)	10	21138893	21160850	21958	2	17863	ENSMUST00000186446.1	686	ENSMUSG00000019982	Myb	myeloblastosis oncogene	Promoter
chr10:21160432-21161298	0	0	0	1	1	866	*	Promoter (<=1kb)	10	21138893	21160850	21958	2	17863	ENSMUST00000186446.1	0	ENSMUSG00000019982	Myb	myeloblastosis oncogene	Promoter
chr10:21161571-21161862	0	0	0	0	1	291	*	Promoter (<=1kb)	10	21125276	21160984	35709	2	17863	ENSMUST00000020158.8	-587	ENSMUSG00000019982	Myb	myeloblastosis oncogene	Promoter
chr10:21178894-21179094	0	0	0	0	1	200	*	Intron (ENSMUST00000213692.1/ENSMUST00000213692.1, intron 3 of 4)	10	21182695	21188620	5926	1	102636600	ENSMUST00000215633.1	-3601	ENSMUSG00000111005	Gm33619	predicted gene, 33619	Intron
chr10:21188150-21188489	1	0	0	0	0	339	*	Promoter (1-2kb)	10	21186947	21188618	1672	1	102636600	ENSMUST00000216598.1	1203	ENSMUSG00000111005	Gm33619	predicted gene, 33619	Promoter
chr10:21193285-21194130	1	0	0	0	1	845	*	Distal Intergenic	10	21186947	21188618	1672	1	102636600	ENSMUST00000216598.1	6338	ENSMUSG00000111005	Gm33619	predicted gene, 33619	Distal
chr10:21218601-21218805	0	0	0	0	1	204	*	Intron (ENSMUST00000217285.1/ENSMUST00000217285.1, intron 2 of 2)	10	21186947	21188618	1672	1	102636600	ENSMUST00000216598.1	31654	ENSMUSG00000111005	Gm33619	predicted gene, 33619	Intron
chr10:21295660-21296115	0	0	0	0	1	455	*	Promoter (<=1kb)	10	21295979	21368898	72920	1	56422	ENSMUST00000020153.9	0	ENSMUSG00000019977	Hbs1l	Hbs1-like (S. cerevisiae)	Promoter
chr10:21353864-21354164	1	0	0	0	0	300	*	Promoter (<=1kb)	10	21354650	21365166	10517	1	56422	ENSMUST00000218850.1	-486	ENSMUSG00000019977	Hbs1l	Hbs1-like (S. cerevisiae)	Promoter
chr10:21366455-21366681	0	0	0	0	1	226	*	Promoter (<=1kb)	10	21367401	21368543	1143	1	56422	ENSMUST00000220392.1	-720	ENSMUSG00000019977	Hbs1l	Hbs1-like (S. cerevisiae)	Promoter
chr10:21375413-21376026	1	0	0	0	1	613	*	Promoter (1-2kb)	10	21377291	21396585	19295	1	237320	ENSMUST00000042699.13	-1265	ENSMUSG00000037542	Aldh8a1	aldehyde dehydrogenase 8 family, member A1	Promoter
chr10:21421124-21421369	0	0	0	0	1	245	*	Intron (ENSMUST00000188024.1/ENSMUST00000188024.1, intron 2 of 3)	10	21377347	21388996	11650	1	237320	ENSMUST00000159163.1	43777	ENSMUSG00000037542	Aldh8a1	aldehyde dehydrogenase 8 family, member A1	Intron
chr10:21428032-21428404	0	0	0	0	1	372	*	Distal Intergenic	10	21377347	21388996	11650	1	237320	ENSMUST00000159163.1	50685	ENSMUSG00000037542	Aldh8a1	aldehyde dehydrogenase 8 family, member A1	Distal
chr10:21446617-21446824	0	0	0	0	1	207	*	Distal Intergenic	10	21377347	21388996	11650	1	237320	ENSMUST00000159163.1	69270	ENSMUSG00000037542	Aldh8a1	aldehyde dehydrogenase 8 family, member A1	Distal
chr10:21494519-21495423	1	1	0	1	1	904	*	Distal Intergenic	10	21593145	21622376	29232	1	67692	ENSMUST00000057341.5	-97722	ENSMUSG00000050844	1700020N01Rik	RIKEN cDNA 1700020N01 gene	Distal
chr10:21497537-21497835	0	0	0	0	1	298	*	Distal Intergenic	10	21593145	21622376	29232	1	67692	ENSMUST00000057341.5	-95310	ENSMUSG00000050844	1700020N01Rik	RIKEN cDNA 1700020N01 gene	Distal
chr10:21532636-21532852	0	0	0	0	1	216	*	Distal Intergenic	10	21593145	21622376	29232	1	67692	ENSMUST00000057341.5	-60293	ENSMUSG00000050844	1700020N01Rik	RIKEN cDNA 1700020N01 gene	Distal
chr10:21533041-21533574	0	0	0	0	1	533	*	Distal Intergenic	10	21593145	21622376	29232	1	67692	ENSMUST00000057341.5	-59571	ENSMUSG00000050844	1700020N01Rik	RIKEN cDNA 1700020N01 gene	Distal
chr10:21543895-21544131	1	0	0	0	0	236	*	Distal Intergenic	10	21593145	21622376	29232	1	67692	ENSMUST00000057341.5	-49014	ENSMUSG00000050844	1700020N01Rik	RIKEN cDNA 1700020N01 gene	Distal
chr10:21620355-21620859	0	0	0	0	1	504	*	Intron (ENSMUST00000057341.5/67692, intron 2 of 2)	10	21616320	21621765	5446	1	67692	ENSMUST00000186635.1	4035	ENSMUSG00000050844	1700020N01Rik	RIKEN cDNA 1700020N01 gene	Intron
chr10:21684432-21684695	0	0	0	0	1	263	*	Promoter (1-2kb)	10	21686411	21707440	21030	1	432436	ENSMUST00000187019.6	-1716	ENSMUSG00000056716	Gm5420	predicted gene 5420	Promoter
chr10:21715837-21716268	0	0	0	0	1	431	*	Distal Intergenic	10	21690845	21693978	3134	1	432436	ENSMUST00000071008.5	24992	ENSMUSG00000056716	Gm5420	predicted gene 5420	Distal
chr10:21746084-21746362	0	0	0	1	0	278	*	Intron (ENSMUST00000189792.1/ENSMUST00000189792.1, intron 1 of 1)	10	21690845	21693978	3134	1	432436	ENSMUST00000071008.5	55239	ENSMUSG00000056716	Gm5420	predicted gene 5420	Intron
chr10:21746510-21747553	1	1	0	1	1	1043	*	Exon (ENSMUST00000189792.1/ENSMUST00000189792.1, exon 2 of 2)	10	21690845	21693978	3134	1	432436	ENSMUST00000071008.5	55665	ENSMUSG00000056716	Gm5420	predicted gene 5420	Exon
chr10:21821783-21822000	0	0	0	0	1	217	*	Distal Intergenic	10	21882184	21999893	117710	1	20393	ENSMUST00000120509.7	-60184	ENSMUSG00000019970	Sgk1	serum/glucocorticoid regulated kinase 1	Distal
chr10:21824379-21824645	1	0	0	0	0	266	*	Distal Intergenic	10	21882184	21999893	117710	1	20393	ENSMUST00000120509.7	-57539	ENSMUSG00000019970	Sgk1	serum/glucocorticoid regulated kinase 1	Distal
chr10:21824768-21824968	1	0	0	0	0	200	*	Distal Intergenic	10	21882184	21999893	117710	1	20393	ENSMUST00000120509.7	-57216	ENSMUSG00000019970	Sgk1	serum/glucocorticoid regulated kinase 1	Distal
chr10:21826577-21826974	0	0	0	0	1	397	*	Distal Intergenic	10	21882184	21999893	117710	1	20393	ENSMUST00000120509.7	-55210	ENSMUSG00000019970	Sgk1	serum/glucocorticoid regulated kinase 1	Distal
chr10:21829180-21829399	0	0	0	0	1	219	*	Distal Intergenic	10	21882184	21999893	117710	1	20393	ENSMUST00000120509.7	-52785	ENSMUSG00000019970	Sgk1	serum/glucocorticoid regulated kinase 1	Distal
chr10:21839717-21840033	0	0	0	0	1	316	*	Intron (ENSMUST00000180731.1/ENSMUST00000180731.1, intron 2 of 4)	10	21882184	21999893	117710	1	20393	ENSMUST00000120509.7	-42151	ENSMUSG00000019970	Sgk1	serum/glucocorticoid regulated kinase 1	Intron
chr10:21857667-21857916	0	0	0	0	1	249	*	Distal Intergenic	10	21882184	21999893	117710	1	20393	ENSMUST00000120509.7	-24268	ENSMUSG00000019970	Sgk1	serum/glucocorticoid regulated kinase 1	Distal
chr10:21866487-21866957	0	0	0	0	1	470	*	Distal Intergenic	10	21882184	21999893	117710	1	20393	ENSMUST00000120509.7	-15227	ENSMUSG00000019970	Sgk1	serum/glucocorticoid regulated kinase 1	Distal
chr10:21869433-21869649	0	0	0	1	0	216	*	Distal Intergenic	10	21882184	21999893	117710	1	20393	ENSMUST00000120509.7	-12535	ENSMUSG00000019970	Sgk1	serum/glucocorticoid regulated kinase 1	Distal
chr10:21882088-21882621	0	0	0	0	1	533	*	Promoter (<=1kb)	10	21882184	21999893	117710	1	20393	ENSMUST00000120509.7	0	ENSMUSG00000019970	Sgk1	serum/glucocorticoid regulated kinase 1	Promoter
chr10:21898817-21899179	0	0	0	0	1	362	*	Exon (ENSMUST00000143094.1/20393, exon 2 of 2)	10	21882369	21899145	16777	1	20393	ENSMUST00000143094.1	16448	ENSMUSG00000019970	Sgk1	serum/glucocorticoid regulated kinase 1	Exon
chr10:21905943-21906201	0	0	0	0	1	258	*	Intron (ENSMUST00000120509.7/20393, intron 1 of 13)	10	21928470	21990402	61933	1	20393	ENSMUST00000124203.1	-22269	ENSMUSG00000019970	Sgk1	serum/glucocorticoid regulated kinase 1	Intron
chr10:21915086-21915335	1	0	0	0	0	249	*	Intron (ENSMUST00000120509.7/20393, intron 1 of 13)	10	21928470	21990402	61933	1	20393	ENSMUST00000124203.1	-13135	ENSMUSG00000019970	Sgk1	serum/glucocorticoid regulated kinase 1	Intron
chr10:21923592-21923892	0	0	0	0	1	300	*	Intron (ENSMUST00000120509.7/20393, intron 1 of 13)	10	21928470	21990402	61933	1	20393	ENSMUST00000124203.1	-4578	ENSMUSG00000019970	Sgk1	serum/glucocorticoid regulated kinase 1	Intron
chr10:21936657-21936901	0	0	1	1	0	244	*	Intron (ENSMUST00000120509.7/20393, intron 2 of 13)	10	21928470	21990402	61933	1	20393	ENSMUST00000124203.1	8187	ENSMUSG00000019970	Sgk1	serum/glucocorticoid regulated kinase 1	Intron
chr10:21975033-21975306	1	0	0	0	0	273	*	Intron (ENSMUST00000120509.7/20393, intron 3 of 13)	10	21978672	21995893	17222	1	20393	ENSMUST00000142174.7	-3366	ENSMUSG00000019970	Sgk1	serum/glucocorticoid regulated kinase 1	Intron
chr10:21988436-21988715	0	0	0	0	1	279	*	Intron (ENSMUST00000120509.7/20393, intron 3 of 13)	10	21992223	21995874	3652	1	20393	ENSMUST00000150089.7	-3508	ENSMUSG00000019970	Sgk1	serum/glucocorticoid regulated kinase 1	Intron
chr10:21992955-21993257	0	0	0	0	1	302	*	Promoter (<=1kb)	10	21993890	21999891	6002	1	20393	ENSMUST00000092673.10	-633	ENSMUSG00000019970	Sgk1	serum/glucocorticoid regulated kinase 1	Promoter
chr10:21993892-21994812	1	0	0	0	1	920	*	Promoter (<=1kb)	10	21994666	21999903	5238	1	20393	ENSMUST00000020145.11	0	ENSMUSG00000019970	Sgk1	serum/glucocorticoid regulated kinase 1	Promoter
chr10:22055487-22055688	0	0	0	0	1	201	*	Distal Intergenic	10	22066307	22068079	1773	2	114671	ENSMUST00000092672.5	12391	ENSMUSG00000069712	Semp2l2b	SUMO/sentrin specific peptidase 2-like 2B	Distal
chr10:22058358-22059087	0	0	0	0	1	729	*	Distal Intergenic	10	22066307	22068079	1773	2	114671	ENSMUST00000092672.5	8992	ENSMUSG00000069712	Semp2l2b	SUMO/sentrin specific peptidase 2-like 2B	Distal
chr10:22140735-22141150	0	0	0	0	1	415	*	Intron (ENSMUST00000180726.1/319887, intron 1 of 1)	10	22117362	22148610	31249	2	319887	ENSMUST00000181677.1	7460	ENSMUSG00000121883	E030030I06Rik	RIKEN cDNA E030030I06 gene	Intron
chr10:22141291-22141517	1	0	0	0	0	226	*	Intron (ENSMUST00000180726.1/319887, intron 1 of 1)	10	22117362	22148610	31249	2	319887	ENSMUST00000181677.1	7093	ENSMUSG00000121883	E030030I06Rik	RIKEN cDNA E030030I06 gene	Intron
chr10:22144379-22144581	0	0	0	0	1	202	*	Exon (ENSMUST00000181614.1/319887, exon 2 of 2)	10	22117362	22148610	31249	2	319887	ENSMUST00000181677.1	4029	ENSMUSG00000121883	E030030I06Rik	RIKEN cDNA E030030I06 gene	Exon
chr10:22148431-22149702	0	0	0	0	1	1271	*	Promoter (<=1kb)	10	22117362	22148610	31249	2	319887	ENSMUST00000181677.1	0	ENSMUSG00000121883	E030030I06Rik	RIKEN cDNA E030030I06 gene	Promoter
chr10:22151469-22151681	0	0	0	0	1	212	*	Promoter (2-3kb)	10	22144421	22149270	4850	2	319887	ENSMUST00000069372.6	-2199	ENSMUSG00000121883	E030030I06Rik	RIKEN cDNA E030030I06 gene	Promoter
chr10:22158294-22158817	0	0	0	0	1	523	*	Promoter (<=1kb)	10	22158569	22183917	25349	1	379043	ENSMUST00000181645.7	0	ENSMUSG00000053219	Raet1e	retinoic acid early transcript 1E	Promoter
chr10:22159405-22160068	1	1	0	0	1	663	*	Promoter (<=1kb)	10	22158586	22288849	130264	1	667281	ENSMUST00000105522.8	819	ENSMUSG00000075297	H60b	histocompatibility 60b	Promoter
chr10:22161056-22161324	0	1	0	0	0	268	*	Promoter (2-3kb)	10	22158586	22288849	130264	1	667281	ENSMUST00000105522.8	2470	ENSMUSG00000075297	H60b	histocompatibility 60b	Promoter
chr10:22163276-22163802	0	0	0	0	1	526	*	Promoter (1-2kb)	10	22165638	22180726	15089	1	379043	ENSMUST00000180648.7	-1836	ENSMUSG00000053219	Raet1e	retinoic acid early transcript 1E	Promoter
chr10:22212281-22212665	0	0	0	0	1	384	*	Exon (ENSMUST00000181953.1/ENSMUST00000181953.1, exon 1 of 2)	10	22173919	22374139	200221	1	19370	ENSMUST00000178026.1	38362	ENSMUSG00000078452	Raet1c	retinoic acid early transcript gamma	Exon
chr10:22223610-22223894	0	0	0	0	1	284	*	Intron (ENSMUST00000105522.8/667281, intron 1 of 5)	10	22273346	22288849	15504	1	667281	ENSMUST00000131558.1	-49452	ENSMUSG00000075297	H60b	histocompatibility 60b	Intron
chr10:22273230-22273525	0	0	0	0	1	295	*	Promoter (<=1kb)	10	22273346	22288849	15504	1	667281	ENSMUST00000131558.1	0	ENSMUSG00000075297	H60b	histocompatibility 60b	Promoter
chr10:22273929-22274229	0	0	0	0	1	300	*	Promoter (<=1kb)	10	22273346	22288849	15504	1	667281	ENSMUST00000131558.1	583	ENSMUSG00000075297	H60b	histocompatibility 60b	Promoter
chr10:22282657-22283207	0	0	0	0	1	550	*	Intron (ENSMUST00000105522.8/667281, intron 1 of 5)	10	22273346	22288849	15504	1	667281	ENSMUST00000131558.1	9311	ENSMUSG00000075297	H60b	histocompatibility 60b	Intron
chr10:22286045-22286292	1	0	0	0	0	247	*	Exon (ENSMUST00000105522.8/667281, exon 4 of 6)	10	22273346	22288849	15504	1	667281	ENSMUST00000131558.1	12699	ENSMUSG00000075297	H60b	histocompatibility 60b	Exon
chr10:22287766-22288025	0	1	0	0	0	259	*	Intron (ENSMUST00000105522.8/667281, intron 5 of 5)	10	22273346	22288849	15504	1	667281	ENSMUST00000131558.1	14420	ENSMUSG00000075297	H60b	histocompatibility 60b	Intron
chr10:22309172-22309403	1	0	0	0	0	231	*	Promoter (1-2kb)	10	22307208	22314196	6989	1	606736	ENSMUST00000181733.1	1964	NA	C920009B18Rik	RIKEN cDNA C920009B18 gene	Promoter
chr10:22348116-22348347	0	1	0	0	0	231	*	Intron (ENSMUST00000178026.1/19370, intron 5 of 5)	10	22360552	22374139	13588	1	56554	ENSMUST00000182677.7	-12205	ENSMUSG00000078452	Raet1d	retinoic acid early transcript delta	Intron
chr10:22361636-22362010	0	0	0	0	1	374	*	Promoter (<=1kb)	10	22361894	22374139	12246	1	56554	ENSMUST00000095795.4	0	ENSMUSG00000078452	Raet1d	retinoic acid early transcript delta	Promoter
chr10:22402647-22402923	0	0	0	0	1	276	*	Promoter (<=1kb)	10	22402883	22407470	4588	1	100038752	ENSMUST00000180537.1	0	ENSMUSG00000096937	Gm10825	predicted gene 10825	Promoter
chr10:22460904-22461217	0	0	0	0	1	313	*	Distal Intergenic	10	22402883	22407470	4588	1	100038752	ENSMUST00000180537.1	58021	ENSMUSG00000096937	Gm10825	predicted gene 10825	Distal
chr10:22473952-22474259	0	0	0	0	1	307	*	Distal Intergenic	10	22402883	22407470	4588	1	100038752	ENSMUST00000180537.1	71069	ENSMUSG00000096937	Gm10825	predicted gene 10825	Distal
chr10:22496368-22496597	0	0	0	0	1	229	*	Distal Intergenic	10	22402883	22407470	4588	1	100038752	ENSMUST00000180537.1	93485	ENSMUSG00000096937	Gm10825	predicted gene 10825	Distal
chr10:22555234-22555516	0	0	0	0	1	282	*	Distal Intergenic	10	22645011	22704285	59275	1	353169	ENSMUST00000042261.4	-89495	ENSMUSG00000037490	Slc2a12	solute carrier family 2 (facilitated glucose transporter), member 12	Distal
chr10:22579508-22579818	0	0	0	0	1	310	*	Distal Intergenic	10	22645011	22704285	59275	1	353169	ENSMUST00000042261.4	-65193	ENSMUSG00000037490	Slc2a12	solute carrier family 2 (facilitated glucose transporter), member 12	Distal
chr10:22613310-22613510	0	0	0	0	1	200	*	Distal Intergenic	10	22645011	22704285	59275	1	353169	ENSMUST00000042261.4	-31501	ENSMUSG00000037490	Slc2a12	solute carrier family 2 (facilitated glucose transporter), member 12	Distal
chr10:22619281-22619553	1	0	0	0	0	272	*	Distal Intergenic	10	22645011	22704285	59275	1	353169	ENSMUST00000042261.4	-25458	ENSMUSG00000037490	Slc2a12	solute carrier family 2 (facilitated glucose transporter), member 12	Distal
chr10:22633356-22634077	0	0	0	0	1	721	*	Distal Intergenic	10	22645011	22704285	59275	1	353169	ENSMUST00000042261.4	-10934	ENSMUSG00000037490	Slc2a12	solute carrier family 2 (facilitated glucose transporter), member 12	Distal
chr10:22644835-22645521	0	0	0	0	1	686	*	Promoter (<=1kb)	10	22645011	22704285	59275	1	353169	ENSMUST00000042261.4	0	ENSMUSG00000037490	Slc2a12	solute carrier family 2 (facilitated glucose transporter), member 12	Promoter
chr10:22658630-22658870	0	0	0	0	1	240	*	Intron (ENSMUST00000042261.4/353169, intron 1 of 4)	10	22649008	22664690	15683	1	353169	ENSMUST00000159174.1	9622	ENSMUSG00000037490	Slc2a12	solute carrier family 2 (facilitated glucose transporter), member 12	Intron
chr10:22679058-22679476	1	0	0	0	0	418	*	Intron (ENSMUST00000042261.4/353169, intron 2 of 4)	10	22705523	22706385	863	2	237336	ENSMUST00000141569.1	26909	ENSMUSG00000071359	Tbpl1	TATA box binding protein-like 1	Intron
chr10:22699828-22700062	0	0	0	0	1	234	*	Intron (ENSMUST00000042261.4/353169, intron 4 of 4)	10	22705523	22706385	863	2	237336	ENSMUST00000141569.1	6323	ENSMUSG00000071359	Tbpl1	TATA box binding protein-like 1	Intron
chr10:22730801-22731725	1	0	0	0	1	924	*	Promoter (<=1kb)	10	22712085	22731237	19153	2	237336	ENSMUST00000238910.1	0	ENSMUSG00000071359	Tbpl1	TATA box binding protein-like 1	Promoter
chr10:22770193-22770511	1	0	0	0	0	318	*	Distal Intergenic	10	22705381	22731938	26558	2	237336	ENSMUST00000095794.3	-38255	ENSMUSG00000071359	Tbpl1	TATA box binding protein-like 1	Distal
chr10:22774179-22774383	1	0	0	0	0	204	*	Distal Intergenic	10	22705381	22731938	26558	2	237336	ENSMUST00000095794.3	-42241	ENSMUSG00000071359	Tbpl1	TATA box binding protein-like 1	Distal
chr10:22774791-22775067	0	0	1	0	0	276	*	Distal Intergenic	10	22705381	22731938	26558	2	237336	ENSMUST00000095794.3	-42853	ENSMUSG00000071359	Tbpl1	TATA box binding protein-like 1	Distal
chr10:22813177-22813868	1	1	0	0	0	691	*	Distal Intergenic	10	22817281	22820174	2894	2	21412	ENSMUST00000049930.8	6306	ENSMUSG00000045680	Tcf21	transcription factor 21	Distal
chr10:22817871-22818101	0	0	0	0	1	230	*	Promoter (2-3kb)	10	22817281	22820174	2894	2	21412	ENSMUST00000049930.8	2073	ENSMUSG00000045680	Tcf21	transcription factor 21	Promoter
chr10:22820073-22820276	0	0	0	0	1	203	*	Promoter (<=1kb)	10	22817281	22820174	2894	2	21412	ENSMUST00000049930.8	0	ENSMUSG00000045680	Tcf21	transcription factor 21	Promoter
chr10:22821580-22821833	0	0	0	0	1	253	*	Promoter (1-2kb)	10	22817281	22820174	2894	2	21412	ENSMUST00000049930.8	-1406	ENSMUSG00000045680	Tcf21	transcription factor 21	Promoter
chr10:22833256-22833558	0	0	0	0	1	302	*	Distal Intergenic	10	22817281	22820174	2894	2	21412	ENSMUST00000049930.8	-13082	ENSMUSG00000045680	Tcf21	transcription factor 21	Distal
chr10:22839028-22839269	0	0	0	0	1	241	*	Distal Intergenic	10	22817281	22820174	2894	2	21412	ENSMUST00000049930.8	-18854	ENSMUSG00000045680	Tcf21	transcription factor 21	Distal
chr10:22842130-22842437	0	0	0	0	1	307	*	Distal Intergenic	10	22817281	22820174	2894	2	21412	ENSMUST00000049930.8	-21956	ENSMUSG00000045680	Tcf21	transcription factor 21	Distal
chr10:22856016-22856222	0	0	0	0	1	206	*	Distal Intergenic	10	22817281	22820174	2894	2	21412	ENSMUST00000049930.8	-35842	ENSMUSG00000045680	Tcf21	transcription factor 21	Distal
chr10:22963443-22963706	0	0	0	0	1	263	*	Distal Intergenic	10	22817281	22820174	2894	2	21412	ENSMUST00000049930.8	-143269	ENSMUSG00000045680	Tcf21	transcription factor 21	Distal
chr10:23002550-23002765	1	0	0	0	0	215	*	Distal Intergenic	10	22817281	22820174	2894	2	21412	ENSMUST00000049930.8	-182376	ENSMUSG00000045680	Tcf21	transcription factor 21	Distal
chr10:23044765-23044979	1	0	0	0	0	214	*	Distal Intergenic	10	23170009	23185606	15598	2	14051	ENSMUST00000220038.1	140627	ENSMUSG00000010461	Eya4	EYA transcriptional coactivator and phosphatase 4	Distal
chr10:23073586-23073786	1	0	0	0	0	200	*	Distal Intergenic	10	23170009	23185606	15598	2	14051	ENSMUST00000220038.1	111820	ENSMUSG00000010461	Eya4	EYA transcriptional coactivator and phosphatase 4	Distal
chr10:23126840-23127085	1	0	0	0	0	245	*	Intron (ENSMUST00000092665.11/14051, intron 12 of 18)	10	23170009	23185606	15598	2	14051	ENSMUST00000220038.1	58521	ENSMUSG00000010461	Eya4	EYA transcriptional coactivator and phosphatase 4	Intron
chr10:23152539-23152739	1	0	0	0	0	200	*	Intron (ENSMUST00000092665.11/14051, intron 9 of 18)	10	23170009	23185606	15598	2	14051	ENSMUST00000220038.1	32867	ENSMUSG00000010461	Eya4	EYA transcriptional coactivator and phosphatase 4	Intron
chr10:23170088-23170297	1	0	0	0	0	209	*	Exon (ENSMUST00000220038.1/14051, exon 3 of 3)	10	23170009	23185606	15598	2	14051	ENSMUST00000220038.1	15309	ENSMUSG00000010461	Eya4	EYA transcriptional coactivator and phosphatase 4	Exon
chr10:23191228-23191428	1	0	0	0	0	200	*	Intron (ENSMUST00000092665.11/14051, intron 3 of 18)	10	23170009	23185606	15598	2	14051	ENSMUST00000220038.1	-5622	ENSMUSG00000010461	Eya4	EYA transcriptional coactivator and phosphatase 4	Intron
chr10:23256262-23256654	0	0	0	0	1	392	*	Intron (ENSMUST00000092665.11/14051, intron 2 of 18)	10	23159146	23237075	77930	2	14051	ENSMUST00000218049.1	-19187	ENSMUSG00000010461	Eya4	EYA transcriptional coactivator and phosphatase 4	Intron
chr10:23314770-23314970	1	0	0	0	0	200	*	Intron (ENSMUST00000092665.11/14051, intron 2 of 18)	10	23104763	23349887	245125	2	14051	ENSMUST00000074366.6	34917	ENSMUSG00000010461	Eya4	EYA transcriptional coactivator and phosphatase 4	Intron
chr10:23349776-23350973	0	1	0	0	1	1197	*	Promoter (<=1kb)	10	23104763	23349887	245125	2	14051	ENSMUST00000074366.6	0	ENSMUSG00000010461	Eya4	EYA transcriptional coactivator and phosphatase 4	Promoter
chr10:23363714-23363978	1	0	0	0	0	264	*	Distal Intergenic	10	23104763	23350786	246024	2	14051	ENSMUST00000220299.1	-12928	ENSMUSG00000010461	Eya4	EYA transcriptional coactivator and phosphatase 4	Distal
chr10:23519341-23519594	0	0	0	0	1	253	*	Distal Intergenic	10	23104763	23350786	246024	2	14051	ENSMUST00000220299.1	-168555	ENSMUSG00000010461	Eya4	EYA transcriptional coactivator and phosphatase 4	Distal
chr10:23521709-23522187	0	0	0	0	1	478	*	Distal Intergenic	10	23104763	23350786	246024	2	14051	ENSMUST00000220299.1	-170923	ENSMUSG00000010461	Eya4	EYA transcriptional coactivator and phosphatase 4	Distal
chr10:23685998-23686481	0	0	0	0	1	483	*	Distal Intergenic	10	23785347	23785475	129	2	100529074	ENSMUST00000093556.1	98994	ENSMUSG00000070063	Snora33	small nucleolar RNA, H/ACA box 33	Distal
chr10:23711888-23712119	0	0	0	1	0	231	*	Distal Intergenic	10	23785347	23785475	129	2	100529074	ENSMUST00000093556.1	73356	ENSMUSG00000070063	Snora33	small nucleolar RNA, H/ACA box 33	Distal
chr10:23748537-23748767	1	0	0	0	0	230	*	Distal Intergenic	10	23785347	23785475	129	2	100529074	ENSMUST00000093556.1	36708	ENSMUSG00000070063	Snora33	small nucleolar RNA, H/ACA box 33	Distal
chr10:23775633-23775833	1	0	0	0	0	200	*	Distal Intergenic	10	23785347	23785475	129	2	100529074	ENSMUST00000093556.1	9642	ENSMUSG00000070063	Snora33	small nucleolar RNA, H/ACA box 33	Distal
chr10:23780971-23781229	0	0	0	0	1	258	*	Distal Intergenic	10	23785347	23785475	129	2	100529074	ENSMUST00000093556.1	4246	ENSMUSG00000070063	Snora33	small nucleolar RNA, H/ACA box 33	Distal
chr10:23786968-23787578	0	0	0	0	1	610	*	Promoter (<=1kb)	10	23785198	23787089	1892	2	20042	ENSMUST00000220070.1	0	ENSMUSG00000061983	Rps12	ribosomal protein S12	Promoter
chr10:23796696-23797272	0	0	0	0	1	576	*	Promoter (<=1kb)	10	23796986	23827968	30983	1	76306	ENSMUST00000119597.7	0	ENSMUSG00000037455	Slc18b1	solute carrier family 18, subfamily B, member 1	Promoter
chr10:23806202-23806551	1	1	0	0	0	349	*	Promoter (<=1kb)	10	23805976	23819081	13106	1	76306	ENSMUST00000127841.1	226	ENSMUSG00000037455	Slc18b1	solute carrier family 18, subfamily B, member 1	Promoter
chr10:23807620-23807820	1	0	0	0	0	200	*	Promoter (1-2kb)	10	23805976	23819081	13106	1	76306	ENSMUST00000127841.1	1644	ENSMUSG00000037455	Slc18b1	solute carrier family 18, subfamily B, member 1	Promoter
chr10:23812949-23813710	0	0	1	0	1	761	*	Intron (ENSMUST00000119597.7/76306, intron 6 of 13)	10	23805976	23819081	13106	1	76306	ENSMUST00000127841.1	6973	ENSMUSG00000037455	Slc18b1	solute carrier family 18, subfamily B, member 1	Intron
chr10:23842601-23842801	1	0	0	0	0	200	*	Distal Intergenic	10	23851462	23869843	18382	1	26464	ENSMUST00000020190.7	-8661	ENSMUSG00000020010	Vnn3	vanin 3	Distal
chr10:23878806-23879055	1	0	0	0	0	249	*	Distal Intergenic	10	23894688	23905343	10656	1	22361	ENSMUST00000041416.7	-15633	ENSMUSG00000037440	Vnn1	vanin 1	Distal
chr10:23904649-23904849	1	0	0	0	0	200	*	3' UTR	10	23894854	23899570	4717	1	22361	ENSMUST00000219254.1	9795	ENSMUSG00000037440	Vnn1	vanin 1	3'
chr10:23905805-23906228	0	1	0	0	0	423	*	Distal Intergenic	10	23894854	23899570	4717	1	22361	ENSMUST00000219254.1	10951	ENSMUSG00000037440	Vnn1	vanin 1	Distal
chr10:23922410-23922790	0	0	0	0	1	380	*	Promoter (2-3kb)	10	23920356	23921469	1114	1	111174	ENSMUST00000051532.4	2054	ENSMUSG00000056379	Taar1	trace amine-associated receptor 1	Promoter
chr10:23936036-23936300	1	0	0	0	0	264	*	Promoter (2-3kb)	10	23938572	23941583	3012	1	209512	ENSMUST00000079134.4	-2272	ENSMUSG00000059763	Taar2	trace amine-associated receptor 2	Promoter
chr10:23943972-23944172	1	0	0	0	0	200	*	Distal Intergenic	10	23949558	23950589	1032	1	493809	ENSMUST00000045152.5	-5386	ENSMUSG00000069708	Taar3	trace amine-associated receptor 3	Distal
chr10:23966624-23966843	1	0	0	0	0	219	*	Distal Intergenic	10	23970706	23971719	1014	1	215854	ENSMUST00000092659.3	-3863	ENSMUSG00000069706	Taar5	trace amine-associated receptor 5	Distal
chr10:24023875-24024075	1	0	0	0	0	200	*	Distal Intergenic	10	24027222	24028298	1077	1	435206	ENSMUST00000092657.1	-3147	ENSMUSG00000095569	Taar7d	trace amine-associated receptor 7D	Distal
chr10:24066523-24066735	0	0	0	0	1	212	*	Exon (ENSMUST00000238794.1/ENSMUST00000238794.1, exon 1 of 1)	10	24076500	24077534	1035	1	215859	ENSMUST00000051133.5	-9765	ENSMUSG00000096442	Taar8a	trace amine-associated receptor 8A	Exon
chr10:24078566-24078813	1	0	0	0	0	247	*	Promoter (2-3kb)	10	24076500	24077534	1035	1	215859	ENSMUST00000051133.5	2066	ENSMUSG00000096442	Taar8a	trace amine-associated receptor 8A	Promoter
chr10:24086538-24086904	0	0	1	0	0	366	*	Distal Intergenic	10	24091260	24092294	1035	2	382348	ENSMUST00000092654.3	5390	ENSMUSG00000100186	Taar8b	trace amine-associated receptor 8B	Distal
chr10:24130467-24130667	0	0	0	0	1	200	*	Intron (ENSMUST00000125161.2/ENSMUST00000125161.2, intron 1 of 2)	10	24149302	24155850	6549	1	53331	ENSMUST00000218050.1	-18635	ENSMUSG00000019998	Stx7	syntaxin 7	Intron
chr10:24131559-24131810	1	1	0	0	0	251	*	Intron (ENSMUST00000125161.2/ENSMUST00000125161.2, intron 1 of 2)	10	24149302	24155850	6549	1	53331	ENSMUST00000218050.1	-17492	ENSMUSG00000019998	Stx7	syntaxin 7	Intron
chr10:24149107-24149652	0	0	0	0	1	545	*	Promoter (<=1kb)	10	24149302	24155850	6549	1	53331	ENSMUST00000218050.1	0	ENSMUSG00000019998	Stx7	syntaxin 7	Promoter
chr10:24166039-24166501	1	1	1	1	1	462	*	Intron (ENSMUST00000020174.6/53331, intron 2 of 9)	10	24152447	24155314	2868	1	53331	ENSMUST00000219553.1	13592	ENSMUSG00000019998	Stx7	syntaxin 7	Intron
chr10:24223249-24223921	0	0	0	0	1	672	*	Promoter (<=1kb)	10	24223517	24302790	79274	1	59012	ENSMUST00000095784.2	0	ENSMUSG00000020000	Moxd1	monooxygenase, DBH-like 1	Promoter
chr10:24282687-24283076	1	1	0	0	0	389	*	Exon (ENSMUST00000095784.2/59012, exon 8 of 12)	10	24223545	24231199	7655	1	59012	ENSMUST00000154916.1	59142	ENSMUSG00000020000	Moxd1	monooxygenase, DBH-like 1	Exon
chr10:24284610-24284819	0	0	0	1	0	209	*	Exon (ENSMUST00000095784.2/59012, exon 9 of 12)	10	24223545	24231199	7655	1	59012	ENSMUST00000154916.1	61065	ENSMUSG00000020000	Moxd1	monooxygenase, DBH-like 1	Exon
chr10:24327342-24327603	0	0	0	0	1	261	*	Distal Intergenic	10	24223545	24231199	7655	1	59012	ENSMUST00000154916.1	103797	ENSMUSG00000020000	Moxd1	monooxygenase, DBH-like 1	Distal
chr10:24383170-24383431	1	0	0	0	0	261	*	Distal Intergenic	10	24223545	24231199	7655	1	59012	ENSMUST00000154916.1	159625	ENSMUSG00000020000	Moxd1	monooxygenase, DBH-like 1	Distal
chr10:24400577-24400833	0	0	0	0	1	256	*	Distal Intergenic	10	24223545	24231199	7655	1	59012	ENSMUST00000154916.1	177032	ENSMUSG00000020000	Moxd1	monooxygenase, DBH-like 1	Distal
chr10:24417569-24417769	1	0	0	0	0	200	*	Distal Intergenic	10	24580048	24593758	13711	2	102638890	ENSMUST00000141076.1	175989	NA	Gm15270	predicted gene 15270	Distal
chr10:24446175-24446430	0	0	1	0	0	255	*	Distal Intergenic	10	24580048	24593758	13711	2	102638890	ENSMUST00000141076.1	147328	NA	Gm15270	predicted gene 15270	Distal
chr10:24467232-24467432	1	0	0	0	0	200	*	Distal Intergenic	10	24580048	24593758	13711	2	102638890	ENSMUST00000141076.1	126326	NA	Gm15270	predicted gene 15270	Distal
chr10:24554246-24554449	0	1	0	0	0	203	*	Intron (ENSMUST00000136908.7/102638890, intron 3 of 3)	10	24580048	24593758	13711	2	102638890	ENSMUST00000141076.1	39309	NA	Gm15270	predicted gene 15270	Intron
chr10:24554673-24554966	1	0	0	0	0	293	*	Intron (ENSMUST00000136908.7/102638890, intron 3 of 3)	10	24580048	24593758	13711	2	102638890	ENSMUST00000141076.1	38792	NA	Gm15270	predicted gene 15270	Intron
chr10:24558345-24558585	0	0	0	0	1	240	*	Intron (ENSMUST00000136908.7/102638890, intron 3 of 3)	10	24580048	24593758	13711	2	102638890	ENSMUST00000141076.1	35173	NA	Gm15270	predicted gene 15270	Intron
chr10:24590545-24590921	0	0	1	1	0	376	*	Promoter (2-3kb)	10	24580048	24593758	13711	2	102638890	ENSMUST00000141076.1	2837	NA	Gm15270	predicted gene 15270	Promoter
chr10:24595257-24595937	0	0	1	0	1	680	*	Promoter (<=1kb)	10	24595442	24598678	3237	1	14219	ENSMUST00000020171.11	0	ENSMUSG00000019997	Ccn2	cellular communication network factor 2	Promoter
chr10:24629029-24629322	0	0	0	0	1	293	*	Distal Intergenic	10	24549447	24595817	46371	2	102638890	ENSMUST00000136908.7	-33212	NA	Gm15270	predicted gene 15270	Distal
chr10:24632431-24632667	0	0	0	0	1	236	*	Distal Intergenic	10	24549447	24595817	46371	2	102638890	ENSMUST00000136908.7	-36614	NA	Gm15270	predicted gene 15270	Distal
chr10:24639621-24639955	0	0	0	0	1	334	*	3' UTR	10	24668486	24674258	5773	2	18605	ENSMUST00000142974.1	34303	ENSMUSG00000037370	Enpp1	ectonucleotide pyrophosphatase/phosphodiesterase 1	3'
chr10:24711674-24712408	0	0	0	0	1	734	*	Promoter (<=1kb)	10	24641806	24711991	70186	2	18605	ENSMUST00000135846.1	0	ENSMUSG00000037370	Enpp1	ectonucleotide pyrophosphatase/phosphodiesterase 1	Promoter
chr10:24741753-24742068	0	0	1	0	0	315	*	Distal Intergenic	10	24641435	24712159	70725	2	18605	ENSMUST00000039882.12	-29594	ENSMUSG00000037370	Enpp1	ectonucleotide pyrophosphatase/phosphodiesterase 1	Distal
chr10:24758602-24758946	0	0	1	1	0	344	*	Distal Intergenic	10	24773491	24785005	11515	2	209558	ENSMUST00000219861.1	26059	ENSMUSG00000019989	Enpp3	ectonucleotide pyrophosphatase/phosphodiesterase 3	Distal
chr10:24800801-24801053	0	0	0	0	1	252	*	Intron (ENSMUST00000020169.8/209558, intron 11 of 24)	10	24773831	24797771	23941	2	209558	ENSMUST00000218343.1	-3030	ENSMUSG00000019989	Enpp3	ectonucleotide pyrophosphatase/phosphodiesterase 3	Intron
chr10:24805717-24806303	0	0	0	0	1	586	*	Exon (ENSMUST00000020169.8/209558, exon 10 of 25)	10	24773831	24797771	23941	2	209558	ENSMUST00000218343.1	-7946	ENSMUSG00000019989	Enpp3	ectonucleotide pyrophosphatase/phosphodiesterase 3	Exon
chr10:24819282-24819482	1	0	0	0	0	200	*	Intron (ENSMUST00000020169.8/209558, intron 5 of 24)	10	24808151	24831806	23656	2	209558	ENSMUST00000217903.1	12324	ENSMUSG00000019989	Enpp3	ectonucleotide pyrophosphatase/phosphodiesterase 3	Intron
chr10:24826313-24826556	0	0	0	0	1	243	*	Intron (ENSMUST00000020169.8/209558, intron 2 of 24)	10	24808151	24831806	23656	2	209558	ENSMUST00000217903.1	5250	ENSMUSG00000019989	Enpp3	ectonucleotide pyrophosphatase/phosphodiesterase 3	Intron
chr10:24831523-24831723	0	0	0	0	1	200	*	Promoter (<=1kb)	10	24808151	24831806	23656	2	209558	ENSMUST00000217903.1	83	ENSMUSG00000019989	Enpp3	ectonucleotide pyrophosphatase/phosphodiesterase 3	Promoter
chr10:24847804-24848016	1	0	0	0	0	212	*	Distal Intergenic	10	24808151	24842823	34673	2	209558	ENSMUST00000219342.1	-4981	ENSMUSG00000019989	Enpp3	ectonucleotide pyrophosphatase/phosphodiesterase 3	Distal
chr10:24863648-24863949	0	0	0	0	1	301	*	Distal Intergenic	10	24869986	24913681	43696	1	70208	ENSMUST00000092646.12	-6037	ENSMUSG00000019984	Med23	mediator complex subunit 23	Distal
chr10:24869806-24870575	0	0	0	0	1	769	*	Promoter (<=1kb)	10	24869986	24913681	43696	1	70208	ENSMUST00000092646.12	0	ENSMUSG00000019984	Med23	mediator complex subunit 23	Promoter
chr10:24888682-24888882	1	0	0	0	0	200	*	Promoter (<=1kb)	10	24888451	24913020	24570	1	70208	ENSMUST00000176285.1	231	ENSMUSG00000019984	Med23	mediator complex subunit 23	Promoter
chr10:24927248-24927804	0	0	0	0	1	556	*	Promoter (<=1kb)	10	24922118	24927437	5320	2	11846	ENSMUST00000220186.1	0	ENSMUSG00000019987	Arg1	arginase, liver	Promoter
chr10:24928177-24928534	1	0	0	0	0	357	*	Promoter (<=1kb)	10	24915221	24927484	12264	2	11846	ENSMUST00000020161.9	-693	ENSMUSG00000019987	Arg1	arginase, liver	Promoter
chr10:25018804-25019039	0	0	0	0	1	235	*	Intron (ENSMUST00000219012.1/ENSMUST00000219012.1, intron 2 of 3)	10	24915221	24927484	12264	2	11846	ENSMUST00000020161.9	-91320	ENSMUSG00000019987	Arg1	arginase, liver	Intron
chr10:25029333-25029816	0	0	1	1	1	483	*	Exon (ENSMUST00000219012.1/ENSMUST00000219012.1, exon 3 of 4)	10	24915221	24927484	12264	2	11846	ENSMUST00000020161.9	-101849	ENSMUSG00000019987	Arg1	arginase, liver	Exon
chr10:25095874-25096288	0	0	0	0	1	414	*	Distal Intergenic	10	25169090	25200158	31069	2	432442	ENSMUST00000100012.2	103870	ENSMUSG00000039166	Akap7	A kinase anchor protein 7	Distal
chr10:25111742-25111997	0	0	1	0	0	255	*	Distal Intergenic	10	25169090	25200158	31069	2	432442	ENSMUST00000100012.2	88161	ENSMUSG00000039166	Akap7	A kinase anchor protein 7	Distal
chr10:25112100-25112328	0	0	1	0	0	228	*	Distal Intergenic	10	25169090	25200158	31069	2	432442	ENSMUST00000100012.2	87830	ENSMUSG00000039166	Akap7	A kinase anchor protein 7	Distal
chr10:25117844-25118044	1	0	0	0	0	200	*	Distal Intergenic	10	25169090	25200158	31069	2	432442	ENSMUST00000100012.2	82114	ENSMUSG00000039166	Akap7	A kinase anchor protein 7	Distal
chr10:25118998-25119450	0	0	0	0	1	452	*	Distal Intergenic	10	25169090	25200158	31069	2	432442	ENSMUST00000100012.2	80708	ENSMUSG00000039166	Akap7	A kinase anchor protein 7	Distal
chr10:25140146-25140638	0	0	0	0	1	492	*	Distal Intergenic	10	25169090	25200158	31069	2	432442	ENSMUST00000100012.2	59520	ENSMUSG00000039166	Akap7	A kinase anchor protein 7	Distal
chr10:25165142-25165429	1	0	0	0	0	287	*	Distal Intergenic	10	25169090	25200158	31069	2	432442	ENSMUST00000100012.2	34729	ENSMUSG00000039166	Akap7	A kinase anchor protein 7	Distal
chr10:25171883-25172103	0	0	0	0	1	220	*	Intron (ENSMUST00000100012.2/432442, intron 1 of 1)	10	25169090	25200158	31069	2	432442	ENSMUST00000100012.2	28055	ENSMUSG00000039166	Akap7	A kinase anchor protein 7	Intron
chr10:25186255-25186716	0	0	0	0	1	461	*	Intron (ENSMUST00000100012.2/432442, intron 1 of 1)	10	25169090	25200158	31069	2	432442	ENSMUST00000100012.2	13442	ENSMUSG00000039166	Akap7	A kinase anchor protein 7	Intron
chr10:25199996-25200345	0	0	0	0	1	349	*	Promoter (<=1kb)	10	25169090	25200158	31069	2	432442	ENSMUST00000100012.2	0	ENSMUSG00000039166	Akap7	A kinase anchor protein 7	Promoter
chr10:25201200-25201424	0	0	0	0	1	224	*	Promoter (1-2kb)	10	25169090	25200158	31069	2	432442	ENSMUST00000100012.2	-1042	ENSMUSG00000039166	Akap7	A kinase anchor protein 7	Promoter
chr10:25237621-25237946	1	0	0	0	0	325	*	Promoter (<=1kb)	10	25169090	25238717	69628	2	432442	ENSMUST00000175979.1	771	ENSMUSG00000039166	Akap7	A kinase anchor protein 7	Promoter
chr10:25238931-25239131	0	0	0	0	1	200	*	Promoter (<=1kb)	10	25169090	25238717	69628	2	432442	ENSMUST00000175979.1	-214	ENSMUSG00000039166	Akap7	A kinase anchor protein 7	Promoter
chr10:25249508-25249708	1	0	0	0	0	200	*	Intron (ENSMUST00000041984.13/432442, intron 5 of 7)	10	25169090	25238717	69628	2	432442	ENSMUST00000175979.1	-10791	ENSMUSG00000039166	Akap7	A kinase anchor protein 7	Intron
chr10:25258152-25258569	0	0	0	0	1	417	*	Intron (ENSMUST00000041984.13/432442, intron 5 of 7)	10	25169090	25238717	69628	2	432442	ENSMUST00000175979.1	-19435	ENSMUSG00000039166	Akap7	A kinase anchor protein 7	Intron
chr10:25286650-25286921	1	0	0	0	0	271	*	Intron (ENSMUST00000041984.13/432442, intron 2 of 7)	10	25267370	25296100	28731	2	432442	ENSMUST00000176258.7	9179	ENSMUSG00000039166	Akap7	A kinase anchor protein 7	Intron
chr10:25291118-25291608	0	0	0	0	1	490	*	Intron (ENSMUST00000041984.13/432442, intron 1 of 7)	10	25267370	25296100	28731	2	432442	ENSMUST00000176258.7	4492	ENSMUSG00000039166	Akap7	A kinase anchor protein 7	Intron
chr10:25296487-25297338	0	0	0	0	1	851	*	Promoter (<=1kb)	10	25283923	25297073	13151	2	432442	ENSMUST00000177124.1	0	ENSMUSG00000039166	Akap7	A kinase anchor protein 7	Promoter
chr10:25303196-25303457	0	0	0	0	1	261	*	Intron (ENSMUST00000218840.1/ENSMUST00000218840.1, intron 4 of 5)	10	25170122	25299164	129043	2	432442	ENSMUST00000041984.13	-4032	ENSMUSG00000039166	Akap7	A kinase anchor protein 7	Intron
chr10:25314036-25314430	1	0	0	1	0	394	*	Distal Intergenic	10	25284024	25307870	23847	2	432442	ENSMUST00000176231.1	-6166	ENSMUSG00000039166	Akap7	A kinase anchor protein 7	Distal
chr10:25327564-25327810	0	0	0	0	1	246	*	Distal Intergenic	10	25284024	25307870	23847	2	432442	ENSMUST00000176231.1	-19694	ENSMUSG00000039166	Akap7	A kinase anchor protein 7	Distal
chr10:25355468-25355668	1	0	0	0	0	200	*	Distal Intergenic	10	25359798	25523515	163718	1	13822	ENSMUST00000053748.15	-4130	ENSMUSG00000019978	Epb41l2	erythrocyte membrane protein band 4.1 like 2	Distal
chr10:25359503-25360820	0	0	0	0	1	1317	*	Promoter (<=1kb)	10	25359798	25523515	163718	1	13822	ENSMUST00000053748.15	0	ENSMUSG00000019978	Epb41l2	erythrocyte membrane protein band 4.1 like 2	Promoter
chr10:25361465-25361686	1	0	0	0	0	221	*	Promoter (1-2kb)	10	25359856	25523513	163658	1	13822	ENSMUST00000218903.1	1609	ENSMUSG00000019978	Epb41l2	erythrocyte membrane protein band 4.1 like 2	Promoter
chr10:25375656-25375856	1	0	0	0	0	200	*	Intron (ENSMUST00000053748.15/13822, intron 1 of 19)	10	25359856	25523513	163658	1	13822	ENSMUST00000218903.1	15800	ENSMUSG00000019978	Epb41l2	erythrocyte membrane protein band 4.1 like 2	Intron
chr10:25381881-25382346	0	0	0	0	1	465	*	Intron (ENSMUST00000053748.15/13822, intron 1 of 19)	10	25398659	25484280	85622	1	13822	ENSMUST00000219900.1	-16313	ENSMUSG00000019978	Epb41l2	erythrocyte membrane protein band 4.1 like 2	Intron
chr10:25386893-25387688	1	1	0	1	1	795	*	Intron (ENSMUST00000053748.15/13822, intron 1 of 19)	10	25398659	25484280	85622	1	13822	ENSMUST00000219900.1	-10971	ENSMUSG00000019978	Epb41l2	erythrocyte membrane protein band 4.1 like 2	Intron
chr10:25427384-25427633	0	0	1	0	0	249	*	Intron (ENSMUST00000053748.15/13822, intron 1 of 19)	10	25432599	25441871	9273	1	13822	ENSMUST00000219224.1	-4966	ENSMUSG00000019978	Epb41l2	erythrocyte membrane protein band 4.1 like 2	Intron
chr10:25433592-25433853	0	0	1	1	0	261	*	Promoter (<=1kb)	10	25432616	25441927	9312	1	13822	ENSMUST00000219166.1	976	ENSMUSG00000019978	Epb41l2	erythrocyte membrane protein band 4.1 like 2	Promoter
chr10:25437975-25438248	0	0	0	0	1	273	*	Intron (ENSMUST00000053748.15/13822, intron 1 of 19)	10	25441573	25523517	81945	1	13822	ENSMUST00000217929.1	-3325	ENSMUSG00000019978	Epb41l2	erythrocyte membrane protein band 4.1 like 2	Intron
chr10:25438371-25438773	1	0	0	0	0	402	*	Promoter (2-3kb)	10	25441573	25523517	81945	1	13822	ENSMUST00000217929.1	-2800	ENSMUSG00000019978	Epb41l2	erythrocyte membrane protein band 4.1 like 2	Promoter
chr10:25439208-25439438	0	0	1	0	0	230	*	Promoter (2-3kb)	10	25441573	25523517	81945	1	13822	ENSMUST00000217929.1	-2135	ENSMUSG00000019978	Epb41l2	erythrocyte membrane protein band 4.1 like 2	Promoter
chr10:25459081-25459395	0	0	0	0	1	314	*	Intron (ENSMUST00000053748.15/13822, intron 3 of 19)	10	25466973	25502027	35055	1	13822	ENSMUST00000219138.1	-7578	ENSMUSG00000019978	Epb41l2	erythrocyte membrane protein band 4.1 like 2	Intron
chr10:25465815-25466015	0	0	0	0	1	200	*	Promoter (<=1kb)	10	25466973	25502027	35055	1	13822	ENSMUST00000219138.1	-958	ENSMUSG00000019978	Epb41l2	erythrocyte membrane protein band 4.1 like 2	Promoter
chr10:25499712-25499945	0	0	0	0	1	233	*	Promoter (<=1kb)	10	25499759	25502387	2629	1	13822	ENSMUST00000219941.1	0	ENSMUSG00000019978	Epb41l2	erythrocyte membrane protein band 4.1 like 2	Promoter
chr10:25509319-25509594	1	0	0	0	0	275	*	Intron (ENSMUST00000053748.15/13822, intron 18 of 19)	10	25505594	25513337	7744	1	13822	ENSMUST00000219201.1	3725	ENSMUSG00000019978	Epb41l2	erythrocyte membrane protein band 4.1 like 2	Intron
chr10:25510296-25510496	1	0	0	0	0	200	*	Intron (ENSMUST00000053748.15/13822, intron 18 of 19)	10	25505594	25513337	7744	1	13822	ENSMUST00000219201.1	4702	ENSMUSG00000019978	Epb41l2	erythrocyte membrane protein band 4.1 like 2	Intron
chr10:25606562-25606762	1	0	0	0	0	200	*	Intron (ENSMUST00000191547.1/102640597, intron 3 of 3)	10	25615632	25621563	5932	2	102640972	ENSMUST00000218080.1	14801	ENSMUSG00000112630	Gm36908	predicted gene, 36908	Intron
chr10:25671183-25671387	0	0	0	0	1	204	*	Intron (ENSMUST00000191547.1/102640597, intron 3 of 3)	10	25615632	25621563	5932	2	102640972	ENSMUST00000218080.1	-49620	ENSMUSG00000112630	Gm36908	predicted gene, 36908	Intron
chr10:25699389-25699589	1	0	0	0	0	200	*	Distal Intergenic	10	25615632	25621563	5932	2	102640972	ENSMUST00000218080.1	-77826	ENSMUSG00000112630	Gm36908	predicted gene, 36908	Distal
chr10:25715812-25716038	0	0	0	0	1	226	*	Distal Intergenic	10	25615632	25621563	5932	2	102640972	ENSMUST00000218080.1	-94249	ENSMUSG00000112630	Gm36908	predicted gene, 36908	Distal
chr10:25784122-25784322	1	0	0	0	0	200	*	Intron (ENSMUST00000218300.1/73803, intron 4 of 4)	10	25779314	25837437	58124	2	73803	ENSMUST00000218300.1	53115	ENSMUSG00000112444	4930401C15Rik	RIKEN cDNA 4930401C15 gene	Intron
chr10:25788638-25788838	1	0	0	0	0	200	*	Exon (ENSMUST00000218300.1/73803, exon 3 of 5)	10	25779314	25837437	58124	2	73803	ENSMUST00000218300.1	48599	ENSMUSG00000112444	4930401C15Rik	RIKEN cDNA 4930401C15 gene	Exon
chr10:25809306-25809696	1	1	0	1	0	390	*	Intron (ENSMUST00000218300.1/73803, intron 1 of 4)	10	25779314	25837437	58124	2	73803	ENSMUST00000218300.1	27741	ENSMUSG00000112444	4930401C15Rik	RIKEN cDNA 4930401C15 gene	Intron
chr10:25858287-25858509	0	0	0	0	1	222	*	Distal Intergenic	10	25779314	25837437	58124	2	73803	ENSMUST00000218300.1	-20850	ENSMUSG00000112444	4930401C15Rik	RIKEN cDNA 4930401C15 gene	Distal
chr10:25890753-25891099	0	0	0	0	1	346	*	Distal Intergenic	10	25779314	25837437	58124	2	73803	ENSMUST00000218300.1	-53316	ENSMUSG00000112444	4930401C15Rik	RIKEN cDNA 4930401C15 gene	Distal
chr10:25894129-25894369	1	0	0	0	0	240	*	Distal Intergenic	10	25779314	25837437	58124	2	73803	ENSMUST00000218300.1	-56692	ENSMUSG00000112444	4930401C15Rik	RIKEN cDNA 4930401C15 gene	Distal
chr10:25908449-25908694	0	0	0	0	1	245	*	Distal Intergenic	10	25779314	25837437	58124	2	73803	ENSMUST00000218300.1	-71012	ENSMUSG00000112444	4930401C15Rik	RIKEN cDNA 4930401C15 gene	Distal
chr10:25928449-25928672	0	0	0	0	1	223	*	Intron (ENSMUST00000217910.1/77220, intron 2 of 2)	10	25993658	26017543	23886	2	77220	ENSMUST00000219651.1	88871	ENSMUSG00000049420	Tmem200a	transmembrane protein 200A	Intron
chr10:25945618-25945818	1	0	0	0	0	200	*	Intron (ENSMUST00000217910.1/77220, intron 1 of 2)	10	25993658	26017543	23886	2	77220	ENSMUST00000219651.1	71725	ENSMUSG00000049420	Tmem200a	transmembrane protein 200A	Intron
chr10:25959157-25959358	1	0	0	0	0	201	*	Intron (ENSMUST00000217910.1/77220, intron 1 of 2)	10	25993658	26017543	23886	2	77220	ENSMUST00000219651.1	58185	ENSMUSG00000049420	Tmem200a	transmembrane protein 200A	Intron
chr10:25978619-25978893	0	0	0	0	1	274	*	Intron (ENSMUST00000217910.1/77220, intron 1 of 2)	10	25993658	26017543	23886	2	77220	ENSMUST00000219651.1	38650	ENSMUSG00000049420	Tmem200a	transmembrane protein 200A	Intron
chr10:26075162-26075362	0	0	0	0	1	200	*	Promoter (2-3kb)	10	25993829	26078158	84330	2	77220	ENSMUST00000219338.1	2796	ENSMUSG00000049420	Tmem200a	transmembrane protein 200A	Promoter
chr10:26078055-26078296	0	0	0	0	1	241	*	Promoter (<=1kb)	10	25993829	26078158	84330	2	77220	ENSMUST00000219338.1	0	ENSMUSG00000049420	Tmem200a	transmembrane protein 200A	Promoter
chr10:26078298-26079189	0	0	0	0	1	891	*	Promoter (<=1kb)	10	25912331	26078650	166320	2	77220	ENSMUST00000217910.1	0	ENSMUSG00000049420	Tmem200a	transmembrane protein 200A	Promoter
chr10:26097403-26097658	1	0	0	0	0	255	*	Distal Intergenic	10	25991186	26079052	87867	2	77220	ENSMUST00000066049.6	-18351	ENSMUSG00000049420	Tmem200a	transmembrane protein 200A	Distal
chr10:26163653-26163901	1	0	0	0	0	248	*	Distal Intergenic	10	26229707	26260804	31098	1	268288	ENSMUST00000164660.7	-65806	ENSMUSG00000051354	Samd3	sterile alpha motif domain containing 3	Distal
chr10:26228133-26228632	1	0	0	1	1	499	*	Promoter (1-2kb)	10	26229707	26260804	31098	1	268288	ENSMUST00000164660.7	-1075	ENSMUSG00000051354	Samd3	sterile alpha motif domain containing 3	Promoter
chr10:26229478-26229794	1	0	0	1	1	316	*	Promoter (<=1kb)	10	26229707	26260804	31098	1	268288	ENSMUST00000164660.7	0	ENSMUSG00000051354	Samd3	sterile alpha motif domain containing 3	Promoter
chr10:26232089-26232408	0	0	0	0	1	319	*	Promoter (1-2kb)	10	26230596	26260383	29788	1	268288	ENSMUST00000219318.1	1493	ENSMUSG00000051354	Samd3	sterile alpha motif domain containing 3	Promoter
chr10:26283366-26283580	0	0	0	0	1	214	*	Intron (ENSMUST00000105519.9/237339, intron 17 of 20)	10	26263952	26271815	7864	1	268288	ENSMUST00000219738.1	19414	ENSMUSG00000051354	Samd3	sterile alpha motif domain containing 3	Intron
chr10:26333929-26334445	1	1	0	1	0	516	*	Exon (ENSMUST00000217699.1/237339, exon 9 of 9)	10	26302699	26314614	11916	2	237339	ENSMUST00000218665.1	-19315	ENSMUSG00000039089	L3mbtl3	L3MBTL3 histone methyl-lysine binding protein	Exon
chr10:26343726-26343936	0	1	0	0	0	210	*	Intron (ENSMUST00000105519.9/237339, intron 3 of 20)	10	26302699	26314614	11916	2	237339	ENSMUST00000218665.1	-29112	ENSMUSG00000039089	L3mbtl3	L3MBTL3 histone methyl-lysine binding protein	Intron
chr10:26346329-26346529	1	0	0	0	0	200	*	Intron (ENSMUST00000105519.9/237339, intron 2 of 20)	10	26274468	26373956	99489	2	237339	ENSMUST00000105519.9	27427	ENSMUSG00000039089	L3mbtl3	L3MBTL3 histone methyl-lysine binding protein	Intron
chr10:26349046-26349264	0	0	0	0	1	218	*	Intron (ENSMUST00000105519.9/237339, intron 2 of 20)	10	26274468	26373956	99489	2	237339	ENSMUST00000105519.9	24692	ENSMUSG00000039089	L3mbtl3	L3MBTL3 histone methyl-lysine binding protein	Intron
chr10:26371368-26371568	0	0	0	0	1	200	*	Promoter (2-3kb)	10	26274468	26373956	99489	2	237339	ENSMUST00000105519.9	2388	ENSMUSG00000039089	L3mbtl3	L3MBTL3 histone methyl-lysine binding protein	Promoter
chr10:26373826-26374374	0	0	0	0	1	548	*	Promoter (<=1kb)	10	26274468	26373956	99489	2	237339	ENSMUST00000105519.9	0	ENSMUSG00000039089	L3mbtl3	L3MBTL3 histone methyl-lysine binding protein	Promoter
chr10:26374960-26375727	0	0	0	0	1	767	*	Promoter (<=1kb)	10	26275452	26375185	99734	2	237339	ENSMUST00000174766.1	0	ENSMUSG00000039089	L3mbtl3	L3MBTL3 histone methyl-lysine binding protein	Promoter
chr10:26376818-26377079	0	0	0	0	1	261	*	Promoter (<=1kb)	10	26333858	26375971	42114	2	237339	ENSMUST00000217699.1	-847	ENSMUSG00000039089	L3mbtl3	L3MBTL3 histone methyl-lysine binding protein	Promoter
chr10:26378451-26378652	0	0	1	0	0	201	*	Promoter (2-3kb)	10	26333858	26375971	42114	2	237339	ENSMUST00000217699.1	-2480	ENSMUSG00000039089	L3mbtl3	L3MBTL3 histone methyl-lysine binding protein	Promoter
chr10:26416598-26416819	0	0	0	0	1	221	*	Distal Intergenic	10	26333858	26375971	42114	2	237339	ENSMUST00000217699.1	-40627	ENSMUSG00000039089	L3mbtl3	L3MBTL3 histone methyl-lysine binding protein	Distal
chr10:26543646-26543931	1	0	0	0	0	285	*	Distal Intergenic	10	26673601	26674612	1012	2	667572	ENSMUST00000183230.1	130681	ENSMUSG00000098179	Gm8709	glyceraldehyde-3-phosphate dehydrogenase pseudogene	Distal
chr10:26579355-26579555	1	0	0	0	0	200	*	Distal Intergenic	10	26673601	26674612	1012	2	667572	ENSMUST00000183230.1	95057	ENSMUSG00000098179	Gm8709	glyceraldehyde-3-phosphate dehydrogenase pseudogene	Distal
chr10:26587577-26587806	0	1	0	0	0	229	*	Distal Intergenic	10	26673601	26674612	1012	2	667572	ENSMUST00000183230.1	86806	ENSMUSG00000098179	Gm8709	glyceraldehyde-3-phosphate dehydrogenase pseudogene	Distal
chr10:26616273-26616473	1	0	0	0	0	200	*	Distal Intergenic	10	26673601	26674612	1012	2	667572	ENSMUST00000183230.1	58139	ENSMUSG00000098179	Gm8709	glyceraldehyde-3-phosphate dehydrogenase pseudogene	Distal
chr10:26638177-26638438	0	0	0	0	1	261	*	Distal Intergenic	10	26673601	26674612	1012	2	667572	ENSMUST00000183230.1	36174	ENSMUSG00000098179	Gm8709	glyceraldehyde-3-phosphate dehydrogenase pseudogene	Distal
chr10:26686843-26687184	0	0	0	0	1	341	*	Distal Intergenic	10	26673601	26674612	1012	2	667572	ENSMUST00000183230.1	-12231	ENSMUSG00000098179	Gm8709	glyceraldehyde-3-phosphate dehydrogenase pseudogene	Distal
chr10:26754431-26754765	0	0	0	0	1	334	*	Promoter (1-2kb)	10	26753421	26860732	107312	1	73910	ENSMUST00000176060.7	1010	ENSMUSG00000039031	Arhgap18	Rho GTPase activating protein 18	Promoter
chr10:26772230-26773048	0	0	0	0	1	818	*	Promoter (<=1kb)	10	26772477	26918648	146172	1	73910	ENSMUST00000039557.8	0	ENSMUSG00000039031	Arhgap18	Rho GTPase activating protein 18	Promoter
chr10:26781043-26781246	1	0	0	0	0	203	*	Intron (ENSMUST00000176060.7/73910, intron 1 of 4)	10	26772477	26918648	146172	1	73910	ENSMUST00000039557.8	8566	ENSMUSG00000039031	Arhgap18	Rho GTPase activating protein 18	Intron
chr10:26828701-26828943	0	0	1	0	1	242	*	Intron (ENSMUST00000176060.7/73910, intron 1 of 4)	10	26822602	26850001	27400	1	73910	ENSMUST00000135866.1	6099	ENSMUSG00000039031	Arhgap18	Rho GTPase activating protein 18	Intron
chr10:26837864-26838168	0	0	0	0	1	304	*	Intron (ENSMUST00000176060.7/73910, intron 1 of 4)	10	26822602	26850001	27400	1	73910	ENSMUST00000135866.1	15262	ENSMUSG00000039031	Arhgap18	Rho GTPase activating protein 18	Intron
chr10:26869627-26869973	1	0	0	0	0	346	*	Exon (ENSMUST00000039557.8/73910, exon 6 of 15)	10	26863342	26918458	55117	1	73910	ENSMUST00000142284.1	6285	ENSMUSG00000039031	Arhgap18	Rho GTPase activating protein 18	Exon
chr10:27000663-27000870	1	0	0	0	0	207	*	Exon (ENSMUST00000092639.11/16773, exon 58 of 65)	10	26980036	26988514	8479	2	16773	ENSMUST00000186279.1	-12149	ENSMUSG00000019899	Lama2	laminin, alpha 2	Exon
chr10:27021073-27021342	0	0	0	0	1	269	*	Intron (ENSMUST00000092639.11/16773, intron 53 of 64)	10	26980036	26988514	8479	2	16773	ENSMUST00000186279.1	-32559	ENSMUSG00000019899	Lama2	laminin, alpha 2	Intron
chr10:27040835-27041144	1	0	0	0	0	309	*	Exon (ENSMUST00000092639.11/16773, exon 48 of 65)	10	26981495	27056645	75151	2	16773	ENSMUST00000219763.1	15501	ENSMUSG00000019899	Lama2	laminin, alpha 2	Exon
chr10:27119168-27119391	0	0	0	0	1	223	*	Intron (ENSMUST00000092639.11/16773, intron 36 of 64)	10	26981495	27056645	75151	2	16773	ENSMUST00000219763.1	-62523	ENSMUSG00000019899	Lama2	laminin, alpha 2	Intron
chr10:27162458-27162685	0	0	0	0	1	227	*	Intron (ENSMUST00000092639.11/16773, intron 30 of 64)	10	27204801	27212254	7454	2	16773	ENSMUST00000239098.1	49569	ENSMUSG00000019899	Lama2	laminin, alpha 2	Intron
chr10:27313746-27314050	1	1	0	0	0	304	*	Intron (ENSMUST00000092639.11/16773, intron 12 of 64)	10	27389866	27397225	7360	1	75855	ENSMUST00000187815.1	-75816	ENSMUSG00000101636	4930579H20Rik	RIKEN cDNA 4930579H20 gene	Intron
chr10:27396525-27396725	1	0	0	0	0	200	*	Exon (ENSMUST00000187815.1/75855, exon 5 of 5)	10	27389866	27397225	7360	1	75855	ENSMUST00000187815.1	6659	ENSMUSG00000101636	4930579H20Rik	RIKEN cDNA 4930579H20 gene	Exon
chr10:27580358-27580687	0	0	0	0	1	329	*	Intron (ENSMUST00000092639.11/16773, intron 1 of 64)	10	27187548	27616796	429249	2	16773	ENSMUST00000189575.1	36109	ENSMUSG00000019899	Lama2	laminin, alpha 2	Intron
chr10:27616815-27617079	0	0	0	0	1	264	*	Promoter (<=1kb)	10	26981285	27616843	635559	2	16773	ENSMUST00000092639.11	0	ENSMUSG00000019899	Lama2	laminin, alpha 2	Promoter
chr10:27652459-27652943	0	0	0	0	1	484	*	Intron (ENSMUST00000218769.1/ENSMUST00000218769.1, intron 3 of 4)	10	27422392	27619758	197367	2	16773	ENSMUST00000188963.1	-32701	ENSMUSG00000019899	Lama2	laminin, alpha 2	Intron
chr10:27688520-27688778	0	0	0	1	0	258	*	Intron (ENSMUST00000218769.1/ENSMUST00000218769.1, intron 1 of 4)	10	27422392	27619758	197367	2	16773	ENSMUST00000188963.1	-68762	ENSMUSG00000019899	Lama2	laminin, alpha 2	Intron
chr10:27736251-27736451	0	1	0	0	0	200	*	Distal Intergenic	10	27422392	27619758	197367	2	16773	ENSMUST00000188963.1	-116493	ENSMUSG00000019899	Lama2	laminin, alpha 2	Distal
chr10:27793292-27793502	1	0	0	0	0	210	*	Intron (ENSMUST00000218501.1/ENSMUST00000218501.1, intron 2 of 2)	10	27422392	27619758	197367	2	16773	ENSMUST00000188963.1	-173534	ENSMUSG00000019899	Lama2	laminin, alpha 2	Intron
chr10:27950030-27950230	1	0	0	0	0	200	*	Distal Intergenic	10	28074820	28597397	522578	1	19272	ENSMUST00000166468.1	-124590	ENSMUSG00000019889	Ptprk	protein tyrosine phosphatase receptor type K	Distal
chr10:27988966-27989284	0	0	0	0	1	318	*	Distal Intergenic	10	28074820	28597397	522578	1	19272	ENSMUST00000166468.1	-85536	ENSMUSG00000019889	Ptprk	protein tyrosine phosphatase receptor type K	Distal
chr10:28014507-28015025	0	0	0	0	1	518	*	Distal Intergenic	10	28074820	28597397	522578	1	19272	ENSMUST00000166468.1	-59795	ENSMUSG00000019889	Ptprk	protein tyrosine phosphatase receptor type K	Distal
chr10:28039534-28039739	1	0	0	0	0	205	*	Distal Intergenic	10	28074820	28597397	522578	1	19272	ENSMUST00000166468.1	-35081	ENSMUSG00000019889	Ptprk	protein tyrosine phosphatase receptor type K	Distal
chr10:28074440-28075062	0	0	0	0	1	622	*	Promoter (<=1kb)	10	28074820	28597397	522578	1	19272	ENSMUST00000166468.1	0	ENSMUSG00000019889	Ptprk	protein tyrosine phosphatase receptor type K	Promoter
chr10:28091429-28091630	0	0	0	0	1	201	*	Intron (ENSMUST00000166468.1/19272, intron 1 of 31)	10	28075010	28264673	189664	1	19272	ENSMUST00000219761.1	16419	ENSMUSG00000019889	Ptprk	protein tyrosine phosphatase receptor type K	Intron
chr10:28098947-28099350	0	0	1	0	1	403	*	Intron (ENSMUST00000166468.1/19272, intron 1 of 31)	10	28075010	28264673	189664	1	19272	ENSMUST00000219761.1	23937	ENSMUSG00000019889	Ptprk	protein tyrosine phosphatase receptor type K	Intron
chr10:28118715-28119154	0	0	1	1	0	439	*	Intron (ENSMUST00000166468.1/19272, intron 1 of 31)	10	28075010	28264673	189664	1	19272	ENSMUST00000219761.1	43705	ENSMUSG00000019889	Ptprk	protein tyrosine phosphatase receptor type K	Intron
chr10:28163825-28164083	1	0	0	0	0	258	*	Intron (ENSMUST00000166468.1/19272, intron 1 of 31)	10	28075010	28264673	189664	1	19272	ENSMUST00000219761.1	88815	ENSMUSG00000019889	Ptprk	protein tyrosine phosphatase receptor type K	Intron
chr10:28186442-28186697	0	1	0	0	0	255	*	Intron (ENSMUST00000166468.1/19272, intron 1 of 31)	10	28075010	28264673	189664	1	19272	ENSMUST00000219761.1	111432	ENSMUSG00000019889	Ptprk	protein tyrosine phosphatase receptor type K	Intron
chr10:28190578-28190944	0	0	0	0	1	366	*	Intron (ENSMUST00000166468.1/19272, intron 1 of 31)	10	28075010	28264673	189664	1	19272	ENSMUST00000219761.1	115568	ENSMUSG00000019889	Ptprk	protein tyrosine phosphatase receptor type K	Intron
chr10:28220734-28220934	1	0	0	0	0	200	*	Intron (ENSMUST00000166468.1/19272, intron 2 of 31)	10	28075010	28264673	189664	1	19272	ENSMUST00000219761.1	145724	ENSMUSG00000019889	Ptprk	protein tyrosine phosphatase receptor type K	Intron
chr10:28267456-28267660	1	0	0	0	0	204	*	Intron (ENSMUST00000166468.1/19272, intron 3 of 31)	10	28075010	28264673	189664	1	19272	ENSMUST00000219761.1	192446	ENSMUSG00000019889	Ptprk	protein tyrosine phosphatase receptor type K	Intron
chr10:28278612-28278812	1	0	0	0	0	200	*	Intron (ENSMUST00000166468.1/19272, intron 3 of 31)	10	28075010	28264673	189664	1	19272	ENSMUST00000219761.1	203602	ENSMUSG00000019889	Ptprk	protein tyrosine phosphatase receptor type K	Intron
chr10:28283546-28283746	1	0	0	0	0	200	*	Intron (ENSMUST00000166468.1/19272, intron 3 of 31)	10	28075010	28264673	189664	1	19272	ENSMUST00000219761.1	208536	ENSMUSG00000019889	Ptprk	protein tyrosine phosphatase receptor type K	Intron
chr10:28307924-28308214	1	0	0	0	0	290	*	Intron (ENSMUST00000166468.1/19272, intron 3 of 31)	10	28075010	28264673	189664	1	19272	ENSMUST00000219761.1	232914	ENSMUSG00000019889	Ptprk	protein tyrosine phosphatase receptor type K	Intron
chr10:28336401-28336651	1	0	0	0	0	250	*	Exon (ENSMUST00000166468.1/19272, exon 5 of 32)	10	28560151	28565436	5286	1	19272	ENSMUST00000219621.1	-223500	ENSMUSG00000019889	Ptprk	protein tyrosine phosphatase receptor type K	Exon
chr10:28387082-28387282	1	0	0	0	0	200	*	Intron (ENSMUST00000166468.1/19272, intron 7 of 31)	10	28560151	28565436	5286	1	19272	ENSMUST00000219621.1	-172869	ENSMUSG00000019889	Ptprk	protein tyrosine phosphatase receptor type K	Intron
chr10:28425427-28425805	0	0	0	0	1	378	*	Intron (ENSMUST00000166468.1/19272, intron 7 of 31)	10	28560151	28565436	5286	1	19272	ENSMUST00000219621.1	-134346	ENSMUSG00000019889	Ptprk	protein tyrosine phosphatase receptor type K	Intron
chr10:28492281-28492557	0	0	0	0	1	276	*	Intron (ENSMUST00000166468.1/19272, intron 11 of 31)	10	28560151	28565436	5286	1	19272	ENSMUST00000219621.1	-67594	ENSMUSG00000019889	Ptprk	protein tyrosine phosphatase receptor type K	Intron
chr10:28493326-28493668	0	0	0	0	1	342	*	Intron (ENSMUST00000166468.1/19272, intron 12 of 31)	10	28560151	28565436	5286	1	19272	ENSMUST00000219621.1	-66483	ENSMUSG00000019889	Ptprk	protein tyrosine phosphatase receptor type K	Intron
chr10:28593930-28594200	1	0	0	0	0	270	*	Intron (ENSMUST00000166468.1/19272, intron 31 of 31)	10	28580459	28591905	11447	1	19272	ENSMUST00000220357.1	13471	ENSMUSG00000019889	Ptprk	protein tyrosine phosphatase receptor type K	Intron
chr10:28621044-28621262	1	0	0	0	0	218	*	Distal Intergenic	10	28580459	28591905	11447	1	19272	ENSMUST00000220357.1	40585	ENSMUSG00000019889	Ptprk	protein tyrosine phosphatase receptor type K	Distal
chr10:28723316-28723559	0	0	0	0	1	243	*	Intron (ENSMUST00000060409.12/210757, intron 2 of 4)	10	28668633	28782046	113414	1	210757	ENSMUST00000161345.1	54683	ENSMUSG00000049109	Themis	thymocyte selection associated	Intron
chr10:28901541-28901817	1	0	0	0	0	276	*	Intron (ENSMUST00000159347.1/ENSMUST00000159347.1, intron 1 of 1)	10	28972366	28974189	1824	2	67719	ENSMUST00000141350.1	72372	ENSMUSG00000015519	2310057J18Rik	RIKEN cDNA 2310057J18 gene	Intron
chr10:28953036-28953266	1	0	0	0	0	230	*	Distal Intergenic	10	28972366	28974189	1824	2	67719	ENSMUST00000141350.1	20923	ENSMUSG00000015519	2310057J18Rik	RIKEN cDNA 2310057J18 gene	Distal
chr10:28996071-28996311	0	0	0	1	0	240	*	Distal Intergenic	10	28972366	28986303	13938	2	67719	ENSMUST00000015663.6	-9768	ENSMUSG00000015519	2310057J18Rik	RIKEN cDNA 2310057J18 gene	Distal
chr10:29029364-29029564	1	0	0	0	0	200	*	Intron (ENSMUST00000213962.1/ENSMUST00000213962.1, intron 3 of 4)	10	28972366	28986303	13938	2	67719	ENSMUST00000015663.6	-43061	ENSMUSG00000015519	2310057J18Rik	RIKEN cDNA 2310057J18 gene	Intron
chr10:29125162-29125497	1	0	0	0	0	335	*	Distal Intergenic	10	29143839	29199630	55792	1	67412	ENSMUST00000092629.3	-18342	ENSMUSG00000038916	Mtcl3	MTCL family member 3	Distal
chr10:29143400-29144237	0	0	0	0	1	837	*	Promoter (<=1kb)	10	29143839	29199630	55792	1	67412	ENSMUST00000092629.3	0	ENSMUSG00000038916	Mtcl3	MTCL family member 3	Promoter
chr10:29146559-29148168	0	0	0	0	1	1609	*	Promoter (<=1kb)	10	29147335	29180980	33646	1	67412	ENSMUST00000213243.1	0	ENSMUSG00000038916	Mtcl3	MTCL family member 3	Promoter
chr10:29148256-29148649	0	0	0	0	1	393	*	Promoter (<=1kb)	10	29147797	29196463	48667	1	67412	ENSMUST00000214863.1	459	ENSMUSG00000038916	Mtcl3	MTCL family member 3	Promoter
chr10:29211543-29211897	1	1	0	0	0	354	*	Promoter (<=1kb)	10	29211606	29230779	19174	1	212448	ENSMUST00000092627.5	0	ENSMUSG00000004360	9330159F19Rik	RIKEN cDNA 9330159F19 gene	Promoter
chr10:29213678-29213997	0	0	0	0	1	319	*	Promoter (1-2kb)	10	29211705	29228175	16471	1	212448	ENSMUST00000213489.1	1973	ENSMUSG00000004360	9330159F19Rik	RIKEN cDNA 9330159F19 gene	Promoter
chr10:29313045-29313610	0	0	0	0	1	565	*	Promoter (<=1kb)	10	29313166	29345560	32395	1	52665	ENSMUST00000160399.7	0	ENSMUSG00000019883	Echdc1	enoyl Coenzyme A hydratase domain containing 1	Promoter
chr10:29361523-29362319	0	0	0	0	1	796	*	Promoter (<=1kb)	10	29347219	29362026	14808	2	68031	ENSMUST00000161508.2	0	ENSMUSG00000038876	Rnf146	ring finger protein 146	Promoter
chr10:29380933-29381206	1	0	0	0	0	273	*	Distal Intergenic	10	29344178	29362442	18265	2	68031	ENSMUST00000037548.10	-18491	ENSMUSG00000038876	Rnf146	ring finger protein 146	Distal
chr10:29381750-29382108	1	0	0	0	0	358	*	Distal Intergenic	10	29344178	29362442	18265	2	68031	ENSMUST00000037548.10	-19308	ENSMUSG00000038876	Rnf146	ring finger protein 146	Distal
chr10:29426974-29427174	1	0	0	0	0	200	*	Distal Intergenic	10	29344178	29362442	18265	2	68031	ENSMUST00000037548.10	-64532	ENSMUSG00000038876	Rnf146	ring finger protein 146	Distal
chr10:29444193-29444421	0	0	0	0	1	228	*	Distal Intergenic	10	29452416	29504730	52315	2	72780	ENSMUST00000215256.1	60309	ENSMUSG00000019880	Rspo3	R-spondin 3	Distal
chr10:29533557-29534066	0	0	0	0	1	509	*	Promoter (1-2kb)	10	29452418	29535867	83450	2	72780	ENSMUST00000092623.4	1801	ENSMUSG00000019880	Rspo3	R-spondin 3	Promoter
chr10:29534315-29535002	0	0	0	0	1	687	*	Promoter (<=1kb)	10	29452418	29535867	83450	2	72780	ENSMUST00000092623.4	865	ENSMUSG00000019880	Rspo3	R-spondin 3	Promoter
chr10:29535621-29536618	0	0	0	0	1	997	*	Promoter (<=1kb)	10	29452418	29535867	83450	2	72780	ENSMUST00000092623.4	0	ENSMUSG00000019880	Rspo3	R-spondin 3	Promoter
chr10:29553918-29554306	0	0	0	0	1	388	*	Intron (ENSMUST00000215560.1/ENSMUST00000215560.1, intron 1 of 1)	10	29452418	29535867	83450	2	72780	ENSMUST00000092623.4	-18051	ENSMUSG00000019880	Rspo3	R-spondin 3	Intron
chr10:29554406-29554925	0	0	0	1	1	519	*	Intron (ENSMUST00000215560.1/ENSMUST00000215560.1, intron 1 of 1)	10	29452418	29535867	83450	2	72780	ENSMUST00000092623.4	-18539	ENSMUSG00000019880	Rspo3	R-spondin 3	Intron
chr10:29569671-29570066	0	0	0	1	0	395	*	Intron (ENSMUST00000215560.1/ENSMUST00000215560.1, intron 1 of 1)	10	29452418	29535867	83450	2	72780	ENSMUST00000092623.4	-33804	ENSMUSG00000019880	Rspo3	R-spondin 3	Intron
chr10:29571094-29571395	0	0	0	1	0	301	*	Intron (ENSMUST00000215560.1/ENSMUST00000215560.1, intron 1 of 1)	10	29452418	29535867	83450	2	72780	ENSMUST00000092623.4	-35227	ENSMUSG00000019880	Rspo3	R-spondin 3	Intron
chr10:29571588-29571919	1	0	0	0	0	331	*	Intron (ENSMUST00000215560.1/ENSMUST00000215560.1, intron 1 of 1)	10	29452418	29535867	83450	2	72780	ENSMUST00000092623.4	-35721	ENSMUSG00000019880	Rspo3	R-spondin 3	Intron
chr10:29595626-29596025	0	0	0	0	1	399	*	Intron (ENSMUST00000215560.1/ENSMUST00000215560.1, intron 1 of 1)	10	29452418	29535867	83450	2	72780	ENSMUST00000092623.4	-59759	ENSMUSG00000019880	Rspo3	R-spondin 3	Intron
chr10:29684144-29684356	0	0	1	0	0	212	*	Distal Intergenic	10	29452418	29535867	83450	2	72780	ENSMUST00000092623.4	-148277	ENSMUSG00000019880	Rspo3	R-spondin 3	Distal
chr10:29710888-29711549	0	0	0	1	1	661	*	Distal Intergenic	10	29452418	29535867	83450	2	72780	ENSMUST00000092623.4	-175021	ENSMUSG00000019880	Rspo3	R-spondin 3	Distal
chr10:29722952-29723173	0	0	0	0	1	221	*	Distal Intergenic	10	29452418	29535867	83450	2	72780	ENSMUST00000092623.4	-187085	ENSMUSG00000019880	Rspo3	R-spondin 3	Distal
chr10:29840389-29840665	0	0	0	0	1	276	*	Distal Intergenic	10	29452418	29535867	83450	2	72780	ENSMUST00000092623.4	-304522	ENSMUSG00000019880	Rspo3	R-spondin 3	Distal
chr10:29855667-29856313	1	1	0	1	1	646	*	Distal Intergenic	10	29452418	29535867	83450	2	72780	ENSMUST00000092623.4	-319800	ENSMUSG00000019880	Rspo3	R-spondin 3	Distal
chr10:29866661-29867226	0	0	0	0	1	565	*	Distal Intergenic	10	29452418	29535867	83450	2	72780	ENSMUST00000092623.4	-330794	ENSMUSG00000019880	Rspo3	R-spondin 3	Distal
chr10:29876728-29877065	0	0	0	0	1	337	*	Distal Intergenic	10	30194569	30200492	5924	2	66311	ENSMUST00000216853.1	323427	ENSMUSG00000075266	Cenpw	centromere protein W	Distal
chr10:29905185-29905525	0	0	0	0	1	340	*	Distal Intergenic	10	30194569	30200492	5924	2	66311	ENSMUST00000216853.1	294967	ENSMUSG00000075266	Cenpw	centromere protein W	Distal
chr10:29907306-29907526	0	0	0	0	1	220	*	Distal Intergenic	10	30194569	30200492	5924	2	66311	ENSMUST00000216853.1	292966	ENSMUSG00000075266	Cenpw	centromere protein W	Distal
chr10:29936580-29936851	1	0	0	0	0	271	*	Distal Intergenic	10	30194569	30200492	5924	2	66311	ENSMUST00000216853.1	263641	ENSMUSG00000075266	Cenpw	centromere protein W	Distal
chr10:29990346-29990582	0	0	0	0	1	236	*	Intron (ENSMUST00000216752.1/ENSMUST00000216752.1, intron 2 of 3)	10	30194569	30200492	5924	2	66311	ENSMUST00000216853.1	209910	ENSMUSG00000075266	Cenpw	centromere protein W	Intron
chr10:30049665-30049865	1	0	0	0	0	200	*	Distal Intergenic	10	30194569	30200492	5924	2	66311	ENSMUST00000216853.1	150627	ENSMUSG00000075266	Cenpw	centromere protein W	Distal
chr10:30072453-30072884	1	0	0	0	0	431	*	Distal Intergenic	10	30194569	30200492	5924	2	66311	ENSMUST00000216853.1	127608	ENSMUSG00000075266	Cenpw	centromere protein W	Distal
chr10:30162293-30162534	0	0	0	0	1	241	*	Distal Intergenic	10	30194569	30200492	5924	2	66311	ENSMUST00000216853.1	37958	ENSMUSG00000075266	Cenpw	centromere protein W	Distal
chr10:30190774-30191234	0	0	0	0	1	460	*	Distal Intergenic	10	30194569	30200492	5924	2	66311	ENSMUST00000216853.1	9258	ENSMUSG00000075266	Cenpw	centromere protein W	Distal
chr10:30193841-30194041	1	0	0	0	0	200	*	Distal Intergenic	10	30194569	30200492	5924	2	66311	ENSMUST00000216853.1	6451	ENSMUSG00000075266	Cenpw	centromere protein W	Distal
chr10:30200321-30200801	0	0	0	0	1	480	*	Promoter (<=1kb)	10	30194569	30200492	5924	2	66311	ENSMUST00000216853.1	0	ENSMUSG00000075266	Cenpw	centromere protein W	Promoter
chr10:30242796-30243011	1	0	0	0	0	215	*	Distal Intergenic	10	30196009	30200560	4552	2	66311	ENSMUST00000099985.5	-42236	ENSMUSG00000075266	Cenpw	centromere protein W	Distal
chr10:30247952-30248306	1	0	0	0	1	354	*	Distal Intergenic	10	30196009	30200560	4552	2	66311	ENSMUST00000099985.5	-47392	ENSMUSG00000075266	Cenpw	centromere protein W	Distal
chr10:30315445-30316161	1	1	0	0	1	716	*	Distal Intergenic	10	30196009	30200560	4552	2	66311	ENSMUST00000099985.5	-114885	ENSMUSG00000075266	Cenpw	centromere protein W	Distal
chr10:30419683-30419957	0	0	0	0	1	274	*	Distal Intergenic	10	30559121	30590109	30989	2	73681	ENSMUST00000215041.1	170152	ENSMUSG00000019792	Trmt11	tRNA methyltransferase 11	Distal
chr10:30600233-30601002	0	0	0	0	1	769	*	Promoter (<=1kb)	10	30589955	30600650	10696	2	73681	ENSMUST00000216705.1	0	ENSMUSG00000019792	Trmt11	tRNA methyltransferase 11	Promoter
chr10:30618053-30618559	0	0	0	0	1	506	*	Promoter (<=1kb)	10	30608349	30618333	9985	2	66847	ENSMUST00000160646.2	0	ENSMUSG00000019791	Hint3	histidine triad nucleotide binding protein 3	Promoter
chr10:30624091-30624291	0	0	0	0	1	200	*	Intron (ENSMUST00000216617.1/66847, intron 2 of 5)	10	30608231	30629632	21402	2	66847	ENSMUST00000216617.1	5341	ENSMUSG00000019791	Hint3	histidine triad nucleotide binding protein 3	Intron
chr10:30625073-30625273	1	0	0	0	0	200	*	Intron (ENSMUST00000216617.1/66847, intron 2 of 5)	10	30608231	30629632	21402	2	66847	ENSMUST00000216617.1	4359	ENSMUSG00000019791	Hint3	histidine triad nucleotide binding protein 3	Intron
chr10:30711543-30711979	1	0	0	0	0	436	*	Intron (ENSMUST00000215740.1/211329, intron 2 of 14)	10	30694165	30722705	28541	2	211329	ENSMUST00000217398.1	10726	ENSMUSG00000039697	Ncoa7	nuclear receptor coactivator 7	Intron
chr10:30758058-30758319	1	0	0	0	0	261	*	Intron (ENSMUST00000215740.1/211329, intron 1 of 14)	10	30647388	30771840	124453	2	211329	ENSMUST00000215926.1	13521	ENSMUSG00000039697	Ncoa7	nuclear receptor coactivator 7	Intron
chr10:30798481-30798693	0	0	0	0	1	212	*	Intron (ENSMUST00000068567.4/211329, intron 1 of 15)	10	30645584	30803107	157524	2	211329	ENSMUST00000068567.4	4414	ENSMUSG00000039697	Ncoa7	nuclear receptor coactivator 7	Intron
chr10:30802615-30803533	0	0	0	0	1	918	*	Promoter (<=1kb)	10	30645584	30803107	157524	2	211329	ENSMUST00000068567.4	0	ENSMUSG00000039697	Ncoa7	nuclear receptor coactivator 7	Promoter
chr10:30842132-30843360	0	0	0	0	1	1228	*	Promoter (<=1kb)	10	30832359	30842801	10443	2	15214	ENSMUST00000019924.8	0	ENSMUSG00000019789	Hey2	hairy/enhancer-of-split related with YRPW motif 2	Promoter
chr10:30844303-30844677	0	0	0	0	1	374	*	Promoter (1-2kb)	10	30832359	30842801	10443	2	15214	ENSMUST00000019924.8	-1502	ENSMUSG00000019789	Hey2	hairy/enhancer-of-split related with YRPW motif 2	Promoter
chr10:30858016-30858216	1	0	0	0	0	200	*	Distal Intergenic	10	30832359	30842801	10443	2	15214	ENSMUST00000019924.8	-15215	ENSMUSG00000019789	Hey2	hairy/enhancer-of-split related with YRPW motif 2	Distal
chr10:30883221-30883439	0	0	0	0	1	218	*	Distal Intergenic	10	30832359	30842801	10443	2	15214	ENSMUST00000019924.8	-40420	ENSMUSG00000019789	Hey2	hairy/enhancer-of-split related with YRPW motif 2	Distal
chr10:30966209-30966439	0	0	0	0	1	230	*	Distal Intergenic	10	30832359	30842801	10443	2	15214	ENSMUST00000019924.8	-123408	ENSMUSG00000019789	Hey2	hairy/enhancer-of-split related with YRPW motif 2	Distal
chr10:30976092-30976292	1	0	0	0	0	200	*	Distal Intergenic	10	30832359	30842801	10443	2	15214	ENSMUST00000019924.8	-133291	ENSMUSG00000019789	Hey2	hairy/enhancer-of-split related with YRPW motif 2	Distal
chr10:30979844-30980112	0	1	0	0	1	268	*	Distal Intergenic	10	30832359	30842801	10443	2	15214	ENSMUST00000019924.8	-137043	ENSMUSG00000019789	Hey2	hairy/enhancer-of-split related with YRPW motif 2	Distal
chr10:30985601-30985866	0	0	0	0	1	265	*	Distal Intergenic	10	30832359	30842801	10443	2	15214	ENSMUST00000019924.8	-142800	ENSMUSG00000019789	Hey2	hairy/enhancer-of-split related with YRPW motif 2	Distal
chr10:31009306-31009531	0	0	0	1	0	225	*	Intron (ENSMUST00000214464.1/ENSMUST00000214464.1, intron 4 of 4)	10	30832359	30842801	10443	2	15214	ENSMUST00000019924.8	-166505	ENSMUSG00000019789	Hey2	hairy/enhancer-of-split related with YRPW motif 2	Intron
chr10:31009879-31010160	0	0	0	0	1	281	*	Exon (ENSMUST00000214000.1/ENSMUST00000214000.1, exon 5 of 5)	10	30832359	30842801	10443	2	15214	ENSMUST00000019924.8	-167078	ENSMUSG00000019789	Hey2	hairy/enhancer-of-split related with YRPW motif 2	Exon
chr10:31030141-31030386	0	0	0	0	1	245	*	Intron (ENSMUST00000214464.1/ENSMUST00000214464.1, intron 3 of 4)	10	30832359	30842801	10443	2	15214	ENSMUST00000019924.8	-187340	ENSMUSG00000019789	Hey2	hairy/enhancer-of-split related with YRPW motif 2	Intron
chr10:31062829-31063112	0	0	0	0	1	283	*	Intron (ENSMUST00000214464.1/ENSMUST00000214464.1, intron 1 of 4)	10	30832359	30842801	10443	2	15214	ENSMUST00000019924.8	-220028	ENSMUSG00000019789	Hey2	hairy/enhancer-of-split related with YRPW motif 2	Intron
chr10:31068466-31069162	0	0	0	0	1	696	*	Distal Intergenic	10	30832359	30842801	10443	2	15214	ENSMUST00000019924.8	-225665	ENSMUSG00000019789	Hey2	hairy/enhancer-of-split related with YRPW motif 2	Distal
chr10:31077057-31077286	0	0	0	0	1	229	*	Distal Intergenic	10	30832359	30842801	10443	2	15214	ENSMUST00000019924.8	-234256	ENSMUSG00000019789	Hey2	hairy/enhancer-of-split related with YRPW motif 2	Distal
chr10:31078670-31078895	0	0	0	0	1	225	*	Distal Intergenic	10	31313383	31328204	14822	1	69692	ENSMUST00000000304.13	-234488	ENSMUSG00000000295	Hddc2	HD domain containing 2	Distal
chr10:31112734-31112967	0	0	0	0	1	233	*	Distal Intergenic	10	31313383	31328204	14822	1	69692	ENSMUST00000000304.13	-200416	ENSMUSG00000000295	Hddc2	HD domain containing 2	Distal
chr10:3119590-3119947	0	0	0	0	1	357	*	Promoter (<=1kb)	10	3119841	3129546	9706	1	215728	ENSMUST00000095874.2	0	ENSMUSG00000071434	Ulbp3	UL16 binding protein 3	Promoter
chr10:31309686-31309886	1	0	0	0	0	200	*	Distal Intergenic	10	31313383	31328204	14822	1	69692	ENSMUST00000000304.13	-3497	ENSMUSG00000000295	Hddc2	HD domain containing 2	Distal
chr10:31313058-31313757	0	0	0	0	1	699	*	Promoter (<=1kb)	10	31313383	31328204	14822	1	69692	ENSMUST00000000304.13	0	ENSMUSG00000000295	Hddc2	HD domain containing 2	Promoter
chr10:31342855-31343225	0	0	0	0	1	370	*	Exon (ENSMUST00000213528.1/21987, exon 5 of 8)	10	31320167	31328202	8036	1	69692	ENSMUST00000159659.1	22688	ENSMUSG00000000295	Hddc2	HD domain containing 2	Exon
chr10:31344156-31344369	1	0	0	0	0	213	*	Intron (ENSMUST00000000305.6/21987, intron 4 of 6)	10	31320167	31328202	8036	1	69692	ENSMUST00000159659.1	23989	ENSMUSG00000000295	Hddc2	HD domain containing 2	Intron
chr10:31387011-31387306	1	0	0	0	0	295	*	Intron (ENSMUST00000000305.6/21987, intron 1 of 6)	10	31413815	31414165	351	2	100041294	ENSMUST00000214434.1	26859	NA	Supt4b	SPT4B, DSIF elongation factor subunit	Intron
chr10:31424681-31424881	1	0	0	0	0	200	*	Exon (ENSMUST00000214055.1/ENSMUST00000214055.1, exon 1 of 1)	10	31413815	31414165	351	2	100041294	ENSMUST00000214434.1	-10516	NA	Supt4b	SPT4B, DSIF elongation factor subunit	Exon
chr10:31428531-31428871	1	1	0	0	0	340	*	Intron (ENSMUST00000000305.6/21987, intron 1 of 6)	10	31413815	31414165	351	2	100041294	ENSMUST00000214434.1	-14366	NA	Supt4b	SPT4B, DSIF elongation factor subunit	Intron
chr10:31445016-31445365	0	0	0	0	1	349	*	Promoter (<=1kb)	10	31332657	31445797	113141	2	21987	ENSMUST00000213639.1	432	ENSMUSG00000000296	Tpd52l1	tumor protein D52-like 1	Promoter
chr10:31445632-31446116	0	0	0	0	1	484	*	Promoter (<=1kb)	10	31332657	31445797	113141	2	21987	ENSMUST00000213639.1	0	ENSMUSG00000000296	Tpd52l1	tumor protein D52-like 1	Promoter
chr10:31451177-31451590	1	0	0	1	0	413	*	Exon (ENSMUST00000217582.1/ENSMUST00000217582.1, exon 1 of 1)	10	31332376	31445958	113583	2	21987	ENSMUST00000000305.6	-5219	ENSMUSG00000000296	Tpd52l1	tumor protein D52-like 1	Exon
chr10:31468707-31468908	1	0	0	0	0	201	*	Distal Intergenic	10	31332376	31445958	113583	2	21987	ENSMUST00000000305.6	-22749	ENSMUSG00000000296	Tpd52l1	tumor protein D52-like 1	Distal
chr10:31531860-31532060	1	0	0	0	0	200	*	Intron (ENSMUST00000081989.7/268291, intron 2 of 5)	10	31493193	31609184	115992	2	268291	ENSMUST00000081989.7	77124	ENSMUSG00000063760	Rnf217	ring finger protein 217	Intron
chr10:31566693-31566894	1	0	0	0	0	201	*	Intron (ENSMUST00000081989.7/268291, intron 1 of 5)	10	31493193	31609184	115992	2	268291	ENSMUST00000081989.7	42290	ENSMUSG00000063760	Rnf217	ring finger protein 217	Intron
chr10:31581398-31581598	1	0	0	0	0	200	*	Intron (ENSMUST00000081989.7/268291, intron 1 of 5)	10	31493193	31609184	115992	2	268291	ENSMUST00000081989.7	27586	ENSMUSG00000063760	Rnf217	ring finger protein 217	Intron
chr10:31592443-31592765	0	0	0	0	1	322	*	Intron (ENSMUST00000081989.7/268291, intron 1 of 5)	10	31493193	31609184	115992	2	268291	ENSMUST00000081989.7	16419	ENSMUSG00000063760	Rnf217	ring finger protein 217	Intron
chr10:31596597-31597054	0	0	0	1	0	457	*	Intron (ENSMUST00000081989.7/268291, intron 1 of 5)	10	31493193	31609184	115992	2	268291	ENSMUST00000081989.7	12130	ENSMUSG00000063760	Rnf217	ring finger protein 217	Intron
chr10:31603587-31603845	0	0	0	0	1	258	*	Intron (ENSMUST00000081989.7/268291, intron 1 of 5)	10	31493193	31609184	115992	2	268291	ENSMUST00000081989.7	5339	ENSMUSG00000063760	Rnf217	ring finger protein 217	Intron
chr10:31608496-31609913	0	0	0	0	1	1417	*	Promoter (<=1kb)	10	31493193	31609184	115992	2	268291	ENSMUST00000081989.7	0	ENSMUSG00000063760	Rnf217	ring finger protein 217	Promoter
chr10:3164381-3164965	1	1	0	1	0	584	*	Distal Intergenic	10	3125091	3133193	8103	2	619314	ENSMUST00000217333.1	-31188	ENSMUSG00000110909	B020014A21Rik	RIKEN cDNA B020014A21 gene	Distal
chr10:31689424-31689780	0	0	0	0	1	356	*	3' UTR	10	31493193	31609184	115992	2	268291	ENSMUST00000081989.7	-80240	ENSMUSG00000063760	Rnf217	ring finger protein 217	3'
chr10:31759309-31759694	1	0	0	0	0	385	*	Intron (ENSMUST00000191234.6/432450, intron 4 of 6)	10	31493193	31609184	115992	2	268291	ENSMUST00000081989.7	-150125	ENSMUSG00000063760	Rnf217	ring finger protein 217	Intron
chr10:31778842-31779065	1	0	0	0	0	223	*	Intron (ENSMUST00000191234.6/432450, intron 4 of 6)	10	31493193	31609184	115992	2	268291	ENSMUST00000081989.7	-169658	ENSMUSG00000063760	Rnf217	ring finger protein 217	Intron
chr10:31780015-31780265	0	0	0	0	1	250	*	Intron (ENSMUST00000191234.6/432450, intron 4 of 6)	10	31493193	31609184	115992	2	268291	ENSMUST00000081989.7	-170831	ENSMUSG00000063760	Rnf217	ring finger protein 217	Intron
chr10:31854209-31854421	1	0	0	0	0	212	*	Intron (ENSMUST00000191234.6/432450, intron 4 of 6)	10	31493193	31609184	115992	2	268291	ENSMUST00000081989.7	-245025	ENSMUSG00000063760	Rnf217	ring finger protein 217	Intron
chr10:3191332-3191594	1	0	0	1	0	262	*	Distal Intergenic	10	3125091	3133193	8103	2	619314	ENSMUST00000217333.1	-58139	ENSMUSG00000110909	B020014A21Rik	RIKEN cDNA B020014A21 gene	Distal
chr10:32072457-32072657	1	0	0	0	0	200	*	Intron (ENSMUST00000191234.6/432450, intron 3 of 6)	10	32329765	32410335	80571	2	432450	ENSMUST00000092603.4	337678	ENSMUSG00000069670	Nkain2	Na+/K+ transporting ATPase interacting 2	Intron
chr10:32154594-32154881	0	0	0	0	1	287	*	Intron (ENSMUST00000191234.6/432450, intron 3 of 6)	10	32329765	32410335	80571	2	432450	ENSMUST00000092603.4	255454	ENSMUSG00000069670	Nkain2	Na+/K+ transporting ATPase interacting 2	Intron
chr10:32167332-32167637	0	0	0	0	1	305	*	Intron (ENSMUST00000191234.6/432450, intron 3 of 6)	10	32329765	32410335	80571	2	432450	ENSMUST00000092603.4	242698	ENSMUSG00000069670	Nkain2	Na+/K+ transporting ATPase interacting 2	Intron
chr10:3227581-3228008	1	1	0	1	0	427	*	Intron (ENSMUST00000217169.1/ENSMUST00000217169.1, intron 1 of 2)	10	3257930	3267750	9821	2	670558	ENSMUST00000216211.1	39742	ENSMUSG00000091618	H60c	histocompatibility 60c	Intron
chr10:32312287-32312801	0	0	0	0	1	514	*	Intron (ENSMUST00000191234.6/432450, intron 3 of 6)	10	32329765	32410335	80571	2	432450	ENSMUST00000092603.4	97534	ENSMUSG00000069670	Nkain2	Na+/K+ transporting ATPase interacting 2	Intron
chr10:32332391-32332604	0	0	0	0	1	213	*	Intron (ENSMUST00000191234.6/432450, intron 2 of 6)	10	32329765	32410335	80571	2	432450	ENSMUST00000092603.4	77731	ENSMUSG00000069670	Nkain2	Na+/K+ transporting ATPase interacting 2	Intron
chr10:32425782-32426017	0	0	0	0	1	235	*	Intron (ENSMUST00000191234.6/432450, intron 1 of 6)	10	32329765	32410335	80571	2	432450	ENSMUST00000092603.4	-15447	ENSMUSG00000069670	Nkain2	Na+/K+ transporting ATPase interacting 2	Intron
chr10:3255461-3255661	1	0	0	0	0	200	*	Distal Intergenic	10	3257930	3267750	9821	2	670558	ENSMUST00000216211.1	12089	ENSMUSG00000091618	H60c	histocompatibility 60c	Distal
chr10:32640383-32640583	1	0	0	0	0	200	*	Intron (ENSMUST00000191234.6/432450, intron 1 of 6)	10	32329765	32410335	80571	2	432450	ENSMUST00000092603.4	-230048	ENSMUSG00000069670	Nkain2	Na+/K+ transporting ATPase interacting 2	Intron
chr10:32658596-32658796	1	0	0	0	0	200	*	Intron (ENSMUST00000191234.6/432450, intron 1 of 6)	10	31693637	32889696	1196060	2	432450	ENSMUST00000218645.1	230900	ENSMUSG00000069670	Nkain2	Na+/K+ transporting ATPase interacting 2	Intron
chr10:32697934-32698134	1	0	0	0	0	200	*	Intron (ENSMUST00000191234.6/432450, intron 1 of 6)	10	31693637	32889696	1196060	2	432450	ENSMUST00000218645.1	191562	ENSMUSG00000069670	Nkain2	Na+/K+ transporting ATPase interacting 2	Intron
chr10:32764571-32764813	1	0	0	0	0	242	*	Intron (ENSMUST00000191234.6/432450, intron 1 of 6)	10	31693637	32889696	1196060	2	432450	ENSMUST00000218645.1	124883	ENSMUSG00000069670	Nkain2	Na+/K+ transporting ATPase interacting 2	Intron
chr10:32787607-32788022	0	0	0	0	1	415	*	Intron (ENSMUST00000191234.6/432450, intron 1 of 6)	10	31693637	32889696	1196060	2	432450	ENSMUST00000218645.1	101674	ENSMUSG00000069670	Nkain2	Na+/K+ transporting ATPase interacting 2	Intron
chr10:32794498-32794698	1	0	0	0	0	200	*	Intron (ENSMUST00000191234.6/432450, intron 1 of 6)	10	31693637	32889696	1196060	2	432450	ENSMUST00000218645.1	94998	ENSMUSG00000069670	Nkain2	Na+/K+ transporting ATPase interacting 2	Intron
chr10:3286961-3287415	1	1	0	0	1	454	*	Distal Intergenic	10	3256208	3267771	11564	2	670558	ENSMUST00000214645.1	-19190	ENSMUSG00000091618	H60c	histocompatibility 60c	Distal
chr10:32889707-32890362	0	0	0	0	1	655	*	Promoter (<=1kb)	10	31950579	32889848	939270	2	432450	ENSMUST00000219125.1	0	ENSMUSG00000069670	Nkain2	Na+/K+ transporting ATPase interacting 2	Promoter
chr10:32943375-32943659	1	0	0	0	0	284	*	Distal Intergenic	10	32642113	32890461	248349	2	432450	ENSMUST00000219306.1	-52914	ENSMUSG00000069670	Nkain2	Na+/K+ transporting ATPase interacting 2	Distal
chr10:32946399-32946902	1	1	0	0	0	503	*	Distal Intergenic	10	32642113	32890461	248349	2	432450	ENSMUST00000219306.1	-55938	ENSMUSG00000069670	Nkain2	Na+/K+ transporting ATPase interacting 2	Distal
chr10:32960295-32960614	0	0	0	0	1	319	*	Distal Intergenic	10	32642113	32890461	248349	2	432450	ENSMUST00000219306.1	-69834	ENSMUSG00000069670	Nkain2	Na+/K+ transporting ATPase interacting 2	Distal
chr10:32983619-32984002	0	1	0	0	0	383	*	Distal Intergenic	10	32642113	32890461	248349	2	432450	ENSMUST00000219306.1	-93158	ENSMUSG00000069670	Nkain2	Na+/K+ transporting ATPase interacting 2	Distal
chr10:32989493-32989715	0	1	0	0	0	222	*	Distal Intergenic	10	33080554	33196317	115764	1	76757	ENSMUST00000219982.1	-90839	ENSMUSG00000019787	Trdn	triadin	Distal
chr10:33052767-33053096	0	0	0	0	1	329	*	Distal Intergenic	10	33080554	33196317	115764	1	76757	ENSMUST00000219982.1	-27458	ENSMUSG00000019787	Trdn	triadin	Distal
chr10:33096688-33096904	1	0	0	0	0	216	*	Intron (ENSMUST00000219982.1/76757, intron 1 of 7)	10	33083561	33233992	150432	1	76757	ENSMUST00000219931.1	13127	ENSMUSG00000019787	Trdn	triadin	Intron
chr10:33135119-33135319	1	0	0	0	0	200	*	Intron (ENSMUST00000219982.1/76757, intron 1 of 7)	10	33083561	33233992	150432	1	76757	ENSMUST00000219931.1	51558	ENSMUSG00000019787	Trdn	triadin	Intron
chr10:33196011-33196270	0	0	0	0	1	259	*	Promoter (<=1kb)	10	33195968	33335014	139047	1	76757	ENSMUST00000219211.1	43	ENSMUSG00000019787	Trdn	triadin	Promoter
chr10:33223445-33223645	1	0	0	0	0	200	*	Exon (ENSMUST00000217716.1/442820, exon 3 of 3)	10	33195968	33335014	139047	1	76757	ENSMUST00000219211.1	27477	ENSMUSG00000019787	Trdn	triadin	Exon
chr10:33248670-33248884	1	0	0	0	0	214	*	Intron (ENSMUST00000095762.4/76757, intron 10 of 37)	10	33222345	33256357	34013	2	442820	ENSMUST00000217716.1	7473	ENSMUSG00000112707	D830005E20Rik	RIKEN cDNA D830005E20 gene	Intron
chr10:33375519-33375915	0	1	1	1	0	396	*	Intron (ENSMUST00000095762.4/76757, intron 21 of 37)	10	33225364	33256418	31055	2	442820	ENSMUST00000219691.1	-119101	ENSMUSG00000112707	D830005E20Rik	RIKEN cDNA D830005E20 gene	Intron
chr10:33459040-33459240	1	0	0	0	0	200	*	Intron (ENSMUST00000095762.4/76757, intron 33 of 37)	10	33512888	33624196	111309	2	215890	ENSMUST00000159533.8	164956	ENSMUSG00000019785	Clvs2	clavesin 2	Intron
chr10:3353832-3354061	1	0	0	0	0	229	*	Distal Intergenic	10	3366057	3464975	98919	1	76142	ENSMUST00000043374.6	-11996	ENSMUSG00000040653	Ppp1r14c	protein phosphatase 1, regulatory inhibitor subunit 14C	Distal
chr10:33548440-33548640	1	0	0	0	0	200	*	Intron (ENSMUST00000019920.12/215890, intron 3 of 5)	10	33512888	33624196	111309	2	215890	ENSMUST00000159533.8	75556	ENSMUSG00000019785	Clvs2	clavesin 2	Intron
chr10:33551892-33552185	0	0	0	0	1	293	*	Intron (ENSMUST00000019920.12/215890, intron 3 of 5)	10	33512888	33624196	111309	2	215890	ENSMUST00000159533.8	72011	ENSMUSG00000019785	Clvs2	clavesin 2	Intron
chr10:33595481-33595681	1	0	0	0	0	200	*	3' UTR	10	33512888	33624196	111309	2	215890	ENSMUST00000159533.8	28515	ENSMUSG00000019785	Clvs2	clavesin 2	3'
chr10:3360561-3360918	0	0	0	0	1	357	*	Distal Intergenic	10	3366057	3464975	98919	1	76142	ENSMUST00000043374.6	-5139	ENSMUSG00000040653	Ppp1r14c	protein phosphatase 1, regulatory inhibitor subunit 14C	Distal
chr10:33616192-33616561	1	0	0	0	0	369	*	Intron (ENSMUST00000019920.12/215890, intron 2 of 5)	10	33512888	33624196	111309	2	215890	ENSMUST00000159533.8	7635	ENSMUSG00000019785	Clvs2	clavesin 2	Intron
chr10:3365933-3366932	0	0	0	0	1	999	*	Promoter (<=1kb)	10	3366057	3464975	98919	1	76142	ENSMUST00000043374.6	0	ENSMUSG00000040653	Ppp1r14c	protein phosphatase 1, regulatory inhibitor subunit 14C	Promoter
chr10:33723807-33724072	0	0	0	0	1	265	*	Distal Intergenic	10	33766424	33782115	15692	2	215895	ENSMUST00000165904.1	58043	ENSMUSG00000090298	Sult3a2	sulfotransferase family 3A, member 2	Distal
chr10:33727363-33727563	1	0	0	0	0	200	*	Distal Intergenic	10	33766424	33782115	15692	2	215895	ENSMUST00000165904.1	54552	ENSMUSG00000090298	Sult3a2	sulfotransferase family 3A, member 2	Distal
chr10:33733628-33733908	0	0	0	0	1	280	*	Distal Intergenic	10	33766424	33782115	15692	2	215895	ENSMUST00000165904.1	48207	ENSMUSG00000090298	Sult3a2	sulfotransferase family 3A, member 2	Distal
chr10:3377377-3377577	0	0	0	0	1	200	*	Intron (ENSMUST00000043374.6/76142, intron 1 of 3)	10	3366544	3464975	98432	1	76142	ENSMUST00000217573.1	10833	ENSMUSG00000040653	Ppp1r14c	protein phosphatase 1, regulatory inhibitor subunit 14C	Intron
chr10:33784884-33785109	1	0	0	0	0	225	*	Promoter (1-2kb)	10	33766424	33786704	20281	2	215895	ENSMUST00000223295.1	1595	ENSMUSG00000090298	Sult3a2	sulfotransferase family 3A, member 2	Promoter
chr10:33806144-33806443	1	1	0	0	0	299	*	Distal Intergenic	10	33766424	33786704	20281	2	215895	ENSMUST00000223295.1	-19440	ENSMUSG00000090298	Sult3a2	sulfotransferase family 3A, member 2	Distal
chr10:33870286-33870913	1	1	0	0	0	627	*	Intron (ENSMUST00000218204.1/57430, intron 5 of 6)	10	33863935	33879475	15541	1	57430	ENSMUST00000092597.3	6351	ENSMUSG00000069668	Sult3a1	sulfotransferase family 3A, member 1	Intron
chr10:33879942-33880181	1	0	0	0	0	239	*	Distal Intergenic	10	33863935	33879475	15541	1	57430	ENSMUST00000092597.3	16007	ENSMUSG00000069668	Sult3a1	sulfotransferase family 3A, member 1	Distal
chr10:33950896-33951506	0	0	0	0	1	610	*	Promoter (<=1kb)	10	33919150	33951195	32046	2	72580	ENSMUST00000218880.1	0	ENSMUSG00000039531	Zup1	zinc finger containing ubiquitin peptidase 1	Promoter
chr10:34019385-34020243	0	0	0	0	1	858	*	Promoter (<=1kb)	10	34003372	34019586	16215	2	66521	ENSMUST00000219414.1	0	ENSMUSG00000019782	Rwdd1	RWD domain containing 1	Promoter
chr10:34033967-34034199	0	1	0	0	0	232	*	Distal Intergenic	10	34037597	34109815	72219	1	692132	ENSMUST00000095758.2	-3398	ENSMUSG00000071340	Trappc3l	trafficking protein particle complex 3 like	Distal
chr10:34099335-34099539	1	0	0	0	0	204	*	Promoter (2-3kb)	10	34087815	34096519	8705	2	103511	ENSMUST00000069125.7	-2816	ENSMUSG00000049872	Calhm5	calcium homeostasis modulator family member 5	Promoter
chr10:34195084-34195307	1	0	0	0	0	223	*	Intron (ENSMUST00000048010.8/212898, intron 1 of 5)	10	34184135	34207077	22943	2	212898	ENSMUST00000216194.1	11770	ENSMUSG00000039497	Dse	dermatan sulfate epimerase	Intron
chr10:34206829-34208118	1	0	0	0	1	1289	*	Promoter (<=1kb)	10	34184135	34207077	22943	2	212898	ENSMUST00000216194.1	0	ENSMUSG00000039497	Dse	dermatan sulfate epimerase	Promoter
chr10:34233935-34234340	1	1	0	0	1	405	*	Distal Intergenic	10	34151393	34207715	56323	2	212898	ENSMUST00000048010.8	-26220	ENSMUSG00000039497	Dse	dermatan sulfate epimerase	Distal
chr10:34282028-34282832	0	0	0	0	1	804	*	Promoter (<=1kb)	10	34282190	34285275	3086	1	22110	ENSMUST00000061372.6	0	ENSMUSG00000047514	Tspyl1	testis-specific protein, Y-encoded-like 1	Promoter
chr10:34297288-34297905	0	0	0	0	1	617	*	Promoter (<=1kb)	10	34297442	34301320	3879	1	72480	ENSMUST00000047935.7	0	ENSMUSG00000039485	Tspyl4	TSPY-like 4	Promoter
chr10:34303076-34303276	1	0	0	0	0	200	*	Intron (ENSMUST00000129363.7/319638, intron 2 of 2)	10	34297442	34301320	3879	1	72480	ENSMUST00000047935.7	5634	ENSMUSG00000039485	Tspyl4	TSPY-like 4	Intron
chr10:34316799-34317122	0	0	0	0	1	323	*	Intron (ENSMUST00000105512.7/319638, intron 8 of 11)	10	34288288	34313683	25396	2	319638	ENSMUST00000129363.7	-3116	ENSMUSG00000039480	Nt5dc1	5'-nucleotidase domain containing 1	Intron
chr10:34382075-34382343	1	0	0	0	0	268	*	Intron (ENSMUST00000105512.7/319638, intron 6 of 11)	10	34389981	34397085	7105	1	12813	ENSMUST00000105511.1	-7638	ENSMUSG00000039462	Col10a1	collagen, type X, alpha 1	Intron
chr10:34385642-34385933	1	0	0	0	0	291	*	Intron (ENSMUST00000105512.7/319638, intron 6 of 11)	10	34389981	34397085	7105	1	12813	ENSMUST00000105511.1	-4048	ENSMUSG00000039462	Col10a1	collagen, type X, alpha 1	Intron
chr10:34418316-34418801	0	0	0	0	1	485	*	Promoter (<=1kb)	10	34377728	34418468	40741	2	319638	ENSMUST00000213269.1	0	ENSMUSG00000039480	Nt5dc1	5'-nucleotidase domain containing 1	Promoter
chr10:34468949-34469158	0	0	0	0	1	209	*	Distal Intergenic	10	34483399	34611278	127880	1	14302	ENSMUST00000019913.14	-14241	ENSMUSG00000019779	Frk	fyn-related kinase	Distal
chr10:34494618-34494818	1	0	0	0	0	200	*	Intron (ENSMUST00000019913.14/14302, intron 2 of 8)	10	34483532	34606280	122749	1	14302	ENSMUST00000215594.1	11086	ENSMUSG00000019779	Frk	fyn-related kinase	Intron
chr10:34515049-34515267	0	0	0	0	1	218	*	Intron (ENSMUST00000019913.14/14302, intron 2 of 8)	10	34483532	34606280	122749	1	14302	ENSMUST00000215594.1	31517	ENSMUSG00000019779	Frk	fyn-related kinase	Intron
chr10:34562424-34562624	1	0	0	0	0	200	*	Intron (ENSMUST00000019913.14/14302, intron 3 of 8)	10	34483532	34606280	122749	1	14302	ENSMUST00000215594.1	78892	ENSMUSG00000019779	Frk	fyn-related kinase	Intron
chr10:34793262-34793465	1	0	0	0	0	203	*	Distal Intergenic	10	34483532	34606280	122749	1	14302	ENSMUST00000215594.1	309730	ENSMUSG00000019779	Frk	fyn-related kinase	Distal
chr10:34824593-34824945	0	0	0	0	1	352	*	Distal Intergenic	10	34483532	34606280	122749	1	14302	ENSMUST00000215594.1	341061	ENSMUSG00000019779	Frk	fyn-related kinase	Distal
chr10:34954423-34954889	0	0	0	0	1	466	*	Intron (ENSMUST00000214814.1/ENSMUST00000214814.1, intron 3 of 3)	10	34483532	34606280	122749	1	14302	ENSMUST00000215594.1	470891	ENSMUSG00000019779	Frk	fyn-related kinase	Intron
chr10:35057189-35057689	1	1	0	1	1	500	*	Intron (ENSMUST00000214886.1/ENSMUST00000214886.1, intron 2 of 3)	10	34483532	34606280	122749	1	14302	ENSMUST00000215594.1	573657	ENSMUSG00000019779	Frk	fyn-related kinase	Intron
chr10:35062001-35062218	1	0	0	0	0	217	*	Intron (ENSMUST00000214886.1/ENSMUST00000214886.1, intron 2 of 3)	10	34483532	34606280	122749	1	14302	ENSMUST00000215594.1	578469	ENSMUSG00000019779	Frk	fyn-related kinase	Intron
chr10:3514643-3514993	0	0	0	0	1	350	*	Distal Intergenic	10	3540240	3554877	14638	1	70337	ENSMUST00000019896.4	-25247	ENSMUSG00000019762	Iyd	iodotyrosine deiodinase	Distal
chr10:35149352-35149552	0	0	0	0	1	200	*	Distal Intergenic	10	34483532	34606280	122749	1	14302	ENSMUST00000215594.1	665820	ENSMUSG00000019779	Frk	fyn-related kinase	Distal
chr10:35156378-35156591	1	0	0	0	0	213	*	Distal Intergenic	10	34483532	34606280	122749	1	14302	ENSMUST00000215594.1	672846	ENSMUSG00000019779	Frk	fyn-related kinase	Distal
chr10:35159495-35159702	1	0	0	0	0	207	*	Distal Intergenic	10	34483532	34606280	122749	1	14302	ENSMUST00000215594.1	675963	ENSMUSG00000019779	Frk	fyn-related kinase	Distal
chr10:35161438-35161773	0	0	0	0	1	335	*	Distal Intergenic	10	34483532	34606280	122749	1	14302	ENSMUST00000215594.1	677906	ENSMUSG00000019779	Frk	fyn-related kinase	Distal
chr10:35204818-35205018	1	0	0	0	0	200	*	Distal Intergenic	10	34483532	34606280	122749	1	14302	ENSMUST00000215594.1	721286	ENSMUSG00000019779	Frk	fyn-related kinase	Distal
chr10:35231633-35232097	0	0	0	0	1	464	*	Distal Intergenic	10	34483532	34606280	122749	1	14302	ENSMUST00000215594.1	748101	ENSMUSG00000019779	Frk	fyn-related kinase	Distal
chr10:3525462-3525662	0	0	0	0	1	200	*	Distal Intergenic	10	3540240	3554877	14638	1	70337	ENSMUST00000019896.4	-14578	ENSMUSG00000019762	Iyd	iodotyrosine deiodinase	Distal
chr10:3536134-3536381	0	0	0	0	1	247	*	Distal Intergenic	10	3540240	3554877	14638	1	70337	ENSMUST00000019896.4	-3859	ENSMUSG00000019762	Iyd	iodotyrosine deiodinase	Distal
chr10:35448421-35448621	1	0	0	0	0	200	*	Distal Intergenic	10	34483532	34606280	122749	1	14302	ENSMUST00000215594.1	964889	ENSMUSG00000019779	Frk	fyn-related kinase	Distal
chr10:35456631-35456831	1	0	0	0	0	200	*	Distal Intergenic	10	34483532	34606280	122749	1	14302	ENSMUST00000215594.1	973099	ENSMUSG00000019779	Frk	fyn-related kinase	Distal
chr10:35499790-35500147	0	0	0	0	1	357	*	Distal Intergenic	10	36506814	36833773	326960	1	319415	ENSMUST00000167191.7	-1006667	ENSMUSG00000044499	Hs3st5	heparan sulfate (glucosamine) 3-O-sulfotransferase 5	Distal
chr10:35764732-35764932	1	0	0	0	0	200	*	Distal Intergenic	10	36506814	36833773	326960	1	319415	ENSMUST00000167191.7	-741882	ENSMUSG00000044499	Hs3st5	heparan sulfate (glucosamine) 3-O-sulfotransferase 5	Distal
chr10:35770288-35770513	0	0	0	0	1	225	*	Distal Intergenic	10	36506814	36833773	326960	1	319415	ENSMUST00000167191.7	-736301	ENSMUSG00000044499	Hs3st5	heparan sulfate (glucosamine) 3-O-sulfotransferase 5	Distal
chr10:35771537-35771879	0	0	0	0	1	342	*	Distal Intergenic	10	36506814	36833773	326960	1	319415	ENSMUST00000167191.7	-734935	ENSMUSG00000044499	Hs3st5	heparan sulfate (glucosamine) 3-O-sulfotransferase 5	Distal
chr10:35900460-35900806	0	0	0	0	1	346	*	Distal Intergenic	10	36506814	36833773	326960	1	319415	ENSMUST00000167191.7	-606008	ENSMUSG00000044499	Hs3st5	heparan sulfate (glucosamine) 3-O-sulfotransferase 5	Distal
chr10:35908675-35909049	0	0	0	0	1	374	*	Distal Intergenic	10	36506814	36833773	326960	1	319415	ENSMUST00000167191.7	-597765	ENSMUSG00000044499	Hs3st5	heparan sulfate (glucosamine) 3-O-sulfotransferase 5	Distal
chr10:35993206-35993414	0	0	0	1	0	208	*	Distal Intergenic	10	36506814	36833773	326960	1	319415	ENSMUST00000167191.7	-513400	ENSMUSG00000044499	Hs3st5	heparan sulfate (glucosamine) 3-O-sulfotransferase 5	Distal
chr10:35998943-35999143	0	0	0	0	1	200	*	Distal Intergenic	10	36506814	36833773	326960	1	319415	ENSMUST00000167191.7	-507671	ENSMUSG00000044499	Hs3st5	heparan sulfate (glucosamine) 3-O-sulfotransferase 5	Distal
chr10:36034246-36034449	1	0	0	0	0	203	*	Distal Intergenic	10	36506814	36833773	326960	1	319415	ENSMUST00000167191.7	-472365	ENSMUSG00000044499	Hs3st5	heparan sulfate (glucosamine) 3-O-sulfotransferase 5	Distal
chr10:36151998-36152198	1	0	0	0	0	200	*	Distal Intergenic	10	36506814	36833773	326960	1	319415	ENSMUST00000167191.7	-354616	ENSMUSG00000044499	Hs3st5	heparan sulfate (glucosamine) 3-O-sulfotransferase 5	Distal
chr10:36175088-36175636	1	1	0	1	1	548	*	Distal Intergenic	10	36506814	36833773	326960	1	319415	ENSMUST00000167191.7	-331178	ENSMUSG00000044499	Hs3st5	heparan sulfate (glucosamine) 3-O-sulfotransferase 5	Distal
chr10:36204826-36205221	0	0	0	0	1	395	*	Distal Intergenic	10	36506814	36833773	326960	1	319415	ENSMUST00000167191.7	-301593	ENSMUSG00000044499	Hs3st5	heparan sulfate (glucosamine) 3-O-sulfotransferase 5	Distal
chr10:3633884-3634153	0	0	0	0	1	269	*	Distal Intergenic	10	3540288	3552074	11787	1	70337	ENSMUST00000141745.1	93596	ENSMUSG00000019762	Iyd	iodotyrosine deiodinase	Distal
chr10:36396448-36396648	1	0	0	0	0	200	*	Exon (ENSMUST00000214163.1/ENSMUST00000214163.1, exon 4 of 4)	10	36506814	36833773	326960	1	319415	ENSMUST00000167191.7	-110166	ENSMUSG00000044499	Hs3st5	heparan sulfate (glucosamine) 3-O-sulfotransferase 5	Exon
chr10:36424114-36424314	1	0	0	0	0	200	*	Distal Intergenic	10	36506814	36833773	326960	1	319415	ENSMUST00000167191.7	-82500	ENSMUSG00000044499	Hs3st5	heparan sulfate (glucosamine) 3-O-sulfotransferase 5	Distal
chr10:36497547-36497747	1	0	0	0	0	200	*	Distal Intergenic	10	36506814	36833773	326960	1	319415	ENSMUST00000167191.7	-9067	ENSMUSG00000044499	Hs3st5	heparan sulfate (glucosamine) 3-O-sulfotransferase 5	Distal
chr10:36506354-36507592	0	0	0	0	1	1238	*	Promoter (<=1kb)	10	36506814	36833773	326960	1	319415	ENSMUST00000167191.7	0	ENSMUSG00000044499	Hs3st5	heparan sulfate (glucosamine) 3-O-sulfotransferase 5	Promoter
chr10:36508191-36508529	0	0	0	0	1	338	*	Promoter (<=1kb)	10	36507407	36810038	302632	1	319415	ENSMUST00000171521.1	784	ENSMUSG00000044499	Hs3st5	heparan sulfate (glucosamine) 3-O-sulfotransferase 5	Promoter
chr10:3656746-3656996	1	0	0	0	0	250	*	Distal Intergenic	10	3740364	3967303	226940	1	213783	ENSMUST00000120274.7	-83368	ENSMUSG00000040624	Plekhg1	pleckstrin homology domain containing, family G (with RhoGef domain) member 1	Distal
chr10:36611477-36611761	0	0	0	0	1	284	*	Intron (ENSMUST00000167191.7/319415, intron 1 of 4)	10	36507407	36810038	302632	1	319415	ENSMUST00000171521.1	104070	ENSMUSG00000044499	Hs3st5	heparan sulfate (glucosamine) 3-O-sulfotransferase 5	Intron
chr10:3666716-3666919	1	0	0	0	0	203	*	Distal Intergenic	10	3740364	3967303	226940	1	213783	ENSMUST00000120274.7	-73445	ENSMUSG00000040624	Plekhg1	pleckstrin homology domain containing, family G (with RhoGef domain) member 1	Distal
chr10:3667261-3667461	1	0	0	0	0	200	*	Distal Intergenic	10	3740364	3967303	226940	1	213783	ENSMUST00000120274.7	-72903	ENSMUSG00000040624	Plekhg1	pleckstrin homology domain containing, family G (with RhoGef domain) member 1	Distal
chr10:36681725-36682011	1	0	0	0	0	286	*	Intron (ENSMUST00000167191.7/319415, intron 2 of 4)	10	36507407	36810038	302632	1	319415	ENSMUST00000171521.1	174318	ENSMUSG00000044499	Hs3st5	heparan sulfate (glucosamine) 3-O-sulfotransferase 5	Intron
chr10:36715524-36715730	0	1	0	0	0	206	*	Intron (ENSMUST00000167191.7/319415, intron 3 of 4)	10	36507407	36810038	302632	1	319415	ENSMUST00000171521.1	208117	ENSMUSG00000044499	Hs3st5	heparan sulfate (glucosamine) 3-O-sulfotransferase 5	Intron
chr10:36750157-36750373	0	0	0	0	1	216	*	Intron (ENSMUST00000167191.7/319415, intron 3 of 4)	10	36974544	37001889	27346	1	15182	ENSMUST00000019911.13	-224171	ENSMUSG00000019777	Hdac2	histone deacetylase 2	Intron
chr10:36849433-36849822	0	0	0	0	1	389	*	Distal Intergenic	10	36974544	37001889	27346	1	15182	ENSMUST00000019911.13	-124722	ENSMUSG00000019777	Hdac2	histone deacetylase 2	Distal
chr10:36869217-36869417	1	0	0	0	0	200	*	Distal Intergenic	10	36974544	37001889	27346	1	15182	ENSMUST00000019911.13	-105127	ENSMUSG00000019777	Hdac2	histone deacetylase 2	Distal
chr10:36908833-36909051	0	0	0	0	1	218	*	Distal Intergenic	10	36974544	37001889	27346	1	15182	ENSMUST00000019911.13	-65493	ENSMUSG00000019777	Hdac2	histone deacetylase 2	Distal
chr10:36973948-36975427	1	1	0	0	1	1479	*	Promoter (<=1kb)	10	36974544	37001889	27346	1	15182	ENSMUST00000019911.13	0	ENSMUSG00000019777	Hdac2	histone deacetylase 2	Promoter
chr10:3698296-3698496	1	0	0	0	0	200	*	Distal Intergenic	10	3740364	3967303	226940	1	213783	ENSMUST00000120274.7	-41868	ENSMUSG00000040624	Plekhg1	pleckstrin homology domain containing, family G (with RhoGef domain) member 1	Distal
chr10:37022141-37022760	0	0	0	0	1	619	*	Distal Intergenic	10	36998172	37001611	3440	1	15182	ENSMUST00000123010.1	23969	ENSMUSG00000019777	Hdac2	histone deacetylase 2	Distal
chr10:37076970-37077225	0	0	0	1	0	255	*	Distal Intergenic	10	37133375	37138920	5546	2	17118	ENSMUST00000092584.5	61695	ENSMUSG00000069662	Marcks	myristoylated alanine rich protein kinase C substrate	Distal
chr10:37095580-37095780	1	0	0	0	0	200	*	Distal Intergenic	10	37133375	37138920	5546	2	17118	ENSMUST00000092584.5	43140	ENSMUSG00000069662	Marcks	myristoylated alanine rich protein kinase C substrate	Distal
chr10:37100983-37101225	1	0	0	0	0	242	*	Distal Intergenic	10	37133375	37138920	5546	2	17118	ENSMUST00000092584.5	37695	ENSMUSG00000069662	Marcks	myristoylated alanine rich protein kinase C substrate	Distal
chr10:37136083-37138033	0	0	0	0	1	1950	*	Promoter (<=1kb)	10	37133375	37138920	5546	2	17118	ENSMUST00000092584.5	887	ENSMUSG00000069662	Marcks	myristoylated alanine rich protein kinase C substrate	Promoter
chr10:37138762-37139487	0	0	0	0	1	725	*	Promoter (<=1kb)	10	37133375	37138920	5546	2	17118	ENSMUST00000092584.5	0	ENSMUSG00000069662	Marcks	myristoylated alanine rich protein kinase C substrate	Promoter
chr10:37140721-37141658	0	0	0	0	1	937	*	Promoter (1-2kb)	10	37133375	37138920	5546	2	17118	ENSMUST00000092584.5	-1801	ENSMUSG00000069662	Marcks	myristoylated alanine rich protein kinase C substrate	Promoter
chr10:37212381-37212991	0	0	0	0	1	610	*	Distal Intergenic	10	37133375	37138920	5546	2	17118	ENSMUST00000092584.5	-73461	ENSMUSG00000069662	Marcks	myristoylated alanine rich protein kinase C substrate	Distal
chr10:37231919-37232231	0	0	0	0	1	312	*	Distal Intergenic	10	37133375	37138920	5546	2	17118	ENSMUST00000092584.5	-92999	ENSMUSG00000069662	Marcks	myristoylated alanine rich protein kinase C substrate	Distal
chr10:37260864-37261097	0	0	0	0	1	233	*	Distal Intergenic	10	37133375	37138920	5546	2	17118	ENSMUST00000092584.5	-121944	ENSMUSG00000069662	Marcks	myristoylated alanine rich protein kinase C substrate	Distal
chr10:37267076-37267366	0	0	0	1	0	290	*	Distal Intergenic	10	37133375	37138920	5546	2	17118	ENSMUST00000092584.5	-128156	ENSMUSG00000069662	Marcks	myristoylated alanine rich protein kinase C substrate	Distal
chr10:3732414-3732733	1	0	0	0	0	319	*	Distal Intergenic	10	3740364	3967303	226940	1	213783	ENSMUST00000120274.7	-7631	ENSMUSG00000040624	Plekhg1	pleckstrin homology domain containing, family G (with RhoGef domain) member 1	Distal
chr10:37325619-37325867	0	0	0	0	1	248	*	Distal Intergenic	10	37133375	37138920	5546	2	17118	ENSMUST00000092584.5	-186699	ENSMUSG00000069662	Marcks	myristoylated alanine rich protein kinase C substrate	Distal
chr10:37334818-37335100	0	0	0	0	1	282	*	Distal Intergenic	10	37133375	37138920	5546	2	17118	ENSMUST00000092584.5	-195898	ENSMUSG00000069662	Marcks	myristoylated alanine rich protein kinase C substrate	Distal
chr10:37361654-37361854	1	0	0	0	0	200	*	Intron (ENSMUST00000181602.1/ENSMUST00000181602.1, intron 2 of 2)	10	37133375	37138920	5546	2	17118	ENSMUST00000092584.5	-222734	ENSMUSG00000069662	Marcks	myristoylated alanine rich protein kinase C substrate	Intron
chr10:37387859-37388165	1	0	0	0	0	306	*	Distal Intergenic	10	37133375	37138920	5546	2	17118	ENSMUST00000092584.5	-248939	ENSMUSG00000069662	Marcks	myristoylated alanine rich protein kinase C substrate	Distal
chr10:37397203-37397777	0	0	0	0	1	574	*	Distal Intergenic	10	37133375	37138920	5546	2	17118	ENSMUST00000092584.5	-258283	ENSMUSG00000069662	Marcks	myristoylated alanine rich protein kinase C substrate	Distal
chr10:37400184-37400486	0	0	0	0	1	302	*	Distal Intergenic	10	37133375	37138920	5546	2	17118	ENSMUST00000092584.5	-261264	ENSMUSG00000069662	Marcks	myristoylated alanine rich protein kinase C substrate	Distal
chr10:3740125-3741293	0	0	0	0	1	1168	*	Promoter (<=1kb)	10	3740364	3967303	226940	1	213783	ENSMUST00000120274.7	0	ENSMUSG00000040624	Plekhg1	pleckstrin homology domain containing, family G (with RhoGef domain) member 1	Promoter
chr10:37411004-37411204	1	0	0	0	0	200	*	Distal Intergenic	10	37133375	37138920	5546	2	17118	ENSMUST00000092584.5	-272084	ENSMUSG00000069662	Marcks	myristoylated alanine rich protein kinase C substrate	Distal
chr10:3743146-3743350	0	0	0	0	1	204	*	Promoter (2-3kb)	10	3740665	3938577	197913	1	213783	ENSMUST00000137111.1	2481	ENSMUSG00000040624	Plekhg1	pleckstrin homology domain containing, family G (with RhoGef domain) member 1	Promoter
chr10:3746557-3747137	1	0	0	0	1	580	*	Intron (ENSMUST00000120274.7/213783, intron 1 of 16)	10	3740665	3938577	197913	1	213783	ENSMUST00000137111.1	5892	ENSMUSG00000040624	Plekhg1	pleckstrin homology domain containing, family G (with RhoGef domain) member 1	Intron
chr10:37500106-37500306	1	0	0	0	0	200	*	Distal Intergenic	10	37133375	37138920	5546	2	17118	ENSMUST00000092584.5	-361186	ENSMUSG00000069662	Marcks	myristoylated alanine rich protein kinase C substrate	Distal
chr10:37506015-37506287	0	0	0	0	1	272	*	Distal Intergenic	10	37133375	37138920	5546	2	17118	ENSMUST00000092584.5	-367095	ENSMUSG00000069662	Marcks	myristoylated alanine rich protein kinase C substrate	Distal
chr10:37536992-37537192	1	0	0	0	0	200	*	Distal Intergenic	10	37133375	37138920	5546	2	17118	ENSMUST00000092584.5	-398072	ENSMUSG00000069662	Marcks	myristoylated alanine rich protein kinase C substrate	Distal
chr10:37537540-37537740	0	1	0	0	0	200	*	Distal Intergenic	10	37133375	37138920	5546	2	17118	ENSMUST00000092584.5	-398620	ENSMUSG00000069662	Marcks	myristoylated alanine rich protein kinase C substrate	Distal
chr10:3756485-3756685	1	0	0	0	0	200	*	Intron (ENSMUST00000120274.7/213783, intron 1 of 16)	10	3740665	3938577	197913	1	213783	ENSMUST00000137111.1	15820	ENSMUSG00000040624	Plekhg1	pleckstrin homology domain containing, family G (with RhoGef domain) member 1	Intron
chr10:37626116-37626316	0	0	0	1	0	200	*	Distal Intergenic	10	37133375	37138920	5546	2	17118	ENSMUST00000092584.5	-487196	ENSMUSG00000069662	Marcks	myristoylated alanine rich protein kinase C substrate	Distal
chr10:37718645-37718850	1	0	0	0	0	205	*	Distal Intergenic	10	38175780	38181903	6124	1	75877	ENSMUST00000215643.1	-456930	ENSMUSG00000111234	4930591E09Rik	RIKEN cDNA 4930591E09 gene	Distal
chr10:37741657-37741857	1	0	0	0	0	200	*	Distal Intergenic	10	38175780	38181903	6124	1	75877	ENSMUST00000215643.1	-433923	ENSMUSG00000111234	4930591E09Rik	RIKEN cDNA 4930591E09 gene	Distal
chr10:37776149-37776349	1	0	0	0	0	200	*	Distal Intergenic	10	38175780	38181903	6124	1	75877	ENSMUST00000215643.1	-399431	ENSMUSG00000111234	4930591E09Rik	RIKEN cDNA 4930591E09 gene	Distal
chr10:37782507-37782885	1	0	0	0	1	378	*	Distal Intergenic	10	38175780	38181903	6124	1	75877	ENSMUST00000215643.1	-392895	ENSMUSG00000111234	4930591E09Rik	RIKEN cDNA 4930591E09 gene	Distal
chr10:37807632-37807832	1	0	0	0	0	200	*	Distal Intergenic	10	38175780	38181903	6124	1	75877	ENSMUST00000215643.1	-367948	ENSMUSG00000111234	4930591E09Rik	RIKEN cDNA 4930591E09 gene	Distal
chr10:37823270-37823487	1	0	0	0	0	217	*	Distal Intergenic	10	38175780	38181903	6124	1	75877	ENSMUST00000215643.1	-352293	ENSMUSG00000111234	4930591E09Rik	RIKEN cDNA 4930591E09 gene	Distal
chr10:3785415-3785694	0	0	0	0	1	279	*	Intron (ENSMUST00000120274.7/213783, intron 1 of 16)	10	3740665	3938577	197913	1	213783	ENSMUST00000137111.1	44750	ENSMUSG00000040624	Plekhg1	pleckstrin homology domain containing, family G (with RhoGef domain) member 1	Intron
chr10:38003838-38004134	0	0	0	0	1	296	*	Distal Intergenic	10	38175780	38181903	6124	1	75877	ENSMUST00000215643.1	-171646	ENSMUSG00000111234	4930591E09Rik	RIKEN cDNA 4930591E09 gene	Distal
chr10:38045895-38046095	1	0	0	0	0	200	*	Distal Intergenic	10	38175780	38181903	6124	1	75877	ENSMUST00000215643.1	-129685	ENSMUSG00000111234	4930591E09Rik	RIKEN cDNA 4930591E09 gene	Distal
chr10:3809141-3809377	0	0	0	0	1	236	*	Intron (ENSMUST00000120274.7/213783, intron 2 of 16)	10	3834879	3964452	129574	1	213783	ENSMUST00000239159.1	-25502	ENSMUSG00000040624	Plekhg1	pleckstrin homology domain containing, family G (with RhoGef domain) member 1	Intron
chr10:38158329-38158568	1	0	0	0	0	239	*	Distal Intergenic	10	38175780	38181903	6124	1	75877	ENSMUST00000215643.1	-17212	ENSMUSG00000111234	4930591E09Rik	RIKEN cDNA 4930591E09 gene	Distal
chr10:3834675-3835230	1	0	0	0	1	555	*	Promoter (<=1kb)	10	3834879	3964452	129574	1	213783	ENSMUST00000239159.1	0	ENSMUSG00000040624	Plekhg1	pleckstrin homology domain containing, family G (with RhoGef domain) member 1	Promoter
chr10:38399777-38399977	1	0	0	0	0	200	*	Distal Intergenic	10	38175780	38181903	6124	1	75877	ENSMUST00000215643.1	223997	ENSMUSG00000111234	4930591E09Rik	RIKEN cDNA 4930591E09 gene	Distal
chr10:3840049-3840257	0	0	0	0	1	208	*	Intron (ENSMUST00000120274.7/213783, intron 2 of 16)	10	3834964	3919422	84459	1	213783	ENSMUST00000238840.1	5085	ENSMUSG00000040624	Plekhg1	pleckstrin homology domain containing, family G (with RhoGef domain) member 1	Intron
chr10:3841660-3841884	1	0	0	0	0	224	*	Intron (ENSMUST00000120274.7/213783, intron 2 of 16)	10	3834964	3919422	84459	1	213783	ENSMUST00000238840.1	6696	ENSMUSG00000040624	Plekhg1	pleckstrin homology domain containing, family G (with RhoGef domain) member 1	Intron
chr10:38481628-38481828	1	0	0	0	0	200	*	Distal Intergenic	10	38175780	38181903	6124	1	75877	ENSMUST00000215643.1	305848	ENSMUSG00000111234	4930591E09Rik	RIKEN cDNA 4930591E09 gene	Distal
chr10:3852840-3853076	0	0	0	0	1	236	*	Intron (ENSMUST00000120274.7/213783, intron 2 of 16)	10	3834964	3919422	84459	1	213783	ENSMUST00000238840.1	17876	ENSMUSG00000040624	Plekhg1	pleckstrin homology domain containing, family G (with RhoGef domain) member 1	Intron
chr10:38622957-38623157	1	0	0	0	0	200	*	Distal Intergenic	10	38820541	38821779	1239	2	215919	ENSMUST00000179279.1	198622	ENSMUSG00000094311	Rfpl4b	ret finger protein-like 4B	Distal
chr10:38648720-38649036	0	0	0	0	1	316	*	Distal Intergenic	10	38820541	38821779	1239	2	215919	ENSMUST00000179279.1	172743	ENSMUSG00000094311	Rfpl4b	ret finger protein-like 4B	Distal
chr10:38669816-38670087	1	0	0	0	0	271	*	Distal Intergenic	10	38820541	38821779	1239	2	215919	ENSMUST00000179279.1	151692	ENSMUSG00000094311	Rfpl4b	ret finger protein-like 4B	Distal
chr10:38735559-38735817	0	0	0	0	1	258	*	Distal Intergenic	10	38820541	38821779	1239	2	215919	ENSMUST00000179279.1	85962	ENSMUSG00000094311	Rfpl4b	ret finger protein-like 4B	Distal
chr10:38749663-38749893	1	0	0	0	0	230	*	Distal Intergenic	10	38820541	38821779	1239	2	215919	ENSMUST00000179279.1	71886	ENSMUSG00000094311	Rfpl4b	ret finger protein-like 4B	Distal
chr10:38799799-38800135	0	0	0	0	1	336	*	Distal Intergenic	10	38820541	38821779	1239	2	215919	ENSMUST00000179279.1	21644	ENSMUSG00000094311	Rfpl4b	ret finger protein-like 4B	Distal
chr10:38815788-38816074	1	0	0	0	0	286	*	Distal Intergenic	10	38820541	38821779	1239	2	215919	ENSMUST00000179279.1	5705	ENSMUSG00000094311	Rfpl4b	ret finger protein-like 4B	Distal
chr10:38825743-38826036	1	0	0	0	0	293	*	Distal Intergenic	10	38820541	38821779	1239	2	215919	ENSMUST00000179279.1	-3964	ENSMUSG00000094311	Rfpl4b	ret finger protein-like 4B	Distal
chr10:3887839-3888090	1	0	0	0	0	251	*	Intron (ENSMUST00000120274.7/213783, intron 3 of 16)	10	3872667	3967303	94637	1	213783	ENSMUST00000042438.12	15172	ENSMUSG00000040624	Plekhg1	pleckstrin homology domain containing, family G (with RhoGef domain) member 1	Intron
chr10:38890672-38890872	1	0	0	0	0	200	*	Distal Intergenic	10	38820541	38821779	1239	2	215919	ENSMUST00000179279.1	-68893	ENSMUSG00000094311	Rfpl4b	ret finger protein-like 4B	Distal
chr10:38910750-38910950	1	0	0	0	0	200	*	Distal Intergenic	10	38965515	39007396	41882	1	16775	ENSMUST00000159506.1	-54565	ENSMUSG00000019846	Lama4	laminin, alpha 4	Distal
chr10:38940788-38940988	1	0	0	0	0	200	*	Distal Intergenic	10	38965515	39007396	41882	1	16775	ENSMUST00000159506.1	-24527	ENSMUSG00000019846	Lama4	laminin, alpha 4	Distal
chr10:38965242-38965650	0	0	0	0	1	408	*	Promoter (<=1kb)	10	38965515	39007396	41882	1	16775	ENSMUST00000159506.1	0	ENSMUSG00000019846	Lama4	laminin, alpha 4	Promoter
chr10:3906708-3907026	1	0	0	0	0	318	*	Intron (ENSMUST00000120274.7/213783, intron 4 of 16)	10	3903586	3967298	63713	1	213783	ENSMUST00000154727.1	3122	ENSMUSG00000040624	Plekhg1	pleckstrin homology domain containing, family G (with RhoGef domain) member 1	Intron
chr10:39092593-39092793	1	0	0	0	0	200	*	Intron (ENSMUST00000019992.5/16775, intron 31 of 37)	10	39105781	39110097	4317	1	16775	ENSMUST00000163036.1	-12988	ENSMUSG00000019846	Lama4	laminin, alpha 4	Intron
chr10:39097105-39097351	0	0	0	0	1	246	*	Exon (ENSMUST00000019992.5/16775, exon 33 of 38)	10	39105781	39110097	4317	1	16775	ENSMUST00000163036.1	-8430	ENSMUSG00000019846	Lama4	laminin, alpha 4	Exon
chr10:39106935-39107221	0	0	0	1	0	286	*	Promoter (1-2kb)	10	39105781	39110097	4317	1	16775	ENSMUST00000163036.1	1154	ENSMUSG00000019846	Lama4	laminin, alpha 4	Promoter
chr10:39118181-39118381	0	0	0	0	1	200	*	Distal Intergenic	10	39118820	39122314	3495	2	66337	ENSMUST00000136546.7	3933	ENSMUSG00000051736	Fam229b	family with sequence similarity 229, member B	Distal
chr10:39133854-39134593	0	0	0	0	1	739	*	Promoter (<=1kb)	10	39119619	39133857	14239	2	66337	ENSMUST00000154981.1	0	ENSMUSG00000051736	Fam229b	family with sequence similarity 229, member B	Promoter
chr10:39142248-39142521	0	0	0	0	1	273	*	Promoter (<=1kb)	10	39143144	39150097	6954	1	71924	ENSMUST00000214493.1	-623	ENSMUSG00000019845	Tube1	tubulin, epsilon 1	Promoter
chr10:39154240-39154440	1	0	0	0	0	200	*	Intron (ENSMUST00000076713.5/327743, intron 3 of 4)	10	39150970	39163794	12825	2	327743	ENSMUST00000076713.5	9354	ENSMUSG00000062074	Ccn6	cellular communication network factor 6	Intron
chr10:39170765-39170979	0	0	0	0	1	214	*	Exon (ENSMUST00000215835.1/ENSMUST00000215835.1, exon 1 of 1)	10	39150970	39163794	12825	2	327743	ENSMUST00000076713.5	-6971	ENSMUSG00000062074	Ccn6	cellular communication network factor 6	Exon
chr10:39171200-39172053	0	0	0	0	1	853	*	Exon (ENSMUST00000215835.1/ENSMUST00000215835.1, exon 1 of 1)	10	39150970	39163794	12825	2	327743	ENSMUST00000076713.5	-7406	ENSMUSG00000062074	Ccn6	cellular communication network factor 6	Exon
chr10:39175054-39175351	1	1	0	0	0	297	*	Distal Intergenic	10	39150970	39163794	12825	2	327743	ENSMUST00000076713.5	-11260	ENSMUSG00000062074	Ccn6	cellular communication network factor 6	Distal
chr10:39231007-39231207	0	0	0	0	1	200	*	Distal Intergenic	10	39150970	39163794	12825	2	327743	ENSMUST00000076713.5	-67213	ENSMUSG00000062074	Ccn6	cellular communication network factor 6	Distal
chr10:39239893-39240262	0	0	0	0	1	369	*	Distal Intergenic	10	39150970	39163794	12825	2	327743	ENSMUST00000076713.5	-76099	ENSMUSG00000062074	Ccn6	cellular communication network factor 6	Distal
chr10:39247023-39247340	0	0	0	0	1	317	*	Intron (ENSMUST00000213973.1/ENSMUST00000213973.1, intron 1 of 4)	10	39150970	39163794	12825	2	327743	ENSMUST00000076713.5	-83229	ENSMUSG00000062074	Ccn6	cellular communication network factor 6	Intron
chr10:39254769-39255011	0	0	0	0	1	242	*	Exon (ENSMUST00000213973.1/ENSMUST00000213973.1, exon 5 of 5)	10	39150970	39163794	12825	2	327743	ENSMUST00000076713.5	-90975	ENSMUSG00000062074	Ccn6	cellular communication network factor 6	Exon
chr10:39268524-39268747	1	0	0	0	0	223	*	Distal Intergenic	10	39368855	39515668	146814	1	14360	ENSMUST00000148152.7	-100108	ENSMUSG00000019843	Fyn	Fyn proto-oncogene	Distal
chr10:39274236-39274463	0	0	0	0	1	227	*	Distal Intergenic	10	39368855	39515668	146814	1	14360	ENSMUST00000148152.7	-94392	ENSMUSG00000019843	Fyn	Fyn proto-oncogene	Distal
chr10:39280797-39281083	1	0	0	0	0	286	*	Distal Intergenic	10	39368855	39515668	146814	1	14360	ENSMUST00000148152.7	-87772	ENSMUSG00000019843	Fyn	Fyn proto-oncogene	Distal
chr10:39343944-39344272	1	0	0	0	1	328	*	Distal Intergenic	10	39368855	39515668	146814	1	14360	ENSMUST00000148152.7	-24583	ENSMUSG00000019843	Fyn	Fyn proto-oncogene	Distal
chr10:39369444-39371090	0	0	0	0	1	1646	*	Promoter (<=1kb)	10	39369764	39565381	195618	1	14360	ENSMUST00000063091.12	0	ENSMUSG00000019843	Fyn	Fyn proto-oncogene	Promoter
chr10:39378321-39378699	0	0	0	0	1	378	*	Intron (ENSMUST00000148152.7/14360, intron 1 of 4)	10	39369803	39564423	194621	1	14360	ENSMUST00000126486.7	8518	ENSMUSG00000019843	Fyn	Fyn proto-oncogene	Intron
chr10:39379343-39379673	0	0	0	0	1	330	*	Intron (ENSMUST00000148152.7/14360, intron 1 of 4)	10	39369803	39564423	194621	1	14360	ENSMUST00000126486.7	9540	ENSMUSG00000019843	Fyn	Fyn proto-oncogene	Intron
chr10:39379943-39380338	0	0	0	0	1	395	*	Intron (ENSMUST00000148152.7/14360, intron 1 of 4)	10	39369803	39564423	194621	1	14360	ENSMUST00000126486.7	10140	ENSMUSG00000019843	Fyn	Fyn proto-oncogene	Intron
chr10:3940677-3942240	0	0	0	0	1	1563	*	Exon (ENSMUST00000120274.7/213783, exon 11 of 17)	10	3957891	3963526	5636	1	213783	ENSMUST00000141367.1	-15651	ENSMUSG00000040624	Plekhg1	pleckstrin homology domain containing, family G (with RhoGef domain) member 1	Exon
chr10:39427078-39427295	1	0	0	0	0	217	*	Intron (ENSMUST00000148152.7/14360, intron 2 of 4)	10	39420009	39511859	91851	1	14360	ENSMUST00000157009.7	7069	ENSMUSG00000019843	Fyn	Fyn proto-oncogene	Intron
chr10:39435163-39435456	0	0	0	0	1	293	*	Intron (ENSMUST00000148152.7/14360, intron 2 of 4)	10	39420009	39511859	91851	1	14360	ENSMUST00000157009.7	15154	ENSMUSG00000019843	Fyn	Fyn proto-oncogene	Intron
chr10:39449207-39449596	0	0	0	0	1	389	*	Intron (ENSMUST00000148152.7/14360, intron 2 of 4)	10	39454805	39564355	109551	1	14360	ENSMUST00000135242.7	-5209	ENSMUSG00000019843	Fyn	Fyn proto-oncogene	Intron
chr10:39458754-39459072	0	0	0	0	1	318	*	Intron (ENSMUST00000148152.7/14360, intron 3 of 4)	10	39454915	39564355	109441	1	14360	ENSMUST00000146287.7	3839	ENSMUSG00000019843	Fyn	Fyn proto-oncogene	Intron
chr10:39462709-39462909	0	0	0	0	1	200	*	Intron (ENSMUST00000148152.7/14360, intron 3 of 4)	10	39454915	39564355	109441	1	14360	ENSMUST00000146287.7	7794	ENSMUSG00000019843	Fyn	Fyn proto-oncogene	Intron
chr10:39484955-39485262	0	0	0	0	1	307	*	Intron (ENSMUST00000148152.7/14360, intron 3 of 4)	10	39511739	39564422	52684	1	14360	ENSMUST00000136659.1	-26477	ENSMUSG00000019843	Fyn	Fyn proto-oncogene	Intron
[truncated: 87,856 more rows]
